# Supplementary material for: Transcriptome‐Wide Association Uncovers LncRNAs Controlling Seed Weight in Soybean
Source: Adv Sci (Weinh). 2025 Aug 11;12(41):e16794. doi: 10.1002/advs.202416794 (PMC12591141; doi:10.1002/advs.202416794)
Supplement: Supplementary file 2 — Supporting Information [file ADVS-12-e16794-s001.xlsx]

## Sheet: Table S1
Table S1. Summary information of ssRNA-seq data used for identification of lncRNAs.
Accession number	Tissue	BioProject	Library layout	Type	Total reads	Mapped reads	Mapping rate	Unique mapped reads	Unique mapping rate
CRR022778	Seed	PRJCA000523	PAIRED	Glycine max	96987392	82340683	0.849	76606860	0.7898
CRR022779	Seed	PRJCA000523	PAIRED	Glycine max	72472938	61764181	0.8522	59138614	0.816
CRR022780	Seed	PRJCA000523	PAIRED	Glycine max	63191908	53731388	0.8503	50641732	0.8013
CRR022969	Seed	PRJCA000523	PAIRED	Glycine max	103721946	86756311	0.8364	83796048	0.8078
CRR022970	Seed	PRJCA000523	PAIRED	Glycine max	105048424	87044731	0.8286	83901423	0.7986
CRR022971	Seed	PRJCA000523	PAIRED	Glycine max	105115066	88115202	0.8383	84532787	0.8041
CRR022972	Seed	PRJCA000523	PAIRED	Glycine max	96906348	85128999	0.8785	82933779	0.8558
CRR022973	Seed	PRJCA000523	PAIRED	Glycine max	87146424	76475442	0.8776	74668996	0.8568
CRR022974	Seed	PRJCA000523	PAIRED	Glycine max	93213902	81561812	0.875	79731701	0.8553
CRR022975	Seed	PRJCA000523	PAIRED	Glycine max	105341264	90683501	0.8609	87572830	0.8313
CRR022976	Seed	PRJCA000523	PAIRED	Glycine max	103395652	87759344	0.8488	84827595	0.8204
CRR022977	Seed	PRJCA000523	PAIRED	Glycine max	102548172	86312625	0.8417	83375536	0.813
CRR022978	Seed	PRJCA000523	PAIRED	Glycine max	89656834	78861605	0.8796	77350153	0.8627
CRR022979	Seed	PRJCA000523	PAIRED	Glycine max	87120278	77483780	0.8894	75796712	0.87
CRR022980	Seed	PRJCA000523	PAIRED	Glycine max	97203242	86543559	0.8903	84921446	0.8736
CRR022981	Seed	PRJCA000523	PAIRED	Glycine max	101081328	88449304	0.875	80258863	0.794
CRR022982	Seed	PRJCA000523	PAIRED	Glycine max	98628414	85255000	0.8644	81140852	0.8226
CRR022983	Seed	PRJCA000523	PAIRED	Glycine max	99533680	84652940	0.8505	78173832	0.7854
CRR022984	Seed	PRJCA000523	PAIRED	Glycine max	104338348	89594466	0.8587	86699710	0.8309
CRR022985	Seed	PRJCA000523	PAIRED	Glycine max	104252438	87310172	0.8375	84189354	0.8075
CRR022986	Seed	PRJCA000523	PAIRED	Glycine max	105896940	89797246	0.848	86775653	0.8194
CRR022987	Seed	PRJCA000523	PAIRED	Glycine max	87571500	75460471	0.8617	73891909	0.8437
CRR022988	Seed	PRJCA000523	PAIRED	Glycine max	97820486	86284679	0.8821	84640040	0.8652
CRR022989	Seed	PRJCA000523	PAIRED	Glycine max	96809308	84633041	0.8742	82992944	0.8572
CRR022990	Seed	PRJCA000523	PAIRED	Glycine max	104738848	87326755	0.8338	82299327	0.7857
CRR022991	Seed	PRJCA000523	PAIRED	Glycine max	104654400	88110084	0.8419	81752172	0.7811
CRR022992	Seed	PRJCA000523	PAIRED	Glycine max	104731826	88399641	0.8441	84987308	0.8114
CRR022993	Seed	PRJCA000523	PAIRED	Glycine max	25172338	20927491	0.8314	20206559	0.8027
CRR022994	Seed	PRJCA000523	PAIRED	Glycine max	103197092	86085671	0.8342	83127581	0.8055
CRR022995	Seed	PRJCA000523	PAIRED	Glycine max	103480520	86591558	0.8368	83717338	0.809
CRR022996	Seed	PRJCA000523	PAIRED	Glycine max	81678488	71368818	0.8738	69672363	0.853
CRR022997	Seed	PRJCA000523	PAIRED	Glycine max	96212616	84143067	0.8746	82266893	0.855
CRR022998	Seed	PRJCA000523	PAIRED	Glycine max	91701196	81221614	0.8857	79804459	0.8702
CRR022999	Seed	PRJCA000523	PAIRED	Glycine max	104810140	86317779	0.8236	81701938	0.7795
CRR023000	Seed	PRJCA000523	PAIRED	Glycine max	105213152	86471494	0.8219	81561328	0.7752
CRR023001	Seed	PRJCA000523	PAIRED	Glycine max	106242918	89320785	0.8407	83729261	0.788
CRR023002	Seed	PRJCA000523	PAIRED	Glycine max	105882926	91275437	0.862	87833960	0.8295
CRR023003	Seed	PRJCA000523	PAIRED	Glycine max	104427658	89598701	0.858	86336086	0.8267
CRR023004	Seed	PRJCA000523	PAIRED	Glycine max	105666162	90729980	0.8586	87629020	0.8293
CRR023005	Seed	PRJCA000523	PAIRED	Glycine max	96263758	84829702	0.8812	83013521	0.8623
CRR023006	Seed	PRJCA000523	PAIRED	Glycine max	82849006	72549151	0.8757	70805262	0.8546
CRR023007	Seed	PRJCA000523	PAIRED	Glycine max	83058302	71606570	0.8621	70169593	0.8448
CRR023008	Seed	PRJCA000523	PAIRED	Glycine max	97209732	80930617	0.8325	76967346	0.7917
CRR023009	Seed	PRJCA000523	PAIRED	Glycine max	98500220	83745702	0.8502	78806597	0.8
CRR023010	Seed	PRJCA000523	PAIRED	Glycine max	99535562	84390600	0.8478	79640524	0.8001
SRR11008519	Root	PRJNA369554	SINGLE	Glycine soja	18308797	15648522	0.8547	15195977	0.8299
SRR11008520	Root	PRJNA369554	SINGLE	Glycine soja	21701786	19060062	0.8783	18460522	0.8506
SRR11008521	Root	PRJNA369554	SINGLE	Glycine soja	21453822	19829300	0.9243	19243126	0.8969
SRR11008522	Root	PRJNA369554	SINGLE	Glycine soja	19139729	17323919	0.9051	16804326	0.8779
SRR11008523	Root	PRJNA369554	SINGLE	Glycine soja	21448770	15516597	0.7234	15067656	0.7024
SRR11008524	Root	PRJNA369554	SINGLE	Glycine soja	20525800	15963998	0.7778	15499496	0.7551
SRR11008525	Root	PRJNA369554	SINGLE	Glycine soja	25343219	21897039	0.864	21251569	0.8385
SRR11008526	Root	PRJNA369554	SINGLE	Glycine soja	22878086	19116702	0.8356	18537183	0.8102
SRR11008527	Root	PRJNA369554	SINGLE	Glycine soja	18512121	16116268	0.8706	15638118	0.8447
SRR11008528	Root	PRJNA369554	SINGLE	Glycine soja	18220864	16225088	0.8905	15738172	0.8637
SRR11008529	Root	PRJNA369554	SINGLE	Glycine soja	22471578	18896263	0.8409	18337163	0.816
SRR11008530	Root	PRJNA369554	SINGLE	Glycine soja	21828178	15665536	0.7177	15176321	0.6952
SRR5227314	Root	PRJNA369554	SINGLE	Glycine soja	19846801	17972231	0.9055	17389963	0.8762
SRR5227315	Root	PRJNA369554	SINGLE	Glycine soja	21009558	18964715	0.9027	18466357	0.8789
SRR5227316	Root	PRJNA369554	SINGLE	Glycine soja	21051580	19174527	0.9108	18555670	0.8814
SRR5227317	Root	PRJNA369554	SINGLE	Glycine soja	18858055	17896445	0.949	17329792	0.9189
SRR5227318	Root	PRJNA369554	SINGLE	Glycine soja	21925053	20768823	0.9473	20102323	0.9168
SRR5227319	Root	PRJNA369554	SINGLE	Glycine soja	20341133	19089061	0.9384	18465702	0.9078
SRR5227320	Root	PRJNA369554	SINGLE	Glycine soja	19618548	17299102	0.8818	16752310	0.8539
SRR5227321	Root	PRJNA369554	SINGLE	Glycine soja	16081906	14650048	0.911	14155155	0.8801
SRR5227322	Root	PRJNA369554	SINGLE	Glycine soja	18471477	16497300	0.8931	15950321	0.8635
SRR5227323	Root	PRJNA369554	SINGLE	Glycine soja	26296085	23846379	0.9068	23101520	0.8785
SRR5227324	Root	PRJNA369554	SINGLE	Glycine soja	19853698	17924373	0.9028	17366671	0.8747
SRR5227325	Root	PRJNA369554	SINGLE	Glycine soja	20855024	18552359	0.8896	17955905	0.8609
SRR12660543	Root	PRJNA664111	SINGLE	Glycine soja	10510644	8295286	0.7892	8029567	0.7639
SRR12660544	Root	PRJNA664111	SINGLE	Glycine soja	10491974	8347548	0.7956	8022533	0.7646
SRR12660545	Root	PRJNA664111	SINGLE	Glycine soja	10261989	9015450	0.8785	8751928	0.8528
SRR12660546	Root	PRJNA664111	SINGLE	Glycine soja	10238219	9005704	0.8796	8728858	0.8525
SRR12660547	Root	PRJNA664111	SINGLE	Glycine soja	9140421	7852044	0.859	7620916	0.8337
SRR12660548	Root	PRJNA664111	SINGLE	Glycine soja	9121615	7849419	0.8605	7602883	0.8335
SRR12660549	Root	PRJNA664111	SINGLE	Glycine soja	10995428	9067914	0.8247	8788506	0.7992
SRR12660550	Root	PRJNA664111	SINGLE	Glycine soja	10985835	9089374	0.8274	8782830	0.7994
SRR12660551	Root	PRJNA664111	SINGLE	Glycine max	9592182	8475816	0.8836	8223631	0.8573
SRR12660552	Root	PRJNA664111	SINGLE	Glycine soja	9094558	8041290	0.8842	7791000	0.8566
SRR12660553	Root	PRJNA664111	SINGLE	Glycine soja	9082341	8062850	0.8878	7785732	0.8572
SRR12660554	Root	PRJNA664111	SINGLE	Glycine soja	11228939	9940542	0.8853	9638223	0.8583
SRR12660555	Root	PRJNA664111	SINGLE	Glycine soja	11202754	9952244	0.8884	9615856	0.8583
SRR12660556	Root	PRJNA664111	SINGLE	Glycine soja	10852928	9663367	0.8904	9359446	0.8623
SRR12660557	Root	PRJNA664111	SINGLE	Glycine soja	10830886	9675463	0.8933	9340567	0.8624
SRR12660558	Root	PRJNA664111	SINGLE	Glycine max	14826627	13628908	0.9192	13220434	0.8916
SRR12660559	Root	PRJNA664111	SINGLE	Glycine max	13776272	12809416	0.9298	12452448	0.9039
SRR12660560	Root	PRJNA664111	SINGLE	Glycine max	13796323	12839105	0.9306	12469005	0.9037
SRR12660561	Root	PRJNA664111	SINGLE	Glycine max	12658731	11586902	0.9153	11238385	0.8877
SRR12660562	Root	PRJNA664111	SINGLE	Glycine max	12671639	11613176	0.9165	11249002	0.8877
SRR12660563	Root	PRJNA664111	SINGLE	Glycine max	12312173	11017398	0.8948	10675904	0.8671
SRR12660564	Root	PRJNA664111	SINGLE	Glycine soja	12475561	10605166	0.8501	10262357	0.8225
SRR12660565	Root	PRJNA664111	SINGLE	Glycine soja	12452586	10608804	0.8519	10243166	0.8225
SRR12660566	Root	PRJNA664111	SINGLE	Glycine soja	10573211	9205868	0.8707	8910310	0.8427
SRR12660567	Root	PRJNA664111	SINGLE	Glycine soja	10556792	9207975	0.8722	8892980	0.8423
SRR12660568	Root	PRJNA664111	SINGLE	Glycine soja	10677005	8841498	0.8281	8585897	0.8041
SRR12660569	Root	PRJNA664111	SINGLE	Glycine soja	10668832	8864891	0.8309	8579374	0.8041
SRR12660570	Root	PRJNA664111	SINGLE	Glycine soja	13197919	11130998	0.8434	10752803	0.8147
SRR12660571	Root	PRJNA664111	SINGLE	Glycine soja	13167442	11167851	0.8481	10733126	0.8151
SRR12660572	Root	PRJNA664111	SINGLE	Glycine max	12280102	11026644	0.8979	10649628	0.8672
SRR12660573	Root	PRJNA664111	SINGLE	Glycine soja	8960220	8235079	0.9191	7989962	0.8917
SRR12660574	Root	PRJNA664111	SINGLE	Glycine soja	8944575	8234276	0.9206	7975063	0.8916
SRR12660575	Root	PRJNA664111	SINGLE	Glycine max	14805024	13630224	0.9206	13199837	0.8915
SRR12660576	Root	PRJNA664111	SINGLE	Glycine max	12612506	11643948	0.9232	11295915	0.8956
SRR12660577	Root	PRJNA664111	SINGLE	Glycine max	12582233	11632010	0.9245	11266270	0.8954
SRR12660578	Root	PRJNA664111	SINGLE	Glycine max	9567541	8487355	0.8871	8205699	0.8576
SRR12660580	Root	PRJNA664111	SINGLE	Glycine max	11230984	10315436	0.9185	9980524	0.8886
SRR12660581	Root	PRJNA664111	SINGLE	Glycine max	11197012	10017321	0.8946	9714777	0.8676
SRR12660582	Root	PRJNA664111	SINGLE	Glycine max	11182171	10027793	0.8968	9698191	0.8672
SRR12660583	Root	PRJNA664111	SINGLE	Glycine max	9665177	8828754	0.9135	8552572	0.8848
SRR12660584	Root	PRJNA664111	SINGLE	Glycine max	9650989	8835610	0.9155	8538845	0.8847
SRR12660585	Root	PRJNA664111	SINGLE	Glycine max	11749941	10895898	0.9273	10565965	0.8992
SRR12660586	Root	PRJNA664111	SINGLE	Glycine max	11735949	10899855	0.9288	10552532	0.8991
SRR12660587	Root	PRJNA664111	SINGLE	Glycine max	14592637	13491635	0.9246	13105550	0.898
SRR12660588	Root	PRJNA664111	SINGLE	Glycine max	14614931	13531120	0.9258	13127267	0.8982
SRR12660589	Root	PRJNA664111	SINGLE	Glycine max	11060442	10218501	0.9239	9935239	0.8982
SRR12660590	Root	PRJNA664111	SINGLE	Glycine max	11049306	10229167	0.9258	9928242	0.8985
SRR12769149	Root	PRJNA667203	PAIRED	Glycine soja	44968262	42762017	0.9509	41447769	0.9217
SRR12769150	Root	PRJNA667203	PAIRED	Glycine soja	45410822	43101078	0.9491	41638921	0.9169
SRR12769151	Root	PRJNA667203	PAIRED	Glycine soja	46865142	44638250	0.9525	43135097	0.9204
SRR12769152	Root	PRJNA667203	PAIRED	Glycine soja	47384594	43026664	0.908	41703783	0.8801
SRR12769153	Leaf And Stem	PRJNA667203	PAIRED	Glycine soja	38553338	37231523	0.9657	35222251	0.9135
SRR12769154	Leaf And Stem	PRJNA667203	PAIRED	Glycine soja	46256886	44637971	0.965	42645665	0.9219
SRR12769155	Leaf And Stem	PRJNA667203	PAIRED	Glycine soja	44958128	43379967	0.9649	41495132	0.9229
SRR12769156	Leaf And Stem	PRJNA667203	PAIRED	Glycine soja	43913108	42480816	0.9674	40802640	0.9291
SRR12769157	Root	PRJNA667203	PAIRED	Glycine soja	44902538	42723936	0.9515	41301778	0.9198
SRR12769158	Root	PRJNA667203	PAIRED	Glycine soja	37865802	35105565	0.9271	33900505	0.8952
SRR12769159	Leaf And Stem	PRJNA667203	PAIRED	Glycine soja	43423046	42051950	0.9684	40243050	0.9267
SRR12769160	Leaf And Stem	PRJNA667203	PAIRED	Glycine soja	38531254	37160750	0.9644	35186332	0.9131
SRR13080217	Pods	PRJNA679227	PAIRED	Glycine max	93810536	80424178	0.8573	77691521	0.8281
SRR13080218	Pods	PRJNA679227	PAIRED	Glycine max	90820646	74477405	0.82	71945050	0.7921
SRR13080219	Pods	PRJNA679227	PAIRED	Glycine max	95667632	79424307	0.8302	76545452	0.8001
SRR13080220	Pods	PRJNA679227	PAIRED	Glycine max	90492006	74486196	0.8231	71537021	0.7905
SRR13080221	Pods	PRJNA679227	PAIRED	Glycine max	96182042	79845817	0.8302	76134226	0.7915
SRR13080222	Pods	PRJNA679227	PAIRED	Glycine max	93846982	77459212	0.8254	74448801	0.7932
SRR13080223	Pods	PRJNA679227	PAIRED	Glycine max	93025146	78525600	0.8441	73273795	0.7876
SRR13080224	Pods	PRJNA679227	PAIRED	Glycine max	88802596	75983857	0.8556	73286321	0.8252
SRR13080225	Pods	PRJNA679227	PAIRED	Glycine max	79431618	65807655	0.8285	63440257	0.7986
SRR13080226	Pods	PRJNA679227	PAIRED	Glycine max	83425502	67818505	0.8129	63760208	0.7642
SRR13080227	Pods	PRJNA679227	PAIRED	Glycine max	77634884	62199376	0.8012	59528767	0.7667
SRR13080228	Pods	PRJNA679227	PAIRED	Glycine max	93772446	81496633	0.8691	78092929	0.8327
SRR1588520	Unknown	PRJNA256762	PAIRED	Glycine max	41641208	40866384	0.9814	39670737	0.9526
SRR1588521	Unknown	PRJNA256762	PAIRED	Glycine max	48036178	46652873	0.9712	45409658	0.9453
SRR1588522	Unknown	PRJNA256762	PAIRED	Glycine max	52793344	51773806	0.9807	50054306	0.9481
SRR1588523	Unknown	PRJNA256762	PAIRED	Glycine max	30994434	30378052	0.9801	29517125	0.9523
SRR1588524	Unknown	PRJNA256762	PAIRED	Glycine max	45785148	44788543	0.9782	43577675	0.9517
SRR1588525	Unknown	PRJNA256762	PAIRED	Glycine max	38263084	37553562	0.9815	36475556	0.9532
SRR1588526	Unknown	PRJNA256762	PAIRED	Glycine max	121103848	119446068	0.9863	115505435	0.9537
SRR1588527	Unknown	PRJNA256762	PAIRED	Glycine max	36933044	36358218	0.9844	35273433	0.955
SRR1588528	Unknown	PRJNA256762	PAIRED	Glycine max	34453636	33912658	0.9843	32807754	0.9522
SRR1588529	Unknown	PRJNA256762	PAIRED	Glycine max	40268060	39748811	0.9871	38541020	0.9571
SRR1588530	Unknown	PRJNA256762	PAIRED	Glycine max	42556870	41944741	0.9856	40696864	0.9562
SRR1588531	Unknown	PRJNA256762	PAIRED	Glycine max	52211448	51289126	0.9823	49859705	0.9549
SRR1588532	Unknown	PRJNA256762	PAIRED	Glycine max	30395814	29824299	0.9812	28991473	0.9537
SRR1588533	Unknown	PRJNA256762	PAIRED	Glycine max	43248024	42415589	0.9808	41057533	0.9493
SRR1588534	Unknown	PRJNA256762	PAIRED	Glycine max	35544602	34900864	0.9819	33968126	0.9556
SRR1588535	Unknown	PRJNA256762	PAIRED	Glycine max	44492134	43778596	0.984	42546988	0.9562
SRR1588536	Unknown	PRJNA256762	PAIRED	Glycine max	44980624	44194358	0.9825	42758059	0.9505
SRR1588537	Unknown	PRJNA256762	PAIRED	Glycine max	39586806	38829620	0.9809	37579592	0.9492
SRR1588538	Unknown	PRJNA256762	PAIRED	Glycine max	42997904	42191932	0.9813	41028808	0.9542
SRR1588539	Unknown	PRJNA256762	PAIRED	Glycine max	38630180	37986855	0.9833	36913307	0.9555
SRR1588540	Unknown	PRJNA256762	PAIRED	Glycine max	49027406	48243891	0.984	46719038	0.9529
SRR1588541	Unknown	PRJNA256762	PAIRED	Glycine max	44988128	44233500	0.9832	42839840	0.9522
SRR1588542	Unknown	PRJNA256762	PAIRED	Glycine max	54225112	52364296	0.9657	50911697	0.9388
SRR1588543	Unknown	PRJNA256762	PAIRED	Glycine max	40669990	40036558	0.9844	38843653	0.955
SRR1588544	Unknown	PRJNA256762	PAIRED	Glycine max	45631482	44917563	0.9844	43356799	0.9501
SRR1588545	Unknown	PRJNA256762	PAIRED	Glycine max	43093100	42306976	0.9818	41154322	0.955
SRR1588546	Unknown	PRJNA256762	PAIRED	Glycine max	37546048	36976985	0.9848	35945534	0.9573
SRR1588547	Unknown	PRJNA256762	PAIRED	Glycine max	36947862	36366148	0.9843	35270618	0.9546
SRR1588548	Unknown	PRJNA256762	PAIRED	Glycine max	37016322	36396293	0.9832	35364176	0.9553
SRR1588549	Unknown	PRJNA256762	PAIRED	Glycine max	39703978	38998112	0.9822	37731227	0.9503
SRR1589600	Unknown	PRJNA251047	PAIRED	Glycine max	75219200	73456282	0.9766	71270511	0.9475
SRR1589601	Unknown	PRJNA251047	PAIRED	Glycine max	51305704	50248059	0.9794	48880308	0.9527
SRR1589602	Unknown	PRJNA251047	PAIRED	Glycine max	66663064	65329495	0.98	63536509	0.953
SRR1657440	Leaf	PRJNA266538	SINGLE	Glycine max	2792493	2687336	0.9623	2385953	0.8544
SRR1657441	Leaf	PRJNA266538	SINGLE	Glycine max	5948790	5607977	0.9427	4909647	0.8253
SRR1657442	Leaf	PRJNA266538	SINGLE	Glycine max	2110453	1945164	0.9217	1717449	0.8137
SRR1657443	Leaf	PRJNA266538	SINGLE	Glycine max	2632101	2441920	0.9277	2169700	0.8243
SRR1657444	Leaf	PRJNA266538	SINGLE	Glycine max	2962752	2838601	0.9581	2537245	0.8563
SRR1657445	Petiole	PRJNA266538	SINGLE	Glycine max	2495919	2379558	0.9534	2088133	0.8366
SRR1657446	Petiole	PRJNA266538	SINGLE	Glycine max	4850178	4564071	0.941	3947229	0.8138
SRR1657447	Petiole	PRJNA266538	SINGLE	Glycine max	4255454	3996907	0.9392	3494273	0.8211
SRR1657448	Petiole	PRJNA266538	SINGLE	Glycine max	6536907	6306739	0.9648	5619370	0.8596
SRR1657449	Petiole	PRJNA266538	SINGLE	Glycine max	2991327	2894455	0.9676	2605305	0.8709
SRR1657450	Leaf	PRJNA266538	SINGLE	Glycine max	3673630	3509650	0.9554	3115328	0.848
SRR1657451	Leaf	PRJNA266538	SINGLE	Glycine max	3845905	3612744	0.9394	3169575	0.8241
SRR1657452	Leaf	PRJNA266538	SINGLE	Glycine max	4982900	4526656	0.9084	4032620	0.8092
SRR1657453	Leaf	PRJNA266538	SINGLE	Glycine max	2416902	2274960	0.9413	2030036	0.8399
SRR1657454	Leaf	PRJNA266538	SINGLE	Glycine max	3111719	2871080	0.9227	2592757	0.8332
SRR1657455	Petiole	PRJNA266538	SINGLE	Glycine max	4077991	3924306	0.9623	3452847	0.8467
SRR1657456	Petiole	PRJNA266538	SINGLE	Glycine max	3490066	3248296	0.9307	2804231	0.8034
SRR1657457	Petiole	PRJNA266538	SINGLE	Glycine max	4436025	4150699	0.9357	3657127	0.8244
SRR1657458	Petiole	PRJNA266538	SINGLE	Glycine max	6599159	6367687	0.9649	5691256	0.8624
SRR1657459	Petiole	PRJNA266538	SINGLE	Glycine max	2159289	2073019	0.96	1873047	0.8674
SRR1657460	Leaf	PRJNA266538	SINGLE	Glycine max	3787941	3662366	0.9668	3243114	0.8561
SRR1657461	Leaf	PRJNA266538	SINGLE	Glycine max	3842697	3513523	0.9143	3065712	0.7978
SRR1657462	Leaf	PRJNA266538	SINGLE	Glycine max	3449648	3127265	0.9065	2773337	0.8039
SRR1657463	Leaf	PRJNA266538	SINGLE	Glycine max	5050861	4820732	0.9544	4313487	0.854
SRR1657464	Leaf	PRJNA266538	SINGLE	Glycine max	2483286	2407071	0.9693	2168324	0.8731
SRR1657465	Petiole	PRJNA266538	SINGLE	Glycine max	3827883	3675464	0.9602	3229762	0.8437
SRR1657466	Petiole	PRJNA266538	SINGLE	Glycine max	5003259	4623477	0.9241	3988672	0.7972
SRR1657467	Petiole	PRJNA266538	SINGLE	Glycine max	4612289	4193966	0.9093	3667197	0.795
SRR1657468	Petiole	PRJNA266538	SINGLE	Glycine max	6307529	6065949	0.9617	5410015	0.8577
SRR1657469	Petiole	PRJNA266538	SINGLE	Glycine max	2303361	2208551	0.9588	1985014	0.8617
SRR1985075	Seed	PRJNA281671	PAIRED	Glycine soja	41854732	38798573	0.927	17233989	0.4117
SRR1985076	Seed	PRJNA281671	PAIRED	Glycine soja	48781750	45150063	0.9256	22647932	0.4642
SRR1985077	Seed	PRJNA281671	PAIRED	Glycine soja	39094222	36130247	0.9242	28529555	0.7297
SRR1985078	Seed	PRJNA281671	PAIRED	Glycine soja	31739808	29914775	0.9425	23174932	0.7301
SRR1985079	Seed	PRJNA281671	PAIRED	Glycine soja	43288900	39768723	0.9187	18459183	0.4264
SRR1985080	Seed	PRJNA281671	PAIRED	Glycine soja	44646052	41288030	0.9248	20062591	0.4493
SRR1985081	Seed	PRJNA281671	PAIRED	Glycine soja	53072100	50304148	0.9478	45684759	0.8608
SRR1985082	Seed	PRJNA281671	PAIRED	Glycine soja	49677276	46955495	0.9452	43868249	0.883
SRR1985083	Seed	PRJNA281671	PAIRED	Glycine soja	43957306	39749805	0.9043	36993639	0.8415
SRR1985094	Seed	PRJNA281671	PAIRED	Glycine soja	54071962	51734433	0.9568	46632330	0.8624
SRR1985095	Seed	PRJNA281671	PAIRED	Glycine soja	52572096	50542289	0.9614	46176785	0.8783
SRR1985099	Seed	PRJNA281671	PAIRED	Glycine soja	41333198	40241215	0.9736	35820803	0.8666
SRR1985100	Seed	PRJNA281671	PAIRED	Glycine soja	52783266	50068159	0.9486	46928716	0.889
SRR1985101	Seed	PRJNA281671	PAIRED	Glycine soja	80737472	77823177	0.9639	66745724	0.8267
SRR1985102	Seed	PRJNA281671	PAIRED	Glycine soja	51745930	48391012	0.9352	46165969	0.8921
SRR1985103	Seed	PRJNA281671	PAIRED	Glycine soja	48753530	46845322	0.9609	40903078	0.8389
SRR1985104	Seed	PRJNA281671	PAIRED	Glycine soja	47205532	45543861	0.9648	42632308	0.9031
SRR1985105	Seed	PRJNA281671	PAIRED	Glycine soja	69364286	66775875	0.9627	59138965	0.8525
SRR1985106	Seed	PRJNA281671	PAIRED	Glycine soja	31188086	30175376	0.9675	27031110	0.8667
SRR1985107	Seed	PRJNA281671	PAIRED	Glycine soja	38708014	37250115	0.9623	36149334	0.9338
SRR1985108	Seed	PRJNA281671	PAIRED	Glycine soja	37154976	35740636	0.9619	33701892	0.907
SRR1985109	Seed	PRJNA281671	PAIRED	Glycine soja	35851202	34934730	0.9744	33249087	0.9274
SRR1985110	Seed	PRJNA281671	PAIRED	Glycine soja	37100074	36017853	0.9708	31882040	0.8593
SRR1985111	Seed	PRJNA281671	PAIRED	Glycine soja	46955738	45577889	0.9707	40236426	0.8569
SRR2545896	Root	PRJNA295411	PAIRED	Glycine max	49834574	48208670	0.9674	46061184	0.9242
SRR2545897	Root	PRJNA295411	PAIRED	Glycine max	49620572	47956685	0.9665	45635084	0.9196
SRR2545898	Root	PRJNA295411	PAIRED	Glycine max	49698750	48543077	0.9767	46151693	0.9286
SRR2545899	Root	PRJNA295411	PAIRED	Glycine max	45185106	43860665	0.9707	41360252	0.9153
SRR2545900	Root	PRJNA295411	PAIRED	Glycine max	52691368	51136713	0.9705	48597503	0.9223
SRR2545901	Root	PRJNA295411	PAIRED	Glycine max	58050856	55109271	0.9493	51533774	0.8877
SRR2545902	Root	PRJNA295411	PAIRED	Glycine max	51951570	50183539	0.966	47442259	0.9132
SRR2545903	Root	PRJNA295411	PAIRED	Glycine max	47801652	46290978	0.9684	44150103	0.9236
SRR3033496	Root	PRJNA306380	SINGLE	Glycine max	18801273	18128243	0.9642	17304294	0.9203
SRR3033497	Root	PRJNA306380	SINGLE	Glycine max	22128862	21468387	0.9702	20567615	0.9294
SRR3033498	Root	PRJNA306380	SINGLE	Glycine max	20069702	19189865	0.9562	18324973	0.913
SRR3033499	Root	PRJNA306380	SINGLE	Glycine max	23199475	22071093	0.9514	21008772	0.9055
SRR3033500	Root	PRJNA306380	SINGLE	Glycine max	26576216	26059513	0.9806	25065809	0.9431
SRR3033501	Root	PRJNA306380	SINGLE	Glycine max	19236375	18841435	0.9795	18112021	0.9415
SRR3033502	Root	PRJNA306380	SINGLE	Glycine max	21500051	20987733	0.9762	20219468	0.9404
SRR3033503	Root	PRJNA306380	SINGLE	Glycine max	21418507	20450193	0.9548	19474313	0.9092
SRR3033504	Root	PRJNA306380	SINGLE	Glycine max	18909979	18198131	0.9624	17336453	0.9167
SRR3033505	Root	PRJNA306380	SINGLE	Glycine max	23707127	22562099	0.9517	21325240	0.8995
SRR3033506	Root	PRJNA306380	SINGLE	Glycine max	21282899	19239604	0.904	17872294	0.8397
SRR3033507	Root	PRJNA306380	SINGLE	Glycine max	17644772	17040625	0.9658	16319694	0.9249
SRR3033508	Root	PRJNA306380	SINGLE	Glycine max	14703708	14107815	0.9595	13420051	0.9126
SRR3033509	Root	PRJNA306380	SINGLE	Glycine max	24918431	23775772	0.9541	22639982	0.9085
SRR3033510	Root	PRJNA306380	SINGLE	Glycine max	22369653	21712212	0.9706	20806143	0.9301
SRR3033511	Root	PRJNA306380	SINGLE	Glycine max	17257185	16734785	0.9697	16033805	0.9291
SRR3033512	Root	PRJNA306380	SINGLE	Glycine max	32949717	31334564	0.951	29806720	0.9046
SRR3033513	Root	PRJNA306380	SINGLE	Glycine max	24595329	23677899	0.9627	22675660	0.9219
SRR3033514	Root	PRJNA306380	SINGLE	Glycine max	25324252	24514902	0.968	23467030	0.9266
SRR3033515	Root	PRJNA306380	SINGLE	Glycine max	27082505	26017548	0.9607	24832027	0.9169
SRR3033516	Root	PRJNA306380	SINGLE	Glycine max	26082943	25443889	0.9755	24423963	0.9363
SRR3033517	Root	PRJNA306380	SINGLE	Glycine max	20704853	20053770	0.9686	19230615	0.9287
SRR3033518	Root	PRJNA306380	SINGLE	Glycine max	24186892	23482952	0.9709	22548600	0.9322
SRR3033519	Root	PRJNA306380	SINGLE	Glycine max	19515361	18466273	0.9462	17409060	0.892
SRR3233839	Seed	PRJNA315512	PAIRED	Glycine max	79429618	76269092	0.9602	74499586	0.9379
SRR3233840	Seed	PRJNA315512	PAIRED	Glycine max	78557932	75844146	0.9655	74112848	0.9434
SRR3233841	Seed	PRJNA315512	PAIRED	Glycine max	65578508	62564612	0.954	61106034	0.9317
SRR3233842	Seed	PRJNA315512	PAIRED	Glycine max	79341678	76217683	0.9606	74432673	0.9381
SRR3233843	Seed	PRJNA315512	PAIRED	Glycine max	60475460	57889850	0.9572	55999328	0.9259
SRR3233844	Seed	PRJNA315512	PAIRED	Glycine max	68326342	65385311	0.957	63203468	0.925
SRR3233845	Seed	PRJNA315512	PAIRED	Glycine max	64220680	61216796	0.9532	57864111	0.901
SRR3233846	Seed	PRJNA315512	PAIRED	Glycine max	79900536	76431590	0.9566	72594961	0.9085
SRR3233847	Seed	PRJNA315512	PAIRED	Glycine max	66556812	64220641	0.9649	62537740	0.9396
SRR3233848	Seed	PRJNA315512	PAIRED	Glycine max	75017554	71551380	0.9538	69466774	0.926
SRR3233849	Seed	PRJNA315512	PAIRED	Glycine max	65310686	61753905	0.9455	60015772	0.9189
SRR3233850	Seed	PRJNA315512	PAIRED	Glycine max	65931986	62275658	0.9445	60443431	0.9167
SRR3233851	Seed	PRJNA315512	PAIRED	Glycine max	60477156	57040922	0.9432	54307087	0.8979
SRR3233852	Seed	PRJNA315512	PAIRED	Glycine max	62603590	59142463	0.9447	56907844	0.909
SRR3233853	Seed	PRJNA315512	PAIRED	Glycine max	64431064	61050743	0.9475	54573204	0.847
SRR3233854	Seed	PRJNA315512	PAIRED	Glycine max	65110892	61126513	0.9388	54713052	0.8403
SRR3233855	Seed	PRJNA315512	PAIRED	Glycine max	59578166	56377336	0.9463	51064424	0.857
SRR3233856	Seed	PRJNA315512	PAIRED	Glycine max	61255452	58012739	0.9471	52944748	0.8643
SRR3233857	Seed	PRJNA315512	PAIRED	Glycine max	60212234	57538430	0.9556	54591256	0.9066
SRR3233858	Seed	PRJNA315512	PAIRED	Glycine max	62407660	59922443	0.9602	57170905	0.916
SRR3628740	Leaf	PRJNA324522	SINGLE	Glycine max	24506727	24033774	0.9807	22654841	0.9244
SRR3628741	Leaf	PRJNA324522	SINGLE	Glycine max	23844874	23139522	0.9704	21952949	0.9206
SRR3628742	Leaf	PRJNA324522	SINGLE	Glycine max	25726404	24890189	0.9675	23532491	0.9147
SRR3628743	Leaf	PRJNA324522	SINGLE	Glycine max	23196235	22479443	0.9691	21460075	0.9251
SRR3628744	Leaf	PRJNA324522	SINGLE	Glycine max	21520488	20838989	0.9683	19785282	0.9193
SRR3628745	Leaf	PRJNA324522	SINGLE	Glycine max	21512084	20723469	0.9633	19730478	0.9171
SRR3628746	Leaf	PRJNA324522	SINGLE	Glycine max	20383128	19760318	0.9694	18896565	0.927
SRR3628748	Leaf	PRJNA324522	SINGLE	Glycine max	18579031	18041169	0.9711	17265812	0.9293
SRR3628749	Leaf	PRJNA324522	SINGLE	Glycine max	23076170	22353355	0.9687	21389446	0.9269
SRR3722300	Unknown	PRJNA250761	PAIRED	Glycine max	27932970	27575023	0.9872	26812787	0.9598
SRR3722301	Unknown	PRJNA250761	PAIRED	Glycine max	25864814	25552419	0.9879	24840352	0.9603
SRR3722302	Unknown	PRJNA250761	PAIRED	Glycine max	18537334	18370413	0.991	17736853	0.9568
SRR3722303	Unknown	PRJNA250761	PAIRED	Glycine max	24657280	24344473	0.9873	23699913	0.9611
SRR3722304	Unknown	PRJNA250761	PAIRED	Glycine max	21977756	21646360	0.9849	21086788	0.9594
SRR3722305	Unknown	PRJNA250761	PAIRED	Glycine max	22833126	22572382	0.9886	21992622	0.9631
SRR3722306	Unknown	PRJNA250761	PAIRED	Glycine max	15581374	15433046	0.9905	14873629	0.9545
SRR3722307	Unknown	PRJNA250761	PAIRED	Glycine max	23347176	23079439	0.9885	22454529	0.9617
SRR3722308	Unknown	PRJNA250761	PAIRED	Glycine max	16038462	15835018	0.9873	15469681	0.9645
SRR3722309	Unknown	PRJNA250761	PAIRED	Glycine max	25095484	24839404	0.9898	23951995	0.9544
SRR3722310	Unknown	PRJNA250761	PAIRED	Glycine max	17616638	17404360	0.988	16945794	0.9619
SRR3722311	Unknown	PRJNA250761	PAIRED	Glycine max	20086408	19828812	0.9872	19376700	0.9646
SRR3722312	Unknown	PRJNA250761	PAIRED	Glycine max	22899522	22598184	0.9868	21808777	0.9523
SRR3722313	Unknown	PRJNA250761	PAIRED	Glycine max	22931020	22675926	0.9889	21916413	0.9557
SRR3722314	Unknown	PRJNA250761	PAIRED	Glycine max	14822676	14651602	0.9885	14275335	0.963
SRR3722315	Unknown	PRJNA250761	PAIRED	Glycine max	26103234	25846506	0.9902	25004281	0.9578
SRR3722316	Unknown	PRJNA250761	PAIRED	Glycine max	15738008	15565651	0.989	15159117	0.9632
SRR3722317	Unknown	PRJNA250761	PAIRED	Glycine max	22351790	22097043	0.9886	21308454	0.9533
SRR3996490	Leaf	PRJNA336336	SINGLE	Glycine soja	26614449	17356232	0.6521	16280525	0.6117
SRR3996491	Leaf	PRJNA336336	SINGLE	Glycine soja	22575910	14756958	0.6537	13806926	0.6115
SRR3996492	Leaf	PRJNA336336	SINGLE	Glycine soja	30786473	19288940	0.6265	17917571	0.5819
SRR3996493	Leaf	PRJNA336336	SINGLE	Glycine soja	30532305	19204041	0.629	17959494	0.5882
SRR3996494	Leaf	PRJNA336336	SINGLE	Glycine soja	29192928	18122254	0.6208	16934203	0.58
SRR3996495	Leaf	PRJNA336336	SINGLE	Glycine soja	26531941	16150543	0.6087	14960132	0.5638
SRR3996496	Leaf	PRJNA336336	SINGLE	Glycine soja	29691226	18720734	0.6305	17582278	0.5921
SRR3996497	Leaf	PRJNA336336	SINGLE	Glycine soja	33605728	21295222	0.6337	19961819	0.594
SRR3996498	Leaf	PRJNA336336	SINGLE	Glycine soja	27704753	16720220	0.6035	15579764	0.5623
SRR3996499	Leaf	PRJNA336336	SINGLE	Glycine soja	34894062	20530477	0.5884	18976748	0.5438
SRR3996500	Leaf	PRJNA336336	SINGLE	Glycine soja	29486888	18290629	0.6203	17028518	0.5774
SRR3996501	Leaf	PRJNA336336	SINGLE	Glycine soja	36817643	23087577	0.6271	21385869	0.5808
SRR3996502	Leaf	PRJNA336336	SINGLE	Glycine soja	24402196	15504294	0.6354	14486532	0.5936
SRR3996503	Leaf	PRJNA336336	SINGLE	Glycine soja	30347364	18999604	0.6261	17664233	0.582
SRR3996504	Leaf	PRJNA336336	SINGLE	Glycine soja	29086873	17933070	0.6165	16622817	0.5714
SRR3996505	Leaf	PRJNA336336	SINGLE	Glycine soja	23882485	13019416	0.5451	12069898	0.5053
SRR3996506	Leaf	PRJNA336336	SINGLE	Glycine soja	37680393	20342393	0.5399	18642166	0.4947
SRR3996507	Leaf	PRJNA336336	SINGLE	Glycine soja	25428763	13622665	0.5357	12208855	0.4801
SRR3996508	Leaf	PRJNA336336	SINGLE	Glycine soja	22088249	14190185	0.6424	13246074	0.5996
SRR3996509	Leaf	PRJNA336336	SINGLE	Glycine soja	32574474	21049756	0.6462	19768927	0.6068
SRR3996510	Leaf	PRJNA336336	SINGLE	Glycine soja	29006146	17314092	0.5969	16028435	0.5525
SRR3996511	Leaf	PRJNA336336	SINGLE	Glycine soja	30080698	16898568	0.5618	15584659	0.518
SRR3996512	Leaf	PRJNA336336	SINGLE	Glycine soja	35118188	19759536	0.5627	18256895	0.5198
SRR3996513	Leaf	PRJNA336336	SINGLE	Glycine soja	43365594	25014676	0.5768	23019964	0.5308
SRR3996514	Leaf	PRJNA336336	SINGLE	Glycine soja	26283619	16831738	0.6404	15409707	0.5862
SRR3996515	Leaf	PRJNA336336	SINGLE	Glycine soja	24577888	15546316	0.6325	14193073	0.5774
SRR3996516	Leaf	PRJNA336336	SINGLE	Glycine soja	32861075	21535690	0.6554	19646795	0.5978
SRR3996517	Leaf	PRJNA336336	SINGLE	Glycine soja	23902332	14844215	0.621	13818880	0.5781
SRR3996518	Leaf	PRJNA336336	SINGLE	Glycine soja	25554090	15573777	0.6094	14440971	0.5651
SRR3996519	Leaf	PRJNA336336	SINGLE	Glycine soja	30565371	19797626	0.6477	18090630	0.5918
SRR3996520	Leaf	PRJNA336336	SINGLE	Glycine soja	28016296	17872461	0.6379	16324686	0.5826
SRR3996521	Leaf	PRJNA336336	SINGLE	Glycine soja	31199477	19527066	0.6259	17733047	0.5683
SRR3996522	Leaf	PRJNA336336	SINGLE	Glycine soja	30639321	19114087	0.6238	17402678	0.5679
SRR3996523	Leaf	PRJNA336336	SINGLE	Glycine soja	31154856	19535202	0.627	18160332	0.5829
SRR3996524	Leaf	PRJNA336336	SINGLE	Glycine soja	29636426	18573291	0.6267	17267627	0.5826
SRR3996525	Leaf	PRJNA336336	SINGLE	Glycine soja	30039656	19174993	0.6383	17629541	0.5868
SRR3996526	Leaf	PRJNA336336	SINGLE	Glycine soja	23688745	14541929	0.6139	13150125	0.5551
SRR3996527	Leaf	PRJNA336336	SINGLE	Glycine soja	35789225	21840814	0.6103	19729591	0.5512
SRR3996528	Leaf	PRJNA336336	SINGLE	Glycine soja	24688706	14362677	0.5818	12628670	0.5115
SRR3996529	Leaf	PRJNA336336	SINGLE	Glycine soja	25458936	14764081	0.5799	13670683	0.5369
SRR3996530	Leaf	PRJNA336336	SINGLE	Glycine soja	33565237	19661328	0.5858	18280670	0.5446
SRR3996531	Leaf	PRJNA336336	SINGLE	Glycine soja	27379015	15743018	0.575	14399154	0.5259
SRR3996532	Leaf	PRJNA336336	SINGLE	Glycine soja	30266942	18748320	0.6194	16952180	0.56
SRR3996533	Leaf	PRJNA336336	SINGLE	Glycine soja	39293021	24777593	0.6306	22469856	0.5718
SRR3996534	Leaf	PRJNA336336	SINGLE	Glycine soja	29317276	17223309	0.5875	15336143	0.5231
SRR3996535	Leaf	PRJNA336336	SINGLE	Glycine soja	36287370	22279770	0.614	20773090	0.5724
SRR3996536	Leaf	PRJNA336336	SINGLE	Glycine soja	32687378	20356008	0.6227	18819445	0.5757
SRR3996537	Leaf	PRJNA336336	SINGLE	Glycine soja	23613328	14605015	0.6185	13523298	0.5726
SRR3996538	Leaf	PRJNA336336	SINGLE	Glycine soja	25516894	22802715	0.8936	21724100	0.8513
SRR3996539	Leaf	PRJNA336336	SINGLE	Glycine soja	27954184	25667413	0.9182	24409947	0.8732
SRR3996540	Leaf	PRJNA336336	SINGLE	Glycine soja	24604122	22543325	0.9162	21359889	0.8681
SRR3996541	Leaf	PRJNA336336	SINGLE	Glycine soja	27270816	24681505	0.9051	23586990	0.8649
SRR3996542	Leaf	PRJNA336336	SINGLE	Glycine soja	25412719	23698885	0.9326	22580383	0.8885
SRR3996543	Leaf	PRJNA336336	SINGLE	Glycine soja	24831124	22756058	0.9164	21547289	0.8677
SRR3996544	Leaf	PRJNA336336	SINGLE	Glycine soja	25770686	23416199	0.9086	22433154	0.8704
SRR3996545	Leaf	PRJNA336336	SINGLE	Glycine soja	23544879	21785415	0.9253	20748112	0.8812
SRR3996547	Leaf	PRJNA336336	SINGLE	Glycine soja	28135495	25123528	0.8929	23982282	0.8523
SRR3996548	Leaf	PRJNA336336	SINGLE	Glycine soja	25639621	23098491	0.9009	22060534	0.8604
SRR3996549	Leaf	PRJNA336336	SINGLE	Glycine soja	24627562	21935000	0.8907	20744539	0.8423
SRR3996550	Leaf	PRJNA336336	SINGLE	Glycine soja	31962346	28611272	0.8952	27261110	0.8529
SRR3996551	Leaf	PRJNA336336	SINGLE	Glycine soja	28494506	25972998	0.9115	24578167	0.8625
SRR3996552	Leaf	PRJNA336336	SINGLE	Glycine soja	30082401	28073535	0.9332	26820319	0.8915
SRR3996553	Leaf	PRJNA336336	SINGLE	Glycine soja	29156009	26745299	0.9173	25384688	0.8706
SRR3996554	Leaf	PRJNA336336	SINGLE	Glycine soja	29904055	27670218	0.9253	26056928	0.8713
SRR3996555	Leaf	PRJNA336336	SINGLE	Glycine soja	27045957	25491210	0.9425	24464636	0.9045
SRR3996556	Leaf	PRJNA336336	SINGLE	Glycine soja	27719669	26718515	0.9639	25583326	0.9229
SRR3996557	Leaf	PRJNA336336	SINGLE	Glycine soja	21949783	20708143	0.9434	19679791	0.8965
SRR3996558	Leaf	PRJNA336336	SINGLE	Glycine soja	34646853	32946172	0.9509	31539937	0.9103
SRR3996559	Leaf	PRJNA336336	SINGLE	Glycine soja	35705194	33071053	0.9262	31543359	0.8834
SRR3996560	Leaf	PRJNA336336	SINGLE	Glycine soja	24906549	23393775	0.9393	22268863	0.894
SRR3996561	Leaf	PRJNA336336	SINGLE	Glycine soja	38881365	36855986	0.9479	35305437	0.908
SRR3996562	Leaf	PRJNA336336	SINGLE	Glycine soja	26816495	25347724	0.9452	24238067	0.9038
SRR3996563	Leaf	PRJNA336336	SINGLE	Glycine soja	27018722	24959953	0.9238	23568739	0.8723
SRR3996564	Leaf	PRJNA336336	SINGLE	Glycine soja	32448114	30775483	0.9485	29405818	0.9062
SRR3996565	Leaf	PRJNA336336	SINGLE	Glycine soja	32589968	30405355	0.933	29043072	0.8911
SRR3996566	Leaf	PRJNA336336	SINGLE	Glycine soja	26588861	24887066	0.936	23425318	0.881
SRR3996567	Leaf	PRJNA336336	SINGLE	Glycine soja	24877142	22077839	0.8875	20749771	0.834
SRR3996568	Leaf	PRJNA336336	SINGLE	Glycine soja	28680680	26957052	0.9399	25686411	0.8955
SRR3996569	Leaf	PRJNA336336	SINGLE	Glycine soja	36449407	35036482	0.9612	33413058	0.9166
SRR3996570	Leaf	PRJNA336336	SINGLE	Glycine soja	25505641	23928779	0.9382	22877087	0.8969
SRR3996571	Leaf	PRJNA336336	SINGLE	Glycine soja	32828541	30807216	0.9384	29454272	0.8972
SRR3996572	Leaf	PRJNA336336	SINGLE	Glycine soja	21834096	20402255	0.9344	19317125	0.8847
SRR3996573	Leaf	PRJNA336336	SINGLE	Glycine soja	27468739	25853493	0.9412	24728167	0.9002
SRR3996574	Leaf	PRJNA336336	SINGLE	Glycine soja	32610415	30857472	0.9462	29421094	0.9021
SRR3996575	Leaf	PRJNA336336	SINGLE	Glycine soja	30912927	29291261	0.9475	27943721	0.9039
SRR3996576	Leaf	PRJNA336336	SINGLE	Glycine soja	31406722	30024177	0.956	28708655	0.914
SRR3996577	Leaf	PRJNA336336	SINGLE	Glycine soja	26821990	25530242	0.9518	24469766	0.9123
SRR3996578	Leaf	PRJNA336336	SINGLE	Glycine soja	25441557	23518281	0.9244	22208966	0.8729
SRR3996579	Leaf	PRJNA336336	SINGLE	Glycine soja	29023927	24012643	0.8273	22666879	0.7809
SRR3996580	Leaf	PRJNA336336	SINGLE	Glycine soja	32510823	30911466	0.9508	29611877	0.9108
SRR3996581	Leaf	PRJNA336336	SINGLE	Glycine soja	29798249	28125254	0.9439	26718172	0.8966
SRR3996582	Leaf	PRJNA336336	SINGLE	Glycine soja	21779380	20741050	0.9523	19904931	0.9139
SRR3996583	Leaf	PRJNA336336	SINGLE	Glycine soja	22152804	21348153	0.9637	20531207	0.9267
SRR3996584	Leaf	PRJNA336336	SINGLE	Glycine soja	22243943	20704558	0.9308	19580644	0.8802
SRR4036063	Leaf	PRJNA339152	PAIRED	Glycine max	35351890	33903295	0.959	30866313	0.8731
SRR4036064	Leaf	PRJNA339152	PAIRED	Glycine max	27956106	22306397	0.7979	15216150	0.5442
SRR4036065	Leaf	PRJNA339152	PAIRED	Glycine max	35557550	33767136	0.9496	30385373	0.8545
SRR4036066	Leaf	PRJNA339152	PAIRED	Glycine max	30663948	29665200	0.9674	26880348	0.8766
SRR4036067	Leaf	PRJNA339152	PAIRED	Glycine max	34262076	33107425	0.9663	30488091	0.8898
SRR4036068	Leaf	PRJNA339152	PAIRED	Glycine max	40397770	38994713	0.9653	35943153	0.8897
SRR4036069	Leaf	PRJNA339152	PAIRED	Glycine max	34931116	33446305	0.9575	30192077	0.8643
SRR4036070	Leaf	PRJNA339152	PAIRED	Glycine max	31579354	30423083	0.9634	28359113	0.898
SRR4036071	Leaf	PRJNA339152	PAIRED	Glycine max	32791658	31719033	0.9673	29771663	0.9079
SRR4036072	Leaf	PRJNA339152	PAIRED	Glycine max	28381320	27902498	0.9831	26473924	0.9327
SRR4036073	Leaf	PRJNA339152	PAIRED	Glycine max	34851976	34395372	0.9869	32924619	0.9446
SRR4036074	Leaf	PRJNA339152	PAIRED	Glycine max	32613520	32033659	0.9822	30233341	0.927
SRR4036075	Leaf	PRJNA339152	PAIRED	Glycine max	32169282	30926561	0.9614	27806402	0.8643
SRR4036076	Leaf	PRJNA339152	PAIRED	Glycine max	30669900	29835541	0.9728	27572597	0.899
SRR4036077	Leaf	PRJNA339152	PAIRED	Glycine max	37243762	36014512	0.967	33322813	0.8947
SRR4036078	Leaf	PRJNA339152	PAIRED	Glycine max	25223378	24636723	0.9767	22761667	0.9024
SRR4036079	Leaf	PRJNA339152	PAIRED	Glycine max	25900884	25160578	0.9714	23702859	0.9151
SRR4036080	Leaf	PRJNA339152	PAIRED	Glycine max	26811928	26458024	0.9868	24870376	0.9275
SRR4036081	Leaf	PRJNA339152	PAIRED	Glycine max	32707162	32159116	0.9832	30547911	0.9339
SRR4036082	Leaf	PRJNA339152	PAIRED	Glycine max	36775000	36278452	0.9865	34497100	0.938
SRR4036083	Leaf	PRJNA339152	PAIRED	Glycine max	29218784	28764712	0.9845	27283422	0.9337
SRR4036084	Leaf	PRJNA339152	PAIRED	Glycine max	27434200	27057382	0.9863	25802076	0.9405
SRR4036085	Leaf	PRJNA339152	PAIRED	Glycine max	28085536	27489033	0.9788	26316023	0.9369
SRR4036086	Leaf	PRJNA339152	PAIRED	Glycine max	25011294	24558346	0.9819	23310174	0.9319
SRR4036087	Leaf	PRJNA339152	PAIRED	Glycine max	33044902	32052983	0.97	30144796	0.9122
SRR4036088	Leaf	PRJNA339152	PAIRED	Glycine max	38068018	37412084	0.9828	35744125	0.9389
SRR4036089	Leaf	PRJNA339152	PAIRED	Glycine max	44948914	44579758	0.9918	43019848	0.957
SRR4036090	Leaf	PRJNA339152	PAIRED	Glycine max	40124528	39588281	0.9866	37876300	0.9439
SRR4036091	Leaf	PRJNA339152	PAIRED	Glycine max	27292878	26787914	0.9815	25533450	0.9355
SRR4036092	Leaf	PRJNA339152	PAIRED	Glycine max	33357814	32554410	0.9759	30832060	0.9242
SRR4036093	Leaf	PRJNA339152	PAIRED	Glycine max	31488758	31167969	0.9898	29969403	0.9517
SRR4036094	Leaf	PRJNA339152	PAIRED	Glycine max	31544192	31193210	0.9889	29868251	0.9468
SRR4036095	Leaf	PRJNA339152	PAIRED	Glycine max	40012188	39709645	0.9924	38305518	0.9573
SRR4036096	Leaf	PRJNA339152	PAIRED	Glycine max	35399666	34708250	0.9805	32980511	0.9316
SRR4036097	Leaf	PRJNA339152	PAIRED	Glycine max	26692930	25944134	0.9719	24366913	0.9128
SRR4036098	Leaf	PRJNA339152	PAIRED	Glycine max	30522064	30171791	0.9885	28868406	0.9458
SRR4036099	Leaf	PRJNA339152	PAIRED	Glycine max	30252780	29830255	0.986	28759053	0.9506
SRR4036100	Leaf	PRJNA339152	PAIRED	Glycine max	30552350	30229713	0.9894	29131682	0.9535
SRR4036101	Leaf	PRJNA339152	PAIRED	Glycine max	29532940	29088101	0.9849	28061461	0.9501
SRR4036102	Leaf	PRJNA339152	PAIRED	Glycine max	30042384	29372153	0.9777	27867019	0.9275
SRR4036103	Leaf	PRJNA339152	PAIRED	Glycine max	28184960	27614410	0.9798	26326997	0.934
SRR4036104	Leaf	PRJNA339152	PAIRED	Glycine max	35110510	34435633	0.9808	32784928	0.9337
SRR4209737	Leaf	PRJNA342355	SINGLE	Glycine max	10703762	10346912	0.9667	10033328	0.9373
SRR4209738	Leaf	PRJNA342355	SINGLE	Glycine max	10722460	10364162	0.9666	10050290	0.9373
SRR4209739	Leaf	PRJNA342355	SINGLE	Glycine max	10718306	10339181	0.9646	10022275	0.935
SRR4209740	Leaf	PRJNA342355	SINGLE	Glycine max	8058549	7738898	0.9603	7498316	0.9304
SRR4209741	Leaf	PRJNA342355	SINGLE	Glycine max	8076008	7756777	0.9605	7515753	0.9306
SRR4209742	Leaf	PRJNA342355	SINGLE	Glycine max	8071144	7737139	0.9586	7493572	0.9284
SRR4209743	Leaf	PRJNA342355	SINGLE	Glycine max	4770425	4572953	0.9586	4430712	0.9287
SRR4209744	Leaf	PRJNA342355	SINGLE	Glycine max	4778578	4582685	0.959	4439413	0.929
SRR4209745	Leaf	PRJNA342355	SINGLE	Glycine max	4775565	4570676	0.9571	4426041	0.9268
SRR4209746	Leaf	PRJNA342355	SINGLE	Glycine max	8605251	8299016	0.9644	8050783	0.9355
SRR4209747	Leaf	PRJNA342355	SINGLE	Glycine max	8625102	8317989	0.9644	8068554	0.9354
SRR4209748	Leaf	PRJNA342355	SINGLE	Glycine max	8628884	8304016	0.9624	8052795	0.9332
SRR4209749	Leaf	PRJNA342355	SINGLE	Glycine max	13078795	12547259	0.9594	12165593	0.9301
SRR4209750	Leaf	PRJNA342355	SINGLE	Glycine max	13100116	12569332	0.9595	12184433	0.9301
SRR4209751	Leaf	PRJNA342355	SINGLE	Glycine max	13084912	12531022	0.9577	12143816	0.928
SRR4209752	Leaf	PRJNA342355	SINGLE	Glycine max	8021331	7746374	0.9657	7507068	0.9358
SRR4209753	Leaf	PRJNA342355	SINGLE	Glycine max	8045421	7770832	0.9659	7530688	0.936
SRR4209754	Leaf	PRJNA342355	SINGLE	Glycine max	8036689	7745346	0.9637	7504086	0.9337
SRR4209755	Leaf	PRJNA342355	SINGLE	Glycine max	11695327	11245041	0.9615	10895977	0.9316
SRR4209756	Leaf	PRJNA342355	SINGLE	Glycine max	11722501	11271160	0.9615	10921198	0.9316
SRR4209757	Leaf	PRJNA342355	SINGLE	Glycine max	11712353	11239319	0.9596	10888725	0.9296
SRR4209758	Leaf	PRJNA342355	SINGLE	Glycine max	10161663	9858946	0.9702	9558219	0.9406
SRR4209759	Leaf	PRJNA342355	SINGLE	Glycine max	10177694	9874863	0.9702	9572053	0.9404
SRR4209760	Leaf	PRJNA342355	SINGLE	Glycine max	10170855	9844893	0.968	9543879	0.9383
SRR4209761	Leaf	PRJNA342355	SINGLE	Glycine max	11151426	10703810	0.9599	10382311	0.931
SRR4209762	Leaf	PRJNA342355	SINGLE	Glycine max	11159826	10712510	0.9599	10388855	0.9309
SRR4209763	Leaf	PRJNA342355	SINGLE	Glycine max	11150577	10682981	0.9581	10356690	0.9288
SRR4209764	Leaf	PRJNA342355	SINGLE	Glycine max	13352156	12813406	0.9597	12425028	0.9305
SRR4209765	Leaf	PRJNA342355	SINGLE	Glycine max	13388245	12847854	0.9596	12457574	0.9304
SRR4209766	Leaf	PRJNA342355	SINGLE	Glycine max	13371462	12802519	0.9575	12413176	0.9283
SRR4209767	Leaf	PRJNA342355	SINGLE	Glycine max	12802370	12383039	0.9672	12023869	0.9391
SRR4209768	Leaf	PRJNA342355	SINGLE	Glycine max	12827583	12408412	0.9673	12048369	0.9392
SRR4209769	Leaf	PRJNA342355	SINGLE	Glycine max	12803416	12356610	0.9651	11996092	0.9369
SRR4209770	Leaf	PRJNA342355	SINGLE	Glycine max	9016993	8406342	0.9323	8136566	0.9023
SRR4209771	Leaf	PRJNA342355	SINGLE	Glycine max	9032401	8425211	0.9328	8152845	0.9026
SRR4209772	Leaf	PRJNA342355	SINGLE	Glycine max	9028060	8415562	0.9322	8133476	0.9009
SRR4209773	Leaf	PRJNA342355	SINGLE	Glycine max	11584976	11248000	0.9709	10922304	0.9427
SRR4209774	Leaf	PRJNA342355	SINGLE	Glycine max	11614271	11276966	0.971	10950091	0.9428
SRR4209775	Leaf	PRJNA342355	SINGLE	Glycine max	11612736	11251344	0.9689	10923408	0.9406
SRR4209776	Leaf	PRJNA342355	SINGLE	Glycine max	10223373	9908332	0.9692	9622325	0.9412
SRR4209777	Leaf	PRJNA342355	SINGLE	Glycine max	10251949	9935330	0.9691	9647242	0.941
SRR4209778	Leaf	PRJNA342355	SINGLE	Glycine max	10246088	9909274	0.9671	9620619	0.9389
SRR4209779	Leaf	PRJNA342355	SINGLE	Glycine max	8584814	7687804	0.8955	7453649	0.8682
SRR4209780	Leaf	PRJNA342355	SINGLE	Glycine max	8609095	7710107	0.8956	7475395	0.8683
SRR4209781	Leaf	PRJNA342355	SINGLE	Glycine max	8601786	7684325	0.8933	7449189	0.866
SRR4209782	Leaf	PRJNA342355	SINGLE	Glycine max	9632886	9322009	0.9677	9047264	0.9392
SRR4209783	Leaf	PRJNA342355	SINGLE	Glycine max	9646928	9335787	0.9677	9059931	0.9391
SRR4209784	Leaf	PRJNA342355	SINGLE	Glycine max	9635080	9303386	0.9656	9026845	0.9368
SRR4209785	Leaf	PRJNA342355	SINGLE	Glycine max	12269977	9521200	0.776	9232082	0.7524
SRR4209786	Leaf	PRJNA342355	SINGLE	Glycine max	12299882	9542121	0.7758	9252500	0.7522
SRR4209787	Leaf	PRJNA342355	SINGLE	Glycine max	12297811	9517030	0.7739	9226201	0.7502
SRR4209788	Leaf	PRJNA342355	SINGLE	Glycine max	10265486	9978561	0.972	9677924	0.9427
SRR4209789	Leaf	PRJNA342355	SINGLE	Glycine max	10283961	9997114	0.9721	9693649	0.9425
SRR4209790	Leaf	PRJNA342355	SINGLE	Glycine max	10287475	9976467	0.9698	9673746	0.9403
SRR4209791	Leaf	PRJNA342355	SINGLE	Glycine max	9070642	8731093	0.9626	8465828	0.9333
SRR4209792	Leaf	PRJNA342355	SINGLE	Glycine max	9086721	8747048	0.9626	8479745	0.9332
SRR4209793	Leaf	PRJNA342355	SINGLE	Glycine max	9083563	8728671	0.9609	8460239	0.9313
SRR4209794	Leaf	PRJNA342355	SINGLE	Glycine max	10714087	10397212	0.9704	10077884	0.9406
SRR4209795	Leaf	PRJNA342355	SINGLE	Glycine max	10725678	10407559	0.9703	10087646	0.9405
SRR4209796	Leaf	PRJNA342355	SINGLE	Glycine max	10735203	10392047	0.968	10072005	0.9382
SRR4209797	Leaf	PRJNA342355	SINGLE	Glycine max	7565039	7321136	0.9678	7099542	0.9384
SRR4209798	Leaf	PRJNA342355	SINGLE	Glycine max	7577694	7333169	0.9677	7109065	0.9381
SRR4209799	Leaf	PRJNA342355	SINGLE	Glycine max	7571463	7312815	0.9658	7088017	0.9361
SRR4209800	Leaf	PRJNA342355	SINGLE	Glycine max	11332320	10969818	0.968	10638067	0.9387
SRR4209801	Leaf	PRJNA342355	SINGLE	Glycine max	11349767	10986848	0.968	10653950	0.9386
SRR4209802	Leaf	PRJNA342355	SINGLE	Glycine max	11346641	10960008	0.9659	10625525	0.9364
SRR4209803	Leaf	PRJNA342355	SINGLE	Glycine max	12533155	12103077	0.9657	11716104	0.9348
SRR4209804	Leaf	PRJNA342355	SINGLE	Glycine max	12558461	12127350	0.9657	11738855	0.9347
SRR4209805	Leaf	PRJNA342355	SINGLE	Glycine max	12537048	12084682	0.9639	11692898	0.9326
SRR4209806	Leaf	PRJNA342355	SINGLE	Glycine max	11515604	11147950	0.9681	10813854	0.939
SRR4209807	Leaf	PRJNA342355	SINGLE	Glycine max	11536444	11168434	0.9681	10832913	0.939
SRR4209808	Leaf	PRJNA342355	SINGLE	Glycine max	11532961	11141798	0.9661	10804149	0.9368
SRR5117919	Leaf	PRJNA357655	PAIRED	Glycine max	91873264	89730775	0.9767	84807168	0.923
SRR5117920	Leaf	PRJNA357655	PAIRED	Glycine max	101997238	99834393	0.9788	93853854	0.9201
SRR5117922	Leaf	PRJNA357655	PAIRED	Glycine max	124523000	121997625	0.9797	114723225	0.9213
SRR5117925	Leaf	PRJNA357655	PAIRED	Glycine max	140324804	137986056	0.9833	131080581	0.9341
SRR5117932	Leaf	PRJNA357655	PAIRED	Glycine max	72344074	70961246	0.9809	67012420	0.9263
SRR5117939	Leaf	PRJNA357655	PAIRED	Glycine max	81925758	80056400	0.9772	75264406	0.9186
SRR5117941	Leaf	PRJNA357655	PAIRED	Glycine max	88498390	86393801	0.9762	81521468	0.9211
SRR5117942	Leaf	PRJNA357655	PAIRED	Glycine max	126804030	124886015	0.9849	118141895	0.9316
SRR5221832	Seed	PRJNA369483	PAIRED	Glycine max	49636354	43827979	0.883	31327917	0.6311
SRR5221833	Seed	PRJNA369483	PAIRED	Glycine max	61145870	54059605	0.8841	40292087	0.6589
SRR5221834	Seed	PRJNA369483	PAIRED	Glycine max	62540900	57312946	0.9164	41520779	0.6638
SRR5221835	Seed	PRJNA369483	PAIRED	Glycine max	84657844	75342482	0.89	58693622	0.6933
SRR5221836	Seed	PRJNA369483	PAIRED	Glycine max	46720594	41830136	0.8953	26205509	0.5608
SRR5221837	Seed	PRJNA369483	PAIRED	Glycine max	57281942	48174281	0.841	33349958	0.5822
SRR5221838	Seed	PRJNA369483	PAIRED	Glycine soja	79323384	70687836	0.8911	55736766	0.7026
SRR5221839	Seed	PRJNA369483	PAIRED	Glycine soja	61132370	54707757	0.8949	41758648	0.683
SRR5221840	Seed	PRJNA369483	PAIRED	Glycine soja	57457062	52258510	0.9095	41025157	0.714
SRR5221841	Seed	PRJNA369483	PAIRED	Glycine soja	54257292	50424384	0.9294	38292719	0.7057
SRR5221842	Seed	PRJNA369483	PAIRED	Glycine soja	54735352	49055202	0.8962	37480363	0.6847
SRR5221843	Seed	PRJNA369483	PAIRED	Glycine soja	49134662	44582167	0.9073	31994210	0.6511
SRR5221844	Seed	PRJNA369483	PAIRED	Glycine soja	68168636	60072129	0.8812	39496143	0.5793
SRR5352345	Seed	PRJNA304631	SINGLE	Glycine max	30101001	29309976	0.9737	28235020	0.938
SRR5352346	Seed	PRJNA304631	SINGLE	Glycine max	30143361	28974762	0.9612	27957248	0.9274
SRR5352347	Seed	PRJNA304631	SINGLE	Glycine max	31157109	30020471	0.9635	28895802	0.9274
SRR5352348	Seed	PRJNA304631	SINGLE	Glycine max	36758316	35856525	0.9755	34442263	0.9369
SRR5352349	Seed	PRJNA304631	SINGLE	Glycine max	34937010	34119292	0.9766	32720181	0.9365
SRR5352350	Seed	PRJNA304631	SINGLE	Glycine max	37111761	36190816	0.9752	34661276	0.9339
SRR5352351	Seed	PRJNA304631	SINGLE	Glycine max	29807634	29149809	0.9779	27676072	0.9284
SRR5352352	Seed	PRJNA304631	SINGLE	Glycine max	35009029	34200788	0.9769	31710730	0.9057
SRR5352353	Seed	PRJNA304631	SINGLE	Glycine max	28525947	27950329	0.9798	25995932	0.9113
SRR5352354	Seed	PRJNA304631	SINGLE	Glycine max	36692142	36001381	0.9812	33420394	0.9108
SRR5352355	Seed	PRJNA304631	SINGLE	Glycine max	28905232	28391996	0.9822	26179664	0.9057
SRR5352356	Seed	PRJNA304631	SINGLE	Glycine max	27592529	27077719	0.9813	24469648	0.8868
SRR5352357	Seed	PRJNA304631	SINGLE	Glycine max	27048656	26517944	0.9804	23435723	0.8664
SRR5352358	Seed	PRJNA304631	SINGLE	Glycine max	32403871	31672613	0.9774	28160907	0.869
SRR5352359	Seed	PRJNA304631	SINGLE	Glycine max	35034535	34369536	0.981	30890515	0.8817
SRR5352361	Seed	PRJNA304631	SINGLE	Glycine max	33871116	31157490	0.9199	29817968	0.8803
SRR5352362	Seed	PRJNA304631	SINGLE	Glycine max	26852261	22649536	0.8435	21521749	0.8014
SRR5352363	Seed	PRJNA304631	SINGLE	Glycine max	26632010	23070470	0.8663	21899517	0.8223
SRR5352364	Seed	PRJNA304631	SINGLE	Glycine max	27759248	25203702	0.9079	23914215	0.8614
SRR5352365	Seed	PRJNA304631	SINGLE	Glycine max	28465005	26318102	0.9246	25164434	0.884
SRR5352366	Seed	PRJNA304631	SINGLE	Glycine max	48865073	42754497	0.875	40590373	0.8306
SRR5352367	Seed	PRJNA304631	SINGLE	Glycine max	26887029	25400738	0.9447	23801493	0.8852
SRR5352368	Seed	PRJNA304631	SINGLE	Glycine max	33483059	32023166	0.9564	29745139	0.8883
SRR5352369	Seed	PRJNA304631	SINGLE	Glycine max	29983251	28154937	0.939	25814967	0.8609
SRR5352370	Seed	PRJNA304631	SINGLE	Glycine max	28054211	26752862	0.9536	24278827	0.8654
SRR5352371	Seed	PRJNA304631	SINGLE	Glycine max	34003538	31248651	0.919	28160459	0.8281
SRR5352372	Seed	PRJNA304631	SINGLE	Glycine max	24579485	23501178	0.9561	21441655	0.8723
SRR5352373	Seed	PRJNA304631	SINGLE	Glycine max	30319201	28798457	0.9498	25736969	0.8488
SRR5352374	Seed	PRJNA304631	SINGLE	Glycine max	31841362	30098899	0.9453	26725522	0.8393
SRR5352375	Seed	PRJNA304631	SINGLE	Glycine max	32787982	30349510	0.9256	27022346	0.8241
SRR5493867	Root	PRJNA373609	PAIRED	Glycine max	36275050	32909348	0.9072	31929523	0.8802
SRR5493868	Root	PRJNA373636	PAIRED	Glycine max	30255966	29199048	0.9651	28533661	0.943
SRR5493869	Root	PRJNA373652	PAIRED	Glycine max	26536508	22201606	0.8366	21195756	0.7987
SRR5493870	Root	PRJNA373637	PAIRED	Glycine max	38944664	36701792	0.9424	35068407	0.9004
SRR5493871	Root	PRJNA373635	PAIRED	Glycine max	40570814	39160598	0.9652	38075458	0.9384
SRR5493872	Root	PRJNA373639	PAIRED	Glycine max	53480048	51946182	0.9713	50542606	0.945
SRR5493873	Root	PRJNA373640	PAIRED	Glycine max	38374080	34798145	0.9068	30255750	0.7884
SRR5493874	Root	PRJNA373641	PAIRED	Glycine max	48918072	45829347	0.9369	44342174	0.9064
SRR5493875	Root	PRJNA373634	PAIRED	Glycine max	40872640	39244651	0.9602	38105071	0.9322
SRR5493877	Root	PRJNA373633	PAIRED	Glycine max	39403892	37721360	0.9573	36540169	0.9273
SRR5493878	Root	PRJNA373632	PAIRED	Glycine max	42525596	40652352	0.956	39508132	0.929
SRR5493880	Root	PRJNA373645	PAIRED	Glycine max	50607196	49113375	0.9705	47790326	0.9443
SRR5493882	Root	PRJNA373610	PAIRED	Glycine max	39383550	38116568	0.9678	36732842	0.9326
SRR5493883	Root	PRJNA373625	PAIRED	Glycine max	38684074	37261054	0.9632	35920614	0.9285
SRR5493884	Root	PRJNA373627	PAIRED	Glycine max	43635880	42305836	0.9695	41298408	0.9464
SRR5493885	Root	PRJNA373629	PAIRED	Glycine max	40130822	38629271	0.9626	37604255	0.937
SRR5493887	Root	PRJNA373612	PAIRED	Glycine max	40489180	38339548	0.9469	37248500	0.9199
SRR5493888	Root	PRJNA373608	PAIRED	Glycine max	43230608	42100161	0.9739	40992950	0.9482
SRR5493889	Root	PRJNA373626	PAIRED	Glycine max	44538462	42721971	0.9592	41271150	0.9266
SRR5493890	Root	PRJNA373614	PAIRED	Glycine max	36910330	35106700	0.9511	33977716	0.9205
SRR5493891	Root	PRJNA373615	PAIRED	Glycine max	46202046	44287654	0.9586	42755799	0.9254
SRR5493892	Root	PRJNA373649	PAIRED	Glycine max	26439010	25030593	0.9467	24103181	0.9116
SRR5493893	Root	PRJNA373651	PAIRED	Glycine max	42797952	33868856	0.7914	29135620	0.6807
SRR5493894	Root	PRJNA373617	PAIRED	Glycine max	36331074	30913893	0.8509	30128311	0.8292
SRR5493895	Root	PRJNA373618	PAIRED	Glycine max	41111522	39782113	0.9677	38603684	0.9389
SRR5493896	Root	PRJNA373619	PAIRED	Glycine max	47574806	42803674	0.8997	41507623	0.8724
SRR5493897	Root	PRJNA373622	PAIRED	Glycine max	51483128	49654263	0.9645	48306412	0.9382
SRR5493898	Root	PRJNA373623	PAIRED	Glycine max	45118382	43410883	0.9622	42005320	0.931
SRR5493899	Root	PRJNA373624	PAIRED	Glycine max	40730404	38996938	0.9574	37796992	0.9279
SRR5493900	Root	PRJNA373621	PAIRED	Glycine max	46295374	43766014	0.9454	42645800	0.9211
SRR5493901	Root	PRJNA373642	PAIRED	Glycine max	39528874	34802617	0.8804	33556612	0.8489
SRR5493902	Root	PRJNA373616	PAIRED	Glycine max	26121122	22835515	0.8742	21111020	0.8081
SRR5493903	Root	PRJNA373650	PAIRED	Glycine max	29398196	24962225	0.8491	22632546	0.7698
SRR5493904	Root	PRJNA373644	PAIRED	Glycine max	53745260	51857991	0.9649	50481444	0.9392
SRR5493905	Root	PRJNA373654	PAIRED	Glycine max	81209120	64722965	0.797	57965628	0.7137
SRR5493906	Root	PRJNA373647	PAIRED	Glycine max	26403616	23691381	0.8973	22252933	0.8427
SRR5493907	Root	PRJNA373630	PAIRED	Glycine max	53685160	52165628	0.9717	50792201	0.9461
SRR5493908	Root	PRJNA373653	PAIRED	Glycine max	63093040	61031484	0.9673	59039576	0.9357
SRR5493909	Root	PRJNA373655	PAIRED	Glycine max	59583610	52774112	0.8857	50468683	0.847
SRR5493910	Root	PRJNA373648	PAIRED	Glycine max	24892254	22218959	0.8926	21169562	0.8504
SRR5643347	Root	PRJNA389118	PAIRED	Glycine max	19776404	19031404	0.9623	15996309	0.8088
SRR5643348	Root	PRJNA389118	PAIRED	Glycine max	22504248	21730611	0.9656	18598465	0.8264
SRR5643349	Root	PRJNA389118	PAIRED	Glycine max	24006280	22751052	0.9477	20147812	0.8392
SRR5643350	Root	PRJNA389118	PAIRED	Glycine max	22759672	21975447	0.9655	18627574	0.8184
SRR5643351	Root	PRJNA389118	PAIRED	Glycine max	28079150	27116487	0.9657	23374971	0.8324
SRR5643352	Root	PRJNA389118	PAIRED	Glycine max	24621456	23792697	0.9663	20428381	0.8296
SRR5643353	Root	PRJNA389118	PAIRED	Glycine max	23848664	23081190	0.9678	19843229	0.832
SRR5643354	Root	PRJNA389118	PAIRED	Glycine max	21289534	20646228	0.9698	17982347	0.8446
SRR5643355	Root	PRJNA389118	PAIRED	Glycine max	20648538	19881654	0.9629	17278227	0.8367
SRR5643356	Root	PRJNA389118	PAIRED	Glycine max	21219796	20508430	0.9665	17567843	0.8278
SRR5643357	Root	PRJNA389118	PAIRED	Glycine max	20860952	20173070	0.967	17468585	0.8373
SRR5643358	Root	PRJNA389118	PAIRED	Glycine max	26473212	25484917	0.9627	22284019	0.8417
SRR5643359	Root	PRJNA389118	PAIRED	Glycine max	24729950	23687374	0.9578	21173064	0.8561
SRR5643360	Root	PRJNA389118	PAIRED	Glycine max	23618754	22783841	0.9647	20015235	0.8474
SRR5643361	Root	PRJNA389118	PAIRED	Glycine max	23709130	22834369	0.9631	20091755	0.8474
SRR5643362	Root	PRJNA389118	PAIRED	Glycine max	24746604	23875502	0.9648	20934191	0.8459
SRR5643363	Root	PRJNA389118	PAIRED	Glycine max	19737512	18987284	0.962	16946263	0.8585
SRR5643364	Root	PRJNA389118	PAIRED	Glycine max	20387696	19696833	0.9661	17706499	0.8684
SRR5643365	Root	PRJNA389118	PAIRED	Glycine max	25998038	25005419	0.9618	21776382	0.8376
SRR5643366	Root	PRJNA389118	PAIRED	Glycine max	24827406	23927990	0.9638	21311271	0.8583
SRR5643367	Root	PRJNA389118	PAIRED	Glycine max	23580332	22392753	0.9496	19869029	0.8426
SRR5643368	Root	PRJNA389118	PAIRED	Glycine max	21967514	21220590	0.966	17531421	0.798
SRR5643369	Root	PRJNA389118	PAIRED	Glycine max	22889496	22176981	0.9689	18984941	0.8294
SRR5643370	Root	PRJNA389118	PAIRED	Glycine max	21863816	21009832	0.9609	17716960	0.8103
SRR5643371	Root	PRJNA389118	PAIRED	Glycine max	21494322	20669949	0.9616	17536747	0.8158
SRR5643372	Root	PRJNA389118	PAIRED	Glycine max	26291442	25372008	0.965	21943713	0.8346
SRR5643373	Root	PRJNA389118	PAIRED	Glycine max	25871148	24985532	0.9658	21405286	0.8273
SRR5643374	Root	PRJNA389118	PAIRED	Glycine max	24760080	23909451	0.9656	21597684	0.8722
SRR5643375	Root	PRJNA389118	PAIRED	Glycine max	26565970	25608583	0.964	22739984	0.8559
SRR5643376	Root	PRJNA389118	PAIRED	Glycine max	19855794	19185740	0.9663	16457647	0.8288
SRR5643377	Root	PRJNA389118	PAIRED	Glycine max	22316240	21395031	0.9587	19001350	0.8514
SRR5643378	Root	PRJNA389118	PAIRED	Glycine max	25637840	24585315	0.9589	21236571	0.8283
SRR5643379	Root	PRJNA389118	PAIRED	Glycine max	24871790	23981595	0.9642	20380285	0.8194
SRR5643380	Root	PRJNA389118	PAIRED	Glycine max	28487378	27578772	0.9681	23608174	0.8287
SRR5643381	Root	PRJNA389118	PAIRED	Glycine max	27038630	26102162	0.9654	22580805	0.8351
SRR5643382	Root	PRJNA389118	PAIRED	Glycine max	21407370	20729964	0.9684	18375690	0.8583
SRR5655561	Leaf	PRJNA389558	PAIRED	Glycine max	89512826	88012441	0.9832	84866926	0.948
SRR5655562	Leaf	PRJNA389558	PAIRED	Glycine max	81337316	79953978	0.983	77102693	0.9479
SRR5655563	Leaf	PRJNA389558	PAIRED	Glycine max	83200672	81624840	0.9811	78603520	0.9447
SRR5655564	Leaf	PRJNA389558	PAIRED	Glycine max	87640948	85770378	0.9787	80155639	0.9145
SRR5655565	Leaf	PRJNA389558	PAIRED	Glycine max	96624770	94396538	0.9769	88362834	0.9144
SRR5655566	Leaf	PRJNA389558	PAIRED	Glycine max	100365362	98032780	0.9768	92266406	0.9193
SRR5655567	Leaf	PRJNA389558	PAIRED	Glycine max	104205444	102020098	0.979	95791164	0.9192
SRR5655568	Leaf	PRJNA389558	PAIRED	Glycine max	84446548	82753992	0.98	78470108	0.9292
SRR5655569	Leaf	PRJNA389558	PAIRED	Glycine max	108419514	105487492	0.973	98762775	0.9109
SRR5655570	Leaf	PRJNA389558	PAIRED	Glycine max	98008174	94954306	0.9688	89865226	0.9169
SRR5655571	Leaf	PRJNA389558	PAIRED	Glycine max	95242848	93094899	0.9774	89424679	0.9389
SRR5655572	Leaf	PRJNA389558	PAIRED	Glycine max	96906040	95331366	0.9838	91548523	0.9447
SRR5655573	Leaf	PRJNA389558	PAIRED	Glycine max	98014412	96331874	0.9828	92411491	0.9428
SRR5655574	Leaf	PRJNA389558	PAIRED	Glycine max	111165168	107493011	0.967	102772595	0.9245
SRR5655575	Leaf	PRJNA389558	PAIRED	Glycine max	85485976	82973297	0.9706	77922945	0.9115
SRR5655576	Leaf	PRJNA389558	PAIRED	Glycine max	96865438	94092400	0.9714	88529740	0.9139
SRR5655577	Leaf	PRJNA389558	PAIRED	Glycine max	103621452	102308128	0.9873	96238362	0.9287
SRR5655578	Leaf	PRJNA389558	PAIRED	Glycine max	91207866	89598332	0.9824	84750279	0.9291
SRR5655579	Leaf	PRJNA389558	PAIRED	Glycine max	106430288	104604416	0.9828	98896397	0.9292
SRR5655580	Leaf	PRJNA389558	PAIRED	Glycine max	103524282	100763154	0.9733	94046632	0.9084
SRR5655581	Leaf	PRJNA389558	PAIRED	Glycine max	104171814	102367068	0.9827	96882875	0.93
SRR5655582	Leaf	PRJNA389558	PAIRED	Glycine max	105803642	103541204	0.9786	97130777	0.918
SRR5655583	Leaf	PRJNA389558	PAIRED	Glycine max	87377874	85545032	0.979	79800034	0.9132
SRR5655584	Leaf	PRJNA389558	PAIRED	Glycine max	99779418	98173600	0.9839	92198941	0.924
SRR5655585	Leaf	PRJNA389558	PAIRED	Glycine max	111818196	109308735	0.9776	102706805	0.9185
SRR5655586	Leaf	PRJNA389558	PAIRED	Glycine max	102469478	100540720	0.9812	93793126	0.9153
SRR5655587	Leaf	PRJNA389558	PAIRED	Glycine max	81070628	79500647	0.9806	74648244	0.9207
SRR5655588	Leaf	PRJNA389558	PAIRED	Glycine max	104034512	102146554	0.9819	96665518	0.9291
SRR5655589	Leaf	PRJNA389558	PAIRED	Glycine max	96561424	94948647	0.9833	89447232	0.9263
SRR5655590	Leaf	PRJNA389558	PAIRED	Glycine max	107035054	104155601	0.9731	99232268	0.9271
SRR5655591	Leaf	PRJNA389558	PAIRED	Glycine max	111898650	110263322	0.9854	103552341	0.9254
SRR5655592	Leaf	PRJNA389558	PAIRED	Glycine max	100402324	98665596	0.9827	92115512	0.9174
SRR5655593	Leaf	PRJNA389558	PAIRED	Glycine max	110781764	108696102	0.9812	101913167	0.9199
SRR5655594	Leaf	PRJNA389558	PAIRED	Glycine max	114454292	113008049	0.9874	106449092	0.93
SRR5655595	Leaf	PRJNA389558	PAIRED	Glycine max	73817540	72230253	0.9785	67552243	0.9151
SRR5655596	Leaf	PRJNA389558	PAIRED	Glycine max	79956224	78577807	0.9828	74151356	0.9273
SRR5655597	Leaf	PRJNA389558	PAIRED	Glycine max	105982608	104010454	0.9814	98299399	0.9275
SRR5655598	Leaf	PRJNA389558	PAIRED	Glycine max	101997238	99874591	0.9792	93955967	0.9211
SRR5655599	Leaf	PRJNA389558	PAIRED	Glycine max	81925758	80086681	0.9776	75347932	0.9197
SRR5655600	Leaf	PRJNA389558	PAIRED	Glycine max	91873264	89770546	0.9771	84913299	0.9242
SRR5655601	Leaf	PRJNA389558	PAIRED	Glycine max	88498390	86434595	0.9767	81596194	0.922
SRR5655602	Leaf	PRJNA389558	PAIRED	Glycine max	140324804	138043516	0.9837	131321806	0.9358
SRR5655603	Leaf	PRJNA389558	PAIRED	Glycine max	72344074	70985953	0.9812	67099431	0.9275
SRR5655604	Leaf	PRJNA389558	PAIRED	Glycine max	126804030	124928595	0.9852	118297144	0.9329
SRR5655605	Leaf	PRJNA389558	PAIRED	Glycine max	124523000	122040467	0.9801	114886293	0.9226
SRR5655606	Leaf	PRJNA389558	SINGLE	Glycine max	35223080	32947212	0.9354	30847604	0.8757
SRR5655607	Leaf	PRJNA389558	SINGLE	Glycine max	36892729	35260535	0.9558	33025856	0.8951
SRR5655608	Leaf	PRJNA389558	SINGLE	Glycine max	33532556	32631299	0.9731	31036049	0.9255
SRR5655609	Leaf	PRJNA389558	SINGLE	Glycine max	32250532	31641833	0.9811	29773531	0.9231
SRR5655610	Leaf	PRJNA389558	SINGLE	Glycine max	43721704	42108487	0.9631	39538238	0.9043
SRR5655611	Leaf	PRJNA389558	SINGLE	Glycine max	25183563	24593600	0.9766	23123055	0.9181
SRR5655612	Leaf	PRJNA389558	SINGLE	Glycine max	34011742	32107966	0.944	30180863	0.8873
SRR5655613	Leaf	PRJNA389558	SINGLE	Glycine max	32134415	31520495	0.9809	29780650	0.9267
SRR5655614	Leaf	PRJNA389558	SINGLE	Glycine max	29246769	28207140	0.9645	26729906	0.9139
SRR5655615	Leaf	PRJNA389558	SINGLE	Glycine max	28838884	27648683	0.9587	26038243	0.9028
SRR5655616	Leaf	PRJNA389558	SINGLE	Glycine max	42782278	41872720	0.9787	39392800	0.9207
SRR5655617	Leaf	PRJNA389558	SINGLE	Glycine max	28773514	27922407	0.9704	26291776	0.9137
SRR5655618	Leaf	PRJNA389558	SINGLE	Glycine max	24611596	23471633	0.9537	21942939	0.8915
SRR5655619	Leaf	PRJNA389558	SINGLE	Glycine max	39533089	38422143	0.9719	36251007	0.9169
SRR5655620	Leaf	PRJNA389558	SINGLE	Glycine max	28512303	27354813	0.9594	25451593	0.8926
SRR5655621	Leaf	PRJNA389558	SINGLE	Glycine max	29859468	29093732	0.9744	27344397	0.9157
SRR5655622	Leaf	PRJNA389558	SINGLE	Glycine max	25958813	25370828	0.9773	23834390	0.9181
SRR5655623	Leaf	PRJNA389558	SINGLE	Glycine max	24598519	23469892	0.9541	21821274	0.887
SRR5655624	Leaf	PRJNA389558	SINGLE	Glycine max	28326822	27399475	0.9673	25729401	0.9083
SRR5655625	Leaf	PRJNA389558	SINGLE	Glycine max	25731007	25009021	0.9719	23507213	0.9135
SRR5655626	Leaf	PRJNA389558	SINGLE	Glycine max	26673551	26035188	0.9761	24446489	0.9165
SRR5655627	Leaf	PRJNA389558	SINGLE	Glycine max	28426496	27601721	0.971	25901330	0.9111
SRR5655628	Leaf	PRJNA389558	SINGLE	Glycine max	31460037	30626611	0.9735	28853282	0.9171
SRR5655629	Leaf	PRJNA389558	SINGLE	Glycine max	42484007	41512176	0.9771	39188221	0.9224
SRR5655630	Leaf	PRJNA389558	SINGLE	Glycine max	23882865	22936290	0.9604	21421354	0.8969
SRR5655631	Leaf	PRJNA389558	SINGLE	Glycine max	22304089	21452531	0.9618	19974142	0.8955
SRR5655632	Leaf	PRJNA389558	SINGLE	Glycine max	24846506	23611109	0.9503	21942645	0.8831
SRR5655633	Leaf	PRJNA389558	SINGLE	Glycine max	22572722	21159204	0.9374	19791188	0.8767
SRR5655634	Leaf	PRJNA389558	SINGLE	Glycine max	26039357	25241650	0.9694	23640989	0.9078
SRR5655635	Leaf	PRJNA389558	SINGLE	Glycine max	26522226	25235797	0.9515	23571721	0.8887
SRR5655636	Leaf	PRJNA389558	SINGLE	Glycine max	30621453	29414147	0.9606	27470291	0.897
SRR5655637	Leaf	PRJNA389558	SINGLE	Glycine max	24433670	23799716	0.9741	22475455	0.9198
SRR5655638	Leaf	PRJNA389558	SINGLE	Glycine max	29345921	28306246	0.9646	26618812	0.907
SRR5655639	Leaf	PRJNA389558	SINGLE	Glycine max	29594999	28438791	0.9609	26606505	0.899
SRR5655640	Leaf	PRJNA389558	SINGLE	Glycine max	40637675	39824683	0.98	37188854	0.9151
SRR5655641	Leaf	PRJNA389558	SINGLE	Glycine max	38724839	37252212	0.962	34714820	0.8964
SRR5655642	Leaf	PRJNA389558	SINGLE	Glycine max	16318916	15934732	0.9765	14812815	0.9077
SRR5655643	Leaf	PRJNA389558	SINGLE	Glycine max	31203455	29650734	0.9502	27706173	0.8879
SRR5655644	Leaf	PRJNA389558	SINGLE	Glycine max	41323533	40214283	0.9732	37841080	0.9157
SRR5655645	Leaf	PRJNA389558	SINGLE	Glycine max	43840044	42307003	0.965	39544067	0.902
SRR5655646	Leaf	PRJNA389558	SINGLE	Glycine max	45842424	44415801	0.9689	41453594	0.9042
SRR5655647	Leaf	PRJNA389558	SINGLE	Glycine max	39110588	38201815	0.9768	35896720	0.9178
SRR5655648	Leaf	PRJNA389558	SINGLE	Glycine max	23287548	22454906	0.9642	21092812	0.9057
SRR5655649	Leaf	PRJNA389558	SINGLE	Glycine max	18763341	17937644	0.956	16733164	0.8918
SRR5655650	Leaf	PRJNA389558	SINGLE	Glycine max	12994494	12134059	0.9338	11344552	0.873
SRR5655651	Leaf	PRJNA389558	SINGLE	Glycine max	29531907	28814668	0.9757	26900634	0.9109
SRR5655652	Leaf	PRJNA389558	SINGLE	Glycine max	52708711	49795882	0.9447	46235098	0.8771
SRR5655653	Leaf	PRJNA389558	SINGLE	Glycine max	33619978	32839325	0.9768	30658580	0.9119
SRR5655654	Leaf	PRJNA389558	SINGLE	Glycine max	34192855	32176721	0.941	30185624	0.8828
SRR5655655	Leaf	PRJNA389558	SINGLE	Glycine max	24318026	23097684	0.9498	21580065	0.8874
SRR5655656	Leaf	PRJNA389558	SINGLE	Glycine max	35104899	31972878	0.9108	29362612	0.8364
SRR5655657	Leaf	PRJNA389558	SINGLE	Glycine max	15444290	15152501	0.9811	14210538	0.9201
SRR5655658	Leaf	PRJNA389558	SINGLE	Glycine max	35075121	31898826	0.9094	29697830	0.8466
SRR5655659	Leaf	PRJNA389558	SINGLE	Glycine max	42583036	37857112	0.889	34344743	0.8065
SRR5655660	Leaf	PRJNA389558	SINGLE	Glycine max	47105274	43445195	0.9223	40367243	0.8569
SRR5655661	Leaf	PRJNA389558	SINGLE	Glycine max	34718558	33391821	0.9618	30932708	0.8909
SRR5655662	Leaf	PRJNA389558	SINGLE	Glycine max	37018028	35619687	0.9622	33464594	0.904
SRR5655663	Leaf	PRJNA389558	SINGLE	Glycine max	33654387	31095661	0.924	28676465	0.852
SRR5655664	Leaf	PRJNA389558	SINGLE	Glycine max	23930429	23135646	0.9668	21432219	0.8956
SRR5655665	Leaf	PRJNA389558	SINGLE	Glycine max	19726803	18975153	0.9619	17981174	0.9115
SRR5655666	Leaf	PRJNA389558	SINGLE	Glycine max	24182431	23592554	0.9756	22072248	0.9127
SRR7743051	Cotyledons And Hypocotyl	PRJNA486704	PAIRED	Glycine soja	47021202	44963336	0.9562	42272846	0.899
SRR7743052	Embryo	PRJNA486704	PAIRED	Glycine soja	44838122	43549184	0.9713	41083091	0.9162
SRR7743053	Apical Bud	PRJNA486704	PAIRED	Glycine soja	44944184	43857019	0.9758	41217731	0.917
SRR7743054	Root	PRJNA486704	PAIRED	Glycine soja	44868420	43513704	0.9698	41588861	0.9269
SRR7743055	Flower	PRJNA486704	PAIRED	Glycine soja	44965288	42944969	0.9551	40628600	0.9035
SRR7743056	Stem	PRJNA486704	PAIRED	Glycine soja	44879366	43631057	0.9722	40999136	0.9135
SRR7743057	Pod	PRJNA486704	PAIRED	Glycine soja	44891846	43112758	0.9604	40470506	0.9015
SRR7743058	Pod	PRJNA486704	PAIRED	Glycine soja	44896428	43606875	0.9713	40967593	0.9124
SRR7743059	Pod	PRJNA486704	PAIRED	Glycine soja	46906698	44762945	0.9543	40342839	0.86
SRR7743060	Seed	PRJNA486704	PAIRED	Glycine soja	46800462	45522355	0.9727	41552381	0.8878
SRR7743061	Seed	PRJNA486704	PAIRED	Glycine soja	50607980	45541944	0.8999	40932064	0.8088
SRR8447156	Root	PRJNA515384	PAIRED	Glycine max	83918350	68449171	0.8157	65937828	0.7857
SRR8447157	Root	PRJNA515384	PAIRED	Glycine max	88468752	68222252	0.7711	51739464	0.5848
SRR8554356	Nodule	PRJNA521642	PAIRED	Glycine soja	51720880	48235761	0.9326	46468961	0.8984
SRR8554357	Nodule	PRJNA521642	PAIRED	Glycine soja	56246280	52074627	0.9258	49838228	0.886
SRR8554358	Root	PRJNA521642	PAIRED	Glycine soja	50936144	47790098	0.9382	45866189	0.9004
SRR8554359	Root	PRJNA521642	PAIRED	Glycine soja	52251556	48929531	0.9364	46943995	0.8984
SRR8554360	Nodule	PRJNA521642	PAIRED	Glycine soja	54344224	50235375	0.9244	48452728	0.8915
SRR8554361	Nodule	PRJNA521642	PAIRED	Glycine soja	52221298	48853084	0.9355	47156706	0.903
SRR8554362	Root	PRJNA521642	PAIRED	Glycine soja	54745440	51454685	0.9399	49066363	0.8962
SRR8554363	Root	PRJNA521642	PAIRED	Glycine soja	52148638	48650020	0.9329	46565481	0.8929
SRR8554364	Root	PRJNA521642	PAIRED	Glycine soja	54842738	51817139	0.9448	49404972	0.9008
SRR8554365	Root	PRJNA521642	PAIRED	Glycine soja	52889534	49664402	0.939	47387061	0.8959

## Sheet: Table S2
Table S2. Mapping statistics of 3' RNA-seq at 14 DAF.
ID	Total reads	Unique mapped reads	Total mapping rate	Unique mapping rate
PI548308	1900453	1775941	0.954	0.9345
PI548310	1205559	1128859	0.9545	0.9364
PI548322	4876720	4600114	0.9562	0.9433
PI548324	1352773	1225791	0.9189	0.9061
PI548329	9644161	9014933	0.9577	0.9348
PI548331	5017115	4677203	0.9466	0.9322
PI548336	2284314	2154503	0.9558	0.9432
PI548338	2930715	2762312	0.9608	0.9425
PI548345	4239995	3985812	0.952	0.9401
PI548369	1816940	1746559	0.9733	0.9613
PI548370	2856550	2744936	0.9733	0.9609
PI548372	1704480	1605455	0.956	0.9419
PI548384	570427	530819	0.9437	0.9306
PI548391	2410639	2241366	0.9426	0.9298
PI548393	3106876	2801984	0.9155	0.9019
PI548406	10114836	9333446	0.9346	0.9227
PI548418	2652599	2517062	0.9663	0.9489
PI548420	898611	848591	0.9626	0.9443
PI548506	2336368	2239204	0.9713	0.9584
PI548516	3379269	3189005	0.9555	0.9437
PI548530	1878198	1583282	0.8545	0.843
PI548568	2251384	2030891	0.9152	0.9021
PI548573	1366461	1268202	0.9567	0.9281
PI548579	4031785	3610595	0.9088	0.8955
PI548589	1984398	1864669	0.9516	0.9397
PI548590	2159622	2053364	0.9623	0.9508
PI548599	7424096	6936847	0.9496	0.9344
PI548611	1201874	1137636	0.9583	0.9466
PI261472	3434371	3159227	0.9315	0.9199
PI253653C	2031957	1875020	0.9363	0.9228
FC19976	1481690	1111925	0.7809	0.7504
PI30594	1681773	1581940	0.9583	0.9406
FC31409	4574069	4207298	0.9392	0.9198
PI54834	2147759	2004914	0.9499	0.9335
PI54853	1425055	1313645	0.9348	0.9218
PI54854	3607600	3376463	0.9503	0.9359
PI54862	1907459	1795050	0.9604	0.9411
PI60279	5071935	4687100	0.938	0.9241
PI60296	2137838	2045351	0.9694	0.9567
PI63271	3047786	2646683	0.8989	0.8684
PI65346	2030942	1701157	0.8504	0.8376
PI68430	2606019	2446587	0.9515	0.9388
PI68443	2207328	2043794	0.9437	0.9259
PI68480	3927059	3689290	0.9567	0.9395
PI68481	1246929	1162910	0.9467	0.9326
PI68484-1	2537727	2341437	0.9357	0.9227
PI68500	747477	685652	0.9309	0.9173
PI68521	1793130	1669031	0.9435	0.9308
PI68522	6532688	6241791	0.9709	0.9555
PI68586	2412468	2260169	0.9543	0.9369
PI68587	1490671	1344507	0.9151	0.9019
PI68598	1603098	1476614	0.9359	0.9211
PI68622	1312348	1225340	0.9464	0.9337
PI68642	2413124	2295000	0.9679	0.951
PI68676	5088510	4253652	0.8508	0.8359
PI68683	1926335	1769105	0.931	0.9184
PI68712	2582559	2419527	0.9518	0.9369
PI68778	2476134	2366932	0.9729	0.9559
PI68795	2095967	1996524	0.9714	0.9526
PI68815	673940	637790	0.9593	0.9464
PI69512	1038520	965334	0.9468	0.9295
PI69532	2646082	2490772	0.9615	0.9413
PI70017	1814902	1658775	0.9263	0.914
PI70021	1680229	1587937	0.9585	0.9451
PI70036	3281157	2987017	0.93	0.9104
PI70078	1426310	1168897	0.8597	0.8195
PI70084	3634763	3424316	0.9558	0.9421
PI70087	2313178	2156014	0.9455	0.9321
PI70197	1124589	1073687	0.9739	0.9547
PI70228	2809138	2553341	0.9213	0.9089
PI70251	2644286	2249168	0.8657	0.8506
PI70453	2255385	2117875	0.9504	0.939
PI70461	871516	815679	0.9552	0.9359
PI70507	4181617	3812607	0.9254	0.9118
PI72337	1209548	1130504	0.9488	0.9346
PI72342	9397364	8254017	0.8973	0.8783
PI73585	2518754	2412779	0.9705	0.9579
PI73772	2290142	2145927	0.9496	0.937
PI78243	1582769	1494241	0.9544	0.9441
PI79593	2734181	2513674	0.9533	0.9194
PI79610	880275	823870	0.9589	0.9359
PI79699	4695121	4008885	0.8664	0.8538
PI79712	15589657	14623464	0.9664	0.938
PI79756	1952698	1537526	0.8423	0.7874
PI79863	3587963	3305071	0.9339	0.9212
PI80471	3280612	2782558	0.8643	0.8482
PI80485	1466304	1362580	0.9476	0.9293
PI80671	841821	766118	0.9365	0.9101
PI81037-4	915206	854658	0.9656	0.9338
PI81040	469426	441613	0.9616	0.9408
PI81775	1475657	1375616	0.9521	0.9322
PI82263-2	3498290	3258334	0.9461	0.9314
PI83945-3	828322	759240	0.9292	0.9166
PI84580	1742715	1633847	0.95	0.9375
PI84609	2876260	2683118	0.9554	0.9328
PI84637	3958825	3739073	0.9624	0.9445
PI84665	2013579	1931484	0.972	0.9592
PI84674	6521645	5935934	0.9251	0.9102
PI84683	1906630	1772285	0.9419	0.9295
PI84686	3666235	3468858	0.9597	0.9462
PI84750	4242632	3920269	0.9425	0.924
PI84810	2144846	1819476	0.8604	0.8483
PI84896	2541796	2311194	0.9223	0.9093
PI85012	1228151	1161829	0.9585	0.946
PI85492	1714843	1608224	0.9605	0.9378
PI86021	1719198	1468904	0.8666	0.8544
PI86022	5101222	4812228	0.9646	0.9433
PI86023	2299084	2158519	0.9641	0.9389
PI86038	2810155	2620569	0.9542	0.9325
PI86045	1788263	1677814	0.9571	0.9382
PI86050	1525994	1435946	0.9589	0.941
PI86112	3866639	3611255	0.9543	0.934
PI86113	12840331	12055454	0.9594	0.9389
PI86115	2404628	2257804	0.9567	0.9389
PI86410	4440393	3808074	0.8731	0.8576
PI86416	1692826	1590365	0.9533	0.9395
PI86463	9298109	8348930	0.9119	0.8979
PI86737	2039601	1742102	0.8695	0.8541
PI86741	1157321	1047155	0.9343	0.9048
PI86878	2089973	1707780	0.8309	0.8171
PI86972-1	2076555	1885479	0.9217	0.908
PI87631	4403944	4093921	0.9656	0.9296
PI88295	1224090	1132276	0.9388	0.925
PI88308	3374355	3189414	0.9574	0.9452
PI88311	2052436	1934092	0.9549	0.9423
PI88313	3587030	3407173	0.9644	0.9499
PI88351	1539540	1477325	0.9724	0.9596
PI88443	905969	855379	0.956	0.9442
PI88479	2083501	1960879	0.9552	0.9411
PI88777	2051025	1932741	0.9551	0.9423
PI88798	2583022	2264427	0.8904	0.8767
PI88803	3245279	3056484	0.9555	0.9418
PI88810	3164588	2613478	0.8413	0.8259
PI88825	863048	811729	0.954	0.9405
PI88997	1591727	1455741	0.9269	0.9146
PI89005-5	1516953	1363820	0.9114	0.8991
PI89008	6879372	5574516	0.8289	0.8103
PI89053	7808224	7360828	0.9558	0.9427
PI89055	1692111	1574335	0.9433	0.9304
PI89057	2487820	2338759	0.9529	0.9401
PI89063	1935925	1793073	0.9372	0.9262
PI89153	2407778	2251577	0.9466	0.9351
PI89154	1101983	1032419	0.9495	0.9369
PI89156	4309322	4071940	0.9565	0.9449
PI89167	2082502	1971126	0.9593	0.9465
PI91091	1166914	1074403	0.9347	0.9207
PI91116	4970081	4251185	0.8684	0.8554
PI91117	8159048	7547474	0.9454	0.925
PI91119	4122881	3882972	0.955	0.9418
PI91123	1843961	1716207	0.9435	0.9307
PI91124	2835298	2691302	0.9636	0.9492
PI91144	1515008	1435431	0.9604	0.9475
PI91180	2423336	2291901	0.9603	0.9458
PI91725-3	1285569	1209352	0.9552	0.9407
PI91732-1	2523459	2130748	0.8587	0.8444
PI92460	2464539	2291898	0.942	0.9299
PI92465	2134326	1768288	0.8441	0.8285
PI92469	917550	846301	0.9564	0.9223
PI92589	2258842	2122795	0.9552	0.9398
PI92633	1808875	1640951	0.9199	0.9072
PI92661	6550778	6199219	0.9652	0.9463
PI92681	2751406	2579199	0.9497	0.9374
PI92694	3468677	3238602	0.9455	0.9337
PI92706	2314286	2175170	0.9597	0.9399
PI93560	2409051	2308279	0.9712	0.9582
PI93565	2432771	2328685	0.9706	0.9572
PI96152	1743013	1628224	0.946	0.9341
PI96171	2843922	2678560	0.9549	0.9419
PI103414	2174596	2030878	0.9589	0.9339
PI131531	2504771	2360810	0.9555	0.9425
PI132215	2140690	1793436	0.859	0.8378
PI135589	1173129	1088732	0.9494	0.9281
PI142491	2189005	2041997	0.9479	0.9328
PI153214	2429488	1994583	0.8352	0.821
PI153215	2186907	1844485	0.869	0.8434
PI153226	2183657	2047098	0.9569	0.9375
PI153227	4423304	4174973	0.9611	0.9439
PI153229	3216464	2668433	0.8427	0.8296
PI153238	2387150	2228764	0.9494	0.9337
PI153244	2718187	2539868	0.9514	0.9344
PI153247	1686298	1554393	0.9346	0.9218
PI153255	2906570	2767107	0.9714	0.952
PI153264	7982556	6215529	0.7952	0.7786
PI153274	1523809	1334033	0.889	0.8755
PI153280	752071	707435	0.9533	0.9406
PI153288	4644803	4162362	0.9092	0.8961
PI153290	2372626	2083270	0.8916	0.878
PI153291	2346286	2225322	0.9611	0.9484
PI153310	568845	437773	0.8384	0.7696
PI153311	3667952	3199229	0.8861	0.8722
PI153315	1374564	1297849	0.9575	0.9442
PI153316	3392988	3168743	0.9502	0.9339
PI154195	2719555	2540406	0.9443	0.9341
PI171421	2290350	2079721	0.9214	0.908
PI181533	2102238	1959486	0.9524	0.9321
PI181536	1785782	1634663	0.9267	0.9154
PI181537	3128433	2928259	0.9563	0.936
PI181541	3515281	3281002	0.9469	0.9334
PI181548	4181930	3870182	0.9366	0.9255
PI184043	2402168	2085805	0.8811	0.8683
PI189863	5043590	4421881	0.891	0.8767
PI189881	1652186	1589290	0.9753	0.9619
PI189896	1382247	1330611	0.9741	0.9626
PI189915	1526377	1427040	0.9475	0.9349
PI189918	3015702	2849375	0.9571	0.9448
PI189919	4907574	4455324	0.9221	0.9078
PI189929	2527779	2110168	0.8476	0.8348
PI189930	1749277	1619833	0.9398	0.926
PI189931	1477497	1390323	0.9533	0.941
PI189946	3431483	3205200	0.9559	0.9341
PI189947	2734193	2584058	0.962	0.9451
PI189958	4504346	3980049	0.8972	0.8836
PI189962	4044806	3807048	0.9531	0.9412
PI189966	3171051	3036497	0.9699	0.9576
PI189967	769702	726463	0.956	0.9438
PI196151	2159224	2047360	0.9676	0.9482
PI196325	2221736	2104674	0.9599	0.9473
PI200479	1899130	1511859	0.8101	0.7961
PI200508	2959129	2776899	0.9595	0.9384
PI200552	4456085	4181462	0.9642	0.9384
PI200592	2561448	2338878	0.9256	0.9131
PI200593	2740446	2568550	0.9483	0.9373
PI205085	15318527	12673952	0.8416	0.8274
PI227213	1059952	978887	0.943	0.9235
PI227321	3463026	3261193	0.9543	0.9417
PI227322	2534254	2365911	0.9475	0.9336
PI227325	1097932	1025847	0.9465	0.9343
PI227333	1895093	1753351	0.9382	0.9252
PI227684	2474906	2070793	0.8507	0.8367
PI229328	3450255	3121347	0.9185	0.9047
PI232990	2931297	2760046	0.9598	0.9416
PI232993	4047009	3489359	0.8759	0.8622
PI238930	1333561	1256286	0.9528	0.9421
PI248396	1846596	1683154	0.924	0.9115
PI248398	4865925	4168182	0.8689	0.8566
PI248410	2025743	1891570	0.9606	0.9338
PI248509A	2660266	2436947	0.9464	0.9161
PI250844	3028956	2774076	0.9572	0.9159

## Sheet: Table S3
Table S3. Number of expressed lncRNAs or PCGs in different percentage of accessions.
Stage	Type	Percentage of accessions	# Expressed	% Expressed
14 DAF	LncRNA	[20%, 100%]	2785	0.163631
14 DAF	LncRNA	[40%, 100%]	1691	0.0993537
14 DAF	LncRNA	[60%, 100%]	1081	0.0635135
14 DAF	LncRNA	[80%, 100%]	619	0.036369
14 DAF	LncRNA	1	50	0.00293772
14 DAF	PCG	[20%, 100%]	38842	0.734642
14 DAF	PCG	[40%, 100%]	35752	0.676199
14 DAF	PCG	[60%, 100%]	33063	0.62534
14 DAF	PCG	[80%, 100%]	30086	0.569035
14 DAF	PCG	1	14776	0.279467
21 DAF	LncRNA	[20%, 100%]	2003	0.117685
21 DAF	LncRNA	[40%, 100%]	1169	0.0686839
21 DAF	LncRNA	[60%, 100%]	707	0.0415394
21 DAF	LncRNA	[80%, 100%]	386	0.0226792
21 DAF	LncRNA	1	28	0.00164512
21 DAF	PCG	[20%, 100%]	35921	0.679396
21 DAF	PCG	[40%, 100%]	32390	0.612612
21 DAF	PCG	[60%, 100%]	29273	0.553658
21 DAF	PCG	[80%, 100%]	25419	0.480765
21 DAF	PCG	1	7082	0.133946

## Sheet: Table S4
Table S4. The candidate lncRNAs for 100-seed weight identified by TWAS.
Stage	LncRNA ID	Correlation	FDR	Type	Direction
21 DAF	GmlncRNA08518	0.436457	5.43e-09	LincRNA	Positive
21 DAF	GmlncRNA05461	0.421553	1.79e-08	LincRNA	Positive
14 DAF	GmlncRNA10551	0.425644	2.67e-08	LncNAT	Positive
14 DAF	GmlncRNA16605	0.416051	4.35e-08	LincRNA	Positive
14 DAF	GmlncRNA08518	0.412148	4.63e-08	LincRNA	Positive
14 DAF	GmlncRNA08122	0.37982	1.35e-06	LincRNA	Positive
14 DAF	GmlncRNA02295	0.375386	1.74e-06	LncNAT	Positive
14 DAF	GmlncRNA16425	0.360444	6.74e-06	LincRNA	Positive
21 DAF	GmlncRNA01925	0.360296	8.26e-06	LincRNA	Positive
21 DAF	GmlncRNA16425	0.361157	8.26e-06	LincRNA	Positive
21 DAF	GmlncRNA13317	0.35589	1.02e-05	LincRNA	Positive
14 DAF	GmlncRNA09941	0.344527	2.73e-05	LincRNA	Positive
14 DAF	GmlncRNA15371	0.341618	3.15e-05	LincRNA	Positive
14 DAF	GmlncRNA08135	0.332816	6.32e-05	LincRNA	Positive
21 DAF	GmlncRNA13650	0.333162	7.39e-05	LncNAT	Positive
21 DAF	GmlncRNA04388	0.32557	0.000125528	LincRNA	Positive
14 DAF	GmlncRNA15969	-0.320574	0.000169488	LincRNA	Negative
14 DAF	GmlncRNA01963	0.314947	0.000250469	LincRNA	Positive
14 DAF	GmlncRNA10234	0.312641	0.000279365	LincRNA	Positive
14 DAF	GmlncRNA10472	0.309928	0.000324154	LincRNA	Positive
14 DAF	GmlncRNA11025	0.308517	0.000338726	LincRNA	Positive
14 DAF	GmlncRNA04324	0.307198	0.000353	LincRNA	Positive
14 DAF	GmlncRNA02765	0.303485	0.000449361	LincRNA	Positive
14 DAF	GmlncRNA14350	0.301043	0.000461823	LincRNA	Positive
14 DAF	GmlncRNA11874	0.301516	0.000461823	LncNAT	Positive
14 DAF	GmlncRNA13340	0.302254	0.000461823	LincRNA	Positive
14 DAF	GmlncRNA09431	0.29935	0.00048592	LincRNA	Positive
14 DAF	GmlncRNA04586	0.299177	0.000486	LincRNA	Positive
21 DAF	GmlncRNA10551	0.305991	0.000523046	LncNAT	Positive
21 DAF	GmlncRNA04422	0.306464	0.000523046	LincRNA	Positive
21 DAF	GmlncRNA16605	0.304538	0.000530693	LincRNA	Positive
21 DAF	GmlncRNA07380	0.302876	0.000552876	LincRNA	Positive
14 DAF	GmlncRNA10198	-0.296437	0.00057783	LincRNA	Negative
21 DAF	GmlncRNA02990	0.299318	0.000624555	LincRNA	Positive
21 DAF	GmlncRNA08122	0.299585	0.000624555	LincRNA	Positive
14 DAF	GmlncRNA10222	0.294569	0.000641223	LincRNA	Positive
21 DAF	GmlncRNA14130	0.296236	0.000742541	LincRNA	Positive
14 DAF	GmlncRNA11898	0.29168	0.00077166	LincRNA	Positive
14 DAF	GmlncRNA15598	0.289569	0.000839947	LincRNA	Positive
14 DAF	GmlncRNA10444	0.28988	0.000839947	LncNAT	Positive
14 DAF	GmlncRNA05425	0.288018	0.000879618	LincRNA	Positive
14 DAF	GmlncRNA12216	0.288065	0.000879618	LincRNA	Positive
21 DAF	GmlncRNA15969	-0.292675	0.000918937	LincRNA	Negative
14 DAF	GmlncRNA12275	0.285492	0.00103139	LincRNA	Positive
14 DAF	GmlncRNA06646	-0.281546	0.00133982	LncNAT	Negative
14 DAF	GmlncRNA01067	-0.281168	0.00133982	LincRNA	Negative
14 DAF	GmlncRNA04118	0.279434	0.00139	LincRNA	Positive
14 DAF	GmlncRNA12858	0.279476	0.00139143	LincRNA	Positive
14 DAF	GmlncRNA10280	0.280027	0.00139143	LincRNA	Positive
14 DAF	GmlncRNA06268	0.277701	0.00153801	LncNAT	Positive
14 DAF	GmlncRNA08476	0.275871	0.00166596	LincRNA	Positive
14 DAF	GmlncRNA15941	0.276074	0.00166596	LncNAT	Positive
21 DAF	GmlncRNA13272	0.283873	0.00170228	LincRNA	Positive
14 DAF	GmlncRNA02954	-0.272656	0.002	LincRNA	Negative
14 DAF	GmlncRNA05997	0.272717	0.00200067	LncNAT	Positive
14 DAF	GmlncRNA05006	0.27191	0.00205932	LincRNA	Positive
21 DAF	GmlncRNA08510	0.280497	0.002068	LincRNA	Positive
21 DAF	GmlncRNA11598	0.279581	0.00209198	LincRNA	Positive
14 DAF	GmlncRNA06083	0.270542	0.00222	LincRNA	Positive
14 DAF	GmlncRNA04422	0.269751	0.00229279	LincRNA	Positive
14 DAF	GmlncRNA05046	0.269417	0.00229399	LncNAT	Positive
14 DAF	GmlncRNA11598	0.268403	0.00241111	LincRNA	Positive
14 DAF	GmlncRNA13317	0.268052	0.00241756	LincRNA	Positive
14 DAF	GmlncRNA04544	0.267657	0.00243	LincRNA	Positive
14 DAF	GmlncRNA12054	0.265903	0.00269743	LncNAT	Positive
14 DAF	GmlncRNA06828	-0.265083	0.00279924	LincRNA	Negative
14 DAF	GmlncRNA10615	0.263785	0.00294492	LincRNA	Positive
14 DAF	GmlncRNA10060	0.264057	0.00294492	LincRNA	Positive
14 DAF	GmlncRNA02400	0.262841	0.00308492	LincRNA	Positive
14 DAF	GmlncRNA15805	0.262029	0.00320238	LincRNA	Positive
14 DAF	GmlncRNA08048	0.260745	0.00337236	LincRNA	Positive
14 DAF	GmlncRNA16215	0.260881	0.00337236	LincRNA	Positive
14 DAF	GmlncRNA11612	0.258307	0.0038491	LincRNA	Positive
14 DAF	GmlncRNA10724	0.258405	0.0038491	LincRNA	Positive
14 DAF	GmlncRNA11456	-0.257647	0.0038886	LincRNA	Negative
14 DAF	GmlncRNA02990	0.257658	0.0038886	LincRNA	Positive
21 DAF	GmlncRNA14610	0.269121	0.00405454	LincRNA	Positive
21 DAF	GmlncRNA09941	0.269351	0.00405454	LincRNA	Positive
14 DAF	GmlncRNA08945	0.256368	0.00410302	LincRNA	Positive
14 DAF	GmlncRNA03966	0.256447	0.00410302	LincRNA	Positive
14 DAF	GmlncRNA15816	0.254958	0.0043013	LincRNA	Positive
14 DAF	GmlncRNA00765	0.255089	0.0043013	LncNAT	Positive
14 DAF	GmlncRNA13564	0.255252	0.0043013	LincRNA	Positive
14 DAF	GmlncRNA11032	0.254286	0.00443142	LincRNA	Positive
14 DAF	GmlncRNA09475	0.253923	0.00447174	LincRNA	Positive
14 DAF	GmlncRNA16541	-0.252442	0.00486607	LincRNA	Negative
14 DAF	GmlncRNA11420	0.251828	0.00499502	LincRNA	Positive
14 DAF	GmlncRNA03789	0.250996	0.0052	LincRNA	Positive
14 DAF	GmlncRNA11909	-0.249065	0.00583073	LincRNA	Negative
14 DAF	GmlncRNA06629	0.248414	0.00600067	LincRNA	Positive
14 DAF	GmlncRNA12431	-0.24812	0.00603179	LincRNA	Negative
21 DAF	GmlncRNA08496	-0.262834	0.00603195	LncNAT	Negative
14 DAF	GmlncRNA14811	0.247284	0.00628498	LincRNA	Positive
14 DAF	GmlncRNA01177	0.2469	0.00636	LincRNA	Positive
14 DAF	GmlncRNA10033	0.24649	0.00644251	LincRNA	Positive
14 DAF	GmlncRNA14088	-0.245484	0.0066996	LincRNA	Negative
14 DAF	GmlncRNA14584	0.245554	0.0066996	LincRNA	Positive
14 DAF	GmlncRNA03773	-0.244793	0.00674	LincRNA	Negative
14 DAF	GmlncRNA00625	-0.245121	0.00674225	LincRNA	Negative
14 DAF	GmlncRNA11416	0.24495	0.00674225	LincRNA	Positive
14 DAF	GmlncRNA01161	-0.243481	0.00725	LincRNA	Negative
14 DAF	GmlncRNA16213	0.243091	0.00734306	LincRNA	Positive
21 DAF	GmlncRNA12099	-0.258471	0.00765542	LincRNA	Negative
21 DAF	GmlncRNA13340	0.25809	0.00765542	LincRNA	Positive
14 DAF	GmlncRNA13743	-0.241552	0.00800958	LincRNA	Negative
14 DAF	GmlncRNA09647	0.241043	0.00817611	LincRNA	Positive
21 DAF	GmlncRNA02736	0.256253	0.00831978	LncNAT	Positive
14 DAF	GmlncRNA01925	0.239843	0.00872	LincRNA	Positive
21 DAF	GmlncRNA11909	-0.254894	0.00876066	LincRNA	Negative
14 DAF	GmlncRNA12829	0.239512	0.00880395	LincRNA	Positive
14 DAF	GmlncRNA07028	0.238908	0.00904195	LincRNA	Positive
14 DAF	GmlncRNA12228	0.238287	0.0092974	LncNAT	Positive
21 DAF	GmlncRNA01642	0.253136	0.00948738	incRNA	Positive
14 DAF	GmlncRNA09383	-0.237617	0.00958928	LincRNA	Negative
14 DAF	GmlncRNA07715	0.237203	0.00973285	LincRNA	Positive
14 DAF	GmlncRNA06662	-0.237024	0.00973381	LincRNA	Negative
14 DAF	GmlncRNA05817	-0.236305	0.00996	LincRNA	Negative
14 DAF	GmlncRNA12654	0.236402	0.00996274	LincRNA	Positive
14 DAF	GmlncRNA09137	0.235847	0.010143	LincRNA	Positive
14 DAF	GmlncRNA02235	-0.235346	0.0103547	LincRNA	Negative
21 DAF	GmlncRNA14180	0.250739	0.0107284	LincRNA	Positive
14 DAF	GmlncRNA02552	0.234474	0.0108	LincRNA	Positive
14 DAF	GmlncRNA04924	0.234217	0.0109	LincRNA	Positive
14 DAF	GmlncRNA05461	0.232487	0.012	LincRNA	Positive
14 DAF	GmlncRNA08260	0.231462	0.0126388	LncNAT	Positive
14 DAF	GmlncRNA07380	0.229002	0.0145439	LincRNA	Positive
14 DAF	GmlncRNA02498	-0.227936	0.0150605	LncNAT	Negative
14 DAF	GmlncRNA13064	0.228075	0.0150605	LincRNA	Positive
14 DAF	GmlncRNA10698	0.228118	0.0150605	LncNAT	Positive
21 DAF	GmlncRNA04990	0.244156	0.015956	LincRNA	Positive
14 DAF	GmlncRNA07119	0.22673	0.0160414	LincRNA	Positive
14 DAF	GmlncRNA08310	0.226425	0.0161707	LincRNA	Positive
14 DAF	GmlncRNA05172	0.226278	0.0162	LincRNA	Positive
14 DAF	GmlncRNA02032	0.225872	0.0164136	LincRNA	Positive
14 DAF	GmlncRNA06115	0.224665	0.0171589	LincRNA	Positive
14 DAF	GmlncRNA16088	0.224771	0.0171589	LincRNA	Positive
14 DAF	GmlncRNA00631	0.224857	0.0171589	LincRNA	Positive
14 DAF	GmlncRNA02339	-0.223937	0.0178	LincRNA	Negative
14 DAF	GmlncRNA02893	0.223696	0.0179	LincRNA	Positive
14 DAF	GmlncRNA09872	0.223334	0.0180763	LncNAT	Positive
14 DAF	GmlncRNA00746	0.22273	0.0185702	LncNAT	Positive
14 DAF	GmlncRNA14642	-0.22185	0.0189451	LincRNA	Negative
14 DAF	GmlncRNA15386	0.221516	0.0189451	LincRNA	Positive
14 DAF	GmlncRNA05371	0.221659	0.0189451	LincRNA	Positive
14 DAF	GmlncRNA08238	0.221796	0.0189451	LincRNA	Positive
14 DAF	GmlncRNA12061	0.221989	0.0189451	LncNAT	Positive
14 DAF	GmlncRNA08532	0.222198	0.0189451	LincRNA	Positive
14 DAF	GmlncRNA11948	0.220683	0.0194071	LncNAT	Positive
14 DAF	GmlncRNA14708	0.220735	0.0194071	LincRNA	Positive
14 DAF	GmlncRNA15390	0.22074	0.0194071	LincRNA	Positive
21 DAF	GmlncRNA02213	-0.240557	0.0194261	LincRNA	Negative
14 DAF	GmlncRNA04842	-0.220105	0.0199127	LincRNA	Negative
14 DAF	GmlncRNA07009	0.219682	0.019926	LincRNA	Positive
14 DAF	GmlncRNA11249	0.219757	0.019926	LincRNA	Positive
14 DAF	GmlncRNA12723	0.219911	0.019926	LincRNA	Positive
14 DAF	GmlncRNA11621	-0.219274	0.019969	LincRNA	Negative
14 DAF	GmlncRNA15317	0.219242	0.019969	LincRNA	Positive
14 DAF	GmlncRNA16314	0.21933	0.019969	LincRNA	Positive
21 DAF	GmlncRNA08889	0.239316	0.0203263	LncNAT	Positive
14 DAF	GmlncRNA11021	0.218569	0.0204505	LincRNA	Positive
14 DAF	GmlncRNA10275	0.218646	0.0204505	LncNAT	Positive
14 DAF	GmlncRNA05201	0.217643	0.0211	LincRNA	Positive
14 DAF	GmlncRNA00174	-0.217707	0.0211367	LincRNA	Negative
14 DAF	GmlncRNA16201	0.21761	0.0211367	LncNAT	Positive
14 DAF	GmlncRNA06549	-0.216604	0.0222354	LincRNA	Negative
14 DAF	GmlncRNA16879	0.215459	0.023574	LincRNA	Positive
14 DAF	GmlncRNA13697	0.215283	0.0236394	LincRNA	Positive
14 DAF	GmlncRNA05063	0.214884	0.023838	LncNAT	Positive
14 DAF	GmlncRNA07559	0.214903	0.023838	incRNA	Positive
14 DAF	GmlncRNA07017	0.214127	0.0247123	LincRNA	Positive
14 DAF	GmlncRNA10491	0.213518	0.0252243	LincRNA	Positive
14 DAF	GmlncRNA04261	0.213531	0.0252243	LncNAT	Positive
14 DAF	GmlncRNA11647	-0.213174	0.0255422	LincRNA	Negative
14 DAF	GmlncRNA16038	-0.212933	0.0257144	LincRNA	Negative
14 DAF	GmlncRNA06074	0.212684	0.0259	LincRNA	Positive
14 DAF	GmlncRNA05819	0.210912	0.0284274	LincRNA	Positive
14 DAF	GmlncRNA16637	0.210417	0.0290287	LincRNA	Positive
14 DAF	GmlncRNA14796	-0.209213	0.0308403	LincRNA	Negative
14 DAF	GmlncRNA08126	0.208089	0.0326091	LincRNA	Positive
21 DAF	GmlncRNA10198	-0.228599	0.0331056	LincRNA	Negative
21 DAF	GmlncRNA16541	-0.228539	0.0331056	LincRNA	Negative
21 DAF	GmlncRNA06629	0.22903	0.0331056	LincRNA	Positive
21 DAF	GmlncRNA13519	0.22945	0.0331056	LincRNA	Positive
21 DAF	GmlncRNA02765	0.230287	0.0331056	LincRNA	Positive
21 DAF	GmlncRNA05258	0.230583	0.0331056	LincRNA	Positive
14 DAF	GmlncRNA04572	-0.207443	0.0336	LincRNA	Negative
21 DAF	GmlncRNA12431	-0.227646	0.0340028	LincRNA	Negative
21 DAF	GmlncRNA01067	-0.226731	0.0343185	LincRNA	Negative
21 DAF	GmlncRNA08145	0.226622	0.0343185	LincRNA	Positive
14 DAF	GmlncRNA05322	-0.206789	0.0344675	LincRNA	Negative
14 DAF	GmlncRNA00469	0.206607	0.0345	LincRNA	Positive
14 DAF	GmlncRNA04164	0.2067	0.0345	LincRNA	Positive
21 DAF	GmlncRNA02233	-0.226104	0.0345186	LincRNA	Negative
14 DAF	GmlncRNA12725	0.206121	0.0349465	LncNAT	Positive
14 DAF	GmlncRNA10486	0.206125	0.0349465	LncNAT	Positive
14 DAF	GmlncRNA06308	0.205715	0.0355	LincRNA	Positive
14 DAF	GmlncRNA08826	-0.205358	0.0359756	LincRNA	Negative
14 DAF	GmlncRNA08686	-0.204746	0.036966	LincRNA	Negative
14 DAF	GmlncRNA05767	-0.20429	0.0376578	LincRNA	Negative
14 DAF	GmlncRNA03921	0.202841	0.0404874	LincRNA	Positive
14 DAF	GmlncRNA16452	0.202124	0.0415681	LincRNA	Positive
14 DAF	GmlncRNA05414	0.202224	0.0416	LincRNA	Positive
21 DAF	GmlncRNA12725	0.222554	0.0416194	LncNAT	Positive
21 DAF	GmlncRNA00627	-0.221977	0.0416921	LncNAT	Negative
21 DAF	GmlncRNA12858	0.221329	0.0416921	LincRNA	Positive
21 DAF	GmlncRNA11525	0.221449	0.0416921	LncNAT	Positive
14 DAF	GmlncRNA11198	-0.201586	0.0422707	LincRNA	Negative
14 DAF	GmlncRNA03240	0.201654	0.0422707	LncNAT	Positive
14 DAF	GmlncRNA03269	0.200848	0.0437	LincRNA	Positive
14 DAF	GmlncRNA08531	0.200572	0.0440966	LncNAT	Positive
21 DAF	GmlncRNA16990	-0.21971	0.0448252	LincRNA	Negative
14 DAF	GmlncRNA06584	0.200001	0.0451922	LincRNA	Positive
14 DAF	GmlncRNA00908	0.199462	0.0462351	LncNAT	Positive
14 DAF	GmlncRNA02401	-0.198716	0.0475	LincRNA	Negative
14 DAF	GmlncRNA02453	-0.198713	0.0475488	incRNA	Negative
14 DAF	GmlncRNA02869	-0.198441	0.0478	LincRNA	Negative
14 DAF	GmlncRNA14530	-0.19827	0.0478353	LincRNA	Negative
14 DAF	GmlncRNA09765	0.198312	0.0478353	LincRNA	Positive
14 DAF	GmlncRNA15318	-0.197905	0.0484133	LincRNA	Negative
14 DAF	GmlncRNA05192	0.197826	0.0484133	LincRNA	Positive
21 DAF	GmlncRNA15860	0.216959	0.0493067	LncNAT	Positive
21 DAF	GmlncRNA05251	0.217222	0.0493067	LincRNA	Positive
21 DAF	GmlncRNA15768	0.217678	0.0493067	LincRNA	Positive
21 DAF	GmlncRNA08464	0.216193	0.049473	LncNAT	Positive
21 DAF	GmlncRNA16218	0.216463	0.049473	LincRNA	Positive

## Sheet: Table S5
Table S5. List of cis-regulated PCGs for TWAS-significant lncRNAs.
Gene ID	G.max Symbol	Arabidopsis homolog	A.thaliana symbol	Arabidopsis annotation
Glyma.01G105600		AT5G02020	SIS	E3 ubiquitin-protein ligase RLIM-like protein
Glyma.01G157400		AT1G76410	ATL8	RING/U-box superfamily protein
Glyma.02G009700		AT1G02420		Pentatricopeptide repeat (PPR) superfamily protein
Glyma.02G076100	BAK5	AT1G71830	SERK1	somatic embryogenesis receptor-like kinase 1
Glyma.02G076800
Glyma.02G077100		AT4G02450		HSP20-like chaperones superfamily protein
Glyma.02G077700		AT4G09730	RH39	RH39
Glyma.02G078000	RSP13	AT1G77750		Ribosomal protein S13/S18 family
Glyma.03G099800
Glyma.03G114800		AT2G36430		transmembrane protein, putative (DUF247)
Glyma.03G114900		AT2G44930		transmembrane protein, putative (DUF247)
Glyma.03G129600		AT3G57070		Glutaredoxin family protein
Glyma.03G130100		AT3G57030		Calcium-dependent phosphotriesterase superfamily protein
Glyma.03G208800		AT5G62000	ARF2	auxin response factor 2
Glyma.03G208900		AT1G48910	YUC10	Flavin-containing monooxygenase family protein
Glyma.03G209100		AT1G03470	NET3A	Kinase interacting (KIP1-like) family protein
Glyma.03G248400	GmAKR1	AT1G60690		NAD(P)-linked oxidoreductase superfamily protein
Glyma.03G248500		AT1G60690		NAD(P)-linked oxidoreductase superfamily protein
Glyma.03G249000		AT5G28640	AN3	SSXT family protein
Glyma.04G093500		AT5G49980	AFB5	auxin F-box protein 5
Glyma.04G094000		AT2G01710		Chaperone DnaJ-domain superfamily protein
Glyma.04G094100		AT4G24530		O-fucosyltransferase family protein
Glyma.04G185000		AT3G48200		uncharacterized protein
Glyma.05G152000		AT4G13940	HOG1	S-adenosyl-L-homocysteine hydrolase
Glyma.05G152300		AT3G23820	GAE6	UDP-D-glucuronate 4-epimerase 6
Glyma.05G240700		AT1G14810		semialdehyde dehydrogenase family protein
Glyma.05G240900		AT1G16020		vacuolar fusion protein (DUF1712)
Glyma.06G011000		AT4G39200		Ribosomal protein S25 family protein
Glyma.06G012100		AT1G75280		NmrA-like negative transcriptional regulator family protein
Glyma.06G105300		AT1G78060		Glycosyl hydrolase family protein
Glyma.06G161400		AT5G08500		Transmembrane CLPTM1 family protein
Glyma.06G161700		AT5G23570	SGS3	XS domain-containing protein / XS zinc finger domain-containing protein-like protein
Glyma.06G162200		AT5G51070	ERD1	Clp ATPase
Glyma.06G162300		AT5G47910	RBOHD	respiratory burst oxidase homologue D
Glyma.06G204800		AT1G18610		Galactose oxidase/kelch repeat superfamily protein
Glyma.06G307000	GmSIP1-6	AT3G04090	SIP1A	small and basic intrinsic protein 1A
Glyma.06G307400		AT2G21100		Disease resistance-responsive (dirigent-like protein) family protein
Glyma.06G317900		AT2G45010		PLAC8 family protein
Glyma.07G065000		AT4G27190		NB-ARC domain-containing disease resistance protein
Glyma.07G081700	GA20OX	AT5G51810	GA20OX2	gibberellin 20 oxidase 2
Glyma.07G082000		AT2G45630		D-isomer specific 2-hydroxyacid dehydrogenase family protein
Glyma.07G084000		AT3G22320	NRPB5	Eukaryotic rpb5 RNA polymerase subunit family protein
Glyma.07G122400
Glyma.07G125500
Glyma.07G126200		AT4G29210	GGT4	gamma-glutamyl transpeptidase 4
Glyma.08G041800		AT3G18370	ATSYTF	C2 domain-containing protein
Glyma.08G042500		AT1G70660	MMZ2	MMS ZWEI homologue 2
Glyma.08G105600		AT1G67320	EMB2813	DNA primase, large subunit family
Glyma.08G109700	GmJ1	AT4G13830	J20	DNAJ-like 20
Glyma.08G109900		AT3G26300	CYP71B34	cytochrome P450, family 71, subfamily B, polypeptide 34
Glyma.08G127800		AT1G09580		emp24/gp25L/p24 family/GOLD family protein
Glyma.08G128100		AT2G02850	ARPN	plantacyanin
Glyma.08G208700		AT1G80310	MOT2	sulfate transmembrane transporter
Glyma.08G209300		AT1G52720		uncharacterized protein
Glyma.08G304800
Glyma.08G311600		AT2G19070	SHT	spermidine hydroxycinnamoyl transferase
Glyma.08G311700		AT2G31300	ARPC1B	actin-related protein C1B
Glyma.08G311900		AT2G19070	SHT	spermidine hydroxycinnamoyl transferase
Glyma.09G042300		AT3G16730	HEB2	condensin-2 complex subunit H2-like protein
Glyma.09G042500		AT3G06840		uncharacterized protein
Glyma.09G092100		AT5G25280		serine-rich protein-like protein
Glyma.09G094800		AT4G31985		Ribosomal protein L39 family protein
Glyma.09G112400		AT3G57990		uncharacterized protein
Glyma.09G266600		AT3G61050	NTMC2T4	Calcium-dependent lipid-binding (CaLB domain) family protein
Glyma.09G267100		AT2G45540		WD-40 repeat family protein / beige-like protein
Glyma.10G164100		AT5G28640	AN3	SSXT family protein
Glyma.10G182600		AT2G33470	GLTP1	glycolipid transfer protein 1
Glyma.10G182900		AT3G23400	FIB4	Plastid-lipid associated protein PAP / fibrillin family protein
Glyma.10G262300		AT2G15240		UNC-50 family protein
Glyma.10G262700		AT2G23260	UGT84B1	UDP-glucosyl transferase 84B1
Glyma.10G270600		AT2G01210		Leucine-rich repeat protein kinase family protein
Glyma.10G271000		AT1G68220		aerobic coproporphyrinogen-III oxidase (DUF1218)
Glyma.10G285900		AT5G23280		TCP family transcription factor
Glyma.10G286000		AT5G23290	PFD5	prefoldin 5
Glyma.10G291900		AT3G12360	ITN1	Ankyrin repeat family protein
Glyma.11G146900		AT2G28440		proline-rich family protein
Glyma.11G180700		AT1G71830	SERK1	somatic embryogenesis receptor-like kinase 1
Glyma.11G180800		AT1G52340	ABA2	NAD(P)-binding Rossmann-fold superfamily protein
Glyma.12G095200		AT5G22090		FAF-like protein (DUF3049)
Glyma.12G095800		AT3G44100		MD-2-related lipid recognition domain-containing protein
Glyma.12G118600		AT1G28440	HSL1	HAESA-like 1
Glyma.12G151200		AT4G03510	RMA1	RING membrane-anchor 1
Glyma.12G220600		AT5G54400		S-adenosyl-L-methionine-dependent methyltransferases superfamily protein
Glyma.12G221400		AT3G15510	NAC2	NAC domain containing protein 2
Glyma.13G077800		AT4G08290	UMAMIT20	nodulin MtN21 /EamA-like transporter family protein
Glyma.13G098600		AT4G30160	VLN4	villin 4
Glyma.13G168200	GmGLYI-19	AT1G80160	GLYI7	Lactoylglutathione lyase / glyoxalase I family protein
Glyma.13G183066
Glyma.13G190900		AT1G53530		Peptidase S24/S26A/S26B/S26C family protein
Glyma.13G191200	ANN14	AT5G12380	ANNAT8	annexin 8
Glyma.13G210800	GS-2	AT5G35630	GS2	glutamine synthetase 2
Glyma.13G211000		AT3G23880		F-box and associated interaction domains-containing protein
Glyma.13G245300		AT3G49910		Translation protein SH3-like family protein
Glyma.13G245600		AT1G61260		cotton fiber (DUF761)
Glyma.13G296700		AT4G28310		microtubule-associated protein
Glyma.13G296900		AT4G03560	TPC1	two-pore channel 1
Glyma.13G297400		AT4G28290		uncharacterized protein
Glyma.13G297700		AT4G03510	RMA1	RING membrane-anchor 1
Glyma.13G297900
Glyma.13G298000		AT4G28260		acyl-UDP-N-acetylglucosamine O-acyltransferase
Glyma.14G075200		AT1G75180		Erythronate-4-phosphate dehydrogenase family protein
Glyma.14G076300
Glyma.14G077800		AT1G19270	DA1	DA1
Glyma.14G078000		AT1G47530		MATE efflux family protein
Glyma.14G078300
Glyma.14G078500		AT3G18790		pre-mRNA-splicing factor ISY1-like protein
Glyma.14G182900		AT1G74520	HVA22A	HVA22 homologue A
Glyma.15G059800		AT5G64410	OPT4	oligopeptide transporter 4
Glyma.15G059900		AT5G09590	MTHSC70-2	mitochondrial HSO70 2
Glyma.15G060600		AT5G64430		Octicosapeptide/Phox/Bem1p family protein
Glyma.15G061000		AT4G37880		LisH/CRA/RING-U-box domains-containing protein
Glyma.15G077700		AT2G20560		DNAJ heat shock family protein
Glyma.15G077800		AT4G01590		DNA-directed RNA polymerase III subunit
Glyma.15G103700		AT4G14240		CBS domain protein with a domain protein (DUF21)
Glyma.15G146600		AT1G24020	MLP423	MLP-like protein 423
Glyma.15G163900		AT3G20250	PUM5	pumilio 5
Glyma.15G198900		AT5G11090		serine-rich protein-like protein
Glyma.15G253100		AT1G17210	ILP1	IAP-like protein 1
Glyma.15G253200		AT5G64130		cAMP-regulated phosphoprotein 19-related protein
Glyma.16G052000		AT5G41080	GDPD2	PLC-like phosphodiesterases superfamily protein
Glyma.16G052200		AT5G13160	PBS1	Protein kinase superfamily protein
Glyma.16G052300		AT3G26935		DHHC-type zinc finger family protein
Glyma.17G032400		AT3G06670		binding protein
Glyma.17G055500		AT2G19560	EER5	proteasome family protein
Glyma.17G110800		AT5G35200		ENTH/ANTH/VHS superfamily protein
Glyma.17G111200		AT5G35430		Tetratricopeptide repeat (TPR)-like superfamily protein
Glyma.17G130100		AT4G09650	ATPD	F-type H+-transporting ATPase subunit delta
Glyma.17G211900		AT4G32190		Myosin heavy chain-related protein
Glyma.17G215200		AT5G53430	SDG29	SET domain group 29
Glyma.18G037900		AT3G12560	TRFL9	TRF-like 9
Glyma.18G133800		AT1G24050		RNA-processing, Lsm domain-containing protein
Glyma.18G280900	AOC6	AT1G13280	AOC4	allene oxide cyclase 4
Glyma.19G010500		AT1G05780		Vacuolar ATPase assembly integral membrane protein VMA21-like domain-containing protein
Glyma.19G095700		AT1G27430		GYF domain-containing protein
Glyma.19G112800		AT5G18130		uncharacterized protein
Glyma.19G113000		AT5G19770	TUA3	tubulin alpha-3
Glyma.19G113200		AT5G19820	emb2734	ARM repeat superfamily protein
Glyma.19G181300	GmPIP2-8	AT3G53420	PIP2A	plasma membrane intrinsic protein 2A
Glyma.19G259800		AT5G24510		60S acidic ribosomal protein family
Glyma.19G260200		AT1G01080		RNA-binding (RRM/RBD/RNP motifs) family protein
Glyma.19G260500		AT4G01410		Late embryogenesis abundant (LEA) hydroxyproline-rich glycoprotein family
Glyma.19G260600		AT2G46820	PSI-P	photosystem I P subunit
Glyma.19G260700		AT5G54160	OMT1	O-methyltransferase 1
Glyma.19G261200		AT1G01040	DCL1	dicer-like 1
Glyma.20G029100		AT2G36190	cwINV4	cell wall invertase 4
Glyma.20G082600		AT3G28050	UMAMIT41	nodulin MtN21 /EamA-like transporter family protein
Glyma.20G168800		AT4G24630		DHHC-type zinc finger family protein
Glyma.20G169000		AT5G42440		Protein kinase superfamily protein
Glyma.20G226500		AT5G28640	AN3	SSXT family protein

## Sheet: Table S6
Table S6. elncRNA-eQTL summary.
Stage	LncRNA ID	Lead SNP	Clump region	A1	A2	Beta	SE	P value	Local/Distal	R2	Static/Dynamic
14 DAF	GmlncRNA00032	Gm01:1677889	Gm01:1515626-1913740	C	T	0.816567	0.103074	2.33e-15	Local	0.213645	Dynamic (14 DAF)
14 DAF	GmlncRNA00032	Gm13:31571835	Gm13:31450233-31590830	T	C	0.412703	0.081569	4.2e-07	Distal	0.101746	Dynamic (14 DAF)
14 DAF	GmlncRNA00032	Gm18:2006949	Gm18:1891614-2219962	T	C	0.530777	0.0747973	1.28e-12	Distal	0.179615	Dynamic (14 DAF)
14 DAF	GmlncRNA00032	Gm18:6045134	Gm18:5991504-6274413	T	C	0.524891	0.0962556	4.95e-08	Distal	0.119549	Dynamic (14 DAF)
21 DAF	GmlncRNA00032	Gm02:45852056	Gm02:45837737-45863250	T	A	0.444676	0.0874141	3.64e-07	Distal	0.0995762	Dynamic (21 DAF)
21 DAF	GmlncRNA00032	Gm16:35958421	Gm16:35932070-35958905	A	G	0.462113	0.0774153	2.38e-09	Distal	0.136192	Dynamic (21 DAF)
21 DAF	GmlncRNA00032	Gm16:37022064	Gm16:36845752-37303181	C	T	0.385588	0.0615824	3.82e-10	Distal	0.148386	Dynamic (21 DAF)
14 DAF	GmlncRNA00058	Gm17:6345205	Gm17:6262269-6693582	T	A	0.264512	0.0513469	2.58e-07	Distal	0.100698	Dynamic (14 DAF)
21 DAF	GmlncRNA00063	Gm12:2721571	Gm12:2504197-2979973	T	G	0.498679	0.0957653	1.92e-07	Distal	0.103847	Dynamic (21 DAF)
14 DAF	GmlncRNA00087	Gm20:34100702	Gm20:34060754-34360404	A	G	0.555805	0.0971992	1.08e-08	Distal	0.121239	Dynamic (14 DAF)
14 DAF	GmlncRNA00102	Gm01:57655749	Gm01:57653472-57928819	C	G	0.486048	0.092022	1.28e-07	Distal	0.108596	Dynamic (14 DAF)
14 DAF	GmlncRNA00102	Gm13:9926433	Gm13:9462943-9955656	T	G	0.329898	0.0668866	8.13e-07	Distal	0.0938067	Dynamic (14 DAF)
14 DAF	GmlncRNA00108	Gm07:7605695	Gm07:7479387-7905392	T	C	0.270495	0.0552814	9.93e-07	Distal	0.0928193	Dynamic (14 DAF)
14 DAF	GmlncRNA00108	Gm13:32636037	Gm13:32629750-33126547	AT	A	0.258548	0.0514969	5.15e-07	Distal	0.10322	Dynamic (14 DAF)
14 DAF	GmlncRNA00112	Gm04:45929976	Gm04:45648757-46084945	G	C	0.334059	0.0653597	3.2e-07	Distal	0.107448	Dynamic (14 DAF)
14 DAF	GmlncRNA00112	Gm09:49490811	Gm09:49465971-49650222	C	G	0.39204	0.0753971	2e-07	Distal	0.102011	Dynamic (14 DAF)
14 DAF	GmlncRNA00126	Gm03:4843581	Gm03:4736808-5154107	C	CTTG	0.438594	0.0733492	2.24e-09	Distal	0.14146	Dynamic (14 DAF)
14 DAF	GmlncRNA00126	Gm04:45625248	Gm04:45577603-45763200	C	CGT	0.280753	0.0527433	1.02e-07	Distal	0.106788	Dynamic (14 DAF)
14 DAF	GmlncRNA00126	Gm13:31757254	Gm13:31629287-32014776	A	G	0.214933	0.0419626	3.02e-07	Distal	0.105686	Dynamic (14 DAF)
14 DAF	GmlncRNA00126	Gm19:48131829	Gm19:47879693-48234803	C	T	0.405812	0.07456	5.25e-08	Distal	0.115436	Dynamic (14 DAF)
14 DAF	GmlncRNA00150	Gm01:6473423	Gm01:6224188-6722891	A	G	0.696865	0.0869175	1.08e-15	Local	0.21623	Dynamic (14 DAF)
14 DAF	GmlncRNA00150	Gm17:38625498	Gm17:38405041-38659162	C	T	0.374889	0.0766601	1.01e-06	Distal	0.0920101	Dynamic (14 DAF)
14 DAF	GmlncRNA00161	Gm06:601318	Gm06:369059-637625	T	TTTTTCACTCTGGGC	0.295056	0.0562203	1.54e-07	Distal	0.103726	Dynamic (14 DAF)
14 DAF	GmlncRNA00174	Gm08:13507563	Gm08:13394803-13612244	C	G	0.541006	0.10477	2.42e-07	Distal	0.106801	Dynamic (14 DAF)
14 DAF	GmlncRNA00174	Gm11:39317392	Gm11:39317391-39609501	A	C	0.42621	0.072958	5.16e-09	Distal	0.127757	Dynamic (14 DAF)
14 DAF	GmlncRNA00174	Gm14:44597789	Gm14:44421864-44758503	C	T	0.360002	0.0675386	9.8e-08	Distal	0.110376	Dynamic (14 DAF)
14 DAF	GmlncRNA00174	Gm14:45358987	Gm14:45284344-45713559	T	C	0.473689	0.0845677	2.13e-08	Distal	0.120037	Dynamic (14 DAF)
14 DAF	GmlncRNA00174	Gm20:2464088	Gm20:2216540-2713697	T	C	0.458029	0.0555464	1.64e-16	Distal	0.228942	Dynamic (14 DAF)
14 DAF	GmlncRNA00183	Gm04:387190	Gm04:248848-582932	T	G	0.492517	0.0964853	3.32e-07	Distal	0.0998126	Dynamic (14 DAF)
14 DAF	GmlncRNA00183	Gm18:21554497	Gm18:21162633-21554497	T	C	0.538493	0.108898	7.62e-07	Distal	0.094246	Dynamic (14 DAF)
14 DAF	GmlncRNA00190	Gm01:295637	Gm01:83435-574387	*	A	0.460189	0.0924376	6.41e-07	Distal	0.0972753	Dynamic (14 DAF)
14 DAF	GmlncRNA00190	Gm01:1931302	Gm01:1753252-1931302	C	A	0.465464	0.0872166	9.46e-08	Distal	0.112809	Dynamic (14 DAF)
14 DAF	GmlncRNA00190	Gm13:22264834	Gm13:22026800-22513048	T	A	0.397137	0.0826702	1.56e-06	Distal	0.0904714	Dynamic (14 DAF)
14 DAF	GmlncRNA00198	Gm01:3984083	Gm01:3744086-4004070	A	G	0.454351	0.0679539	2.29e-11	Distal	0.16825	Dynamic (14 DAF)
14 DAF	GmlncRNA00198	Gm01:7581701	Gm01:7331718-7685188	A	G	0.405076	0.0481608	4.07e-17	Distal	0.239205	Dynamic (14 DAF)
14 DAF	GmlncRNA00198	Gm01:8808744	Gm01:8563093-8906626	A	G	0.467524	0.0521298	3.01e-19	Local	0.265954	Dynamic (14 DAF)
14 DAF	GmlncRNA00198	Gm01:9182750	Gm01:9028855-9432217	A	G	1.04487	0.0758077	3.22e-43	Local	0.448081	Dynamic (14 DAF)
14 DAF	GmlncRNA00198	Gm01:53020657	Gm01:52650295-53035146	T	G	0.396185	0.0771822	2.85e-07	Distal	0.101206	Dynamic (14 DAF)
14 DAF	GmlncRNA00198	Gm08:16316386	Gm08:15915806-16392122	T	A	0.464986	0.0674839	5.57e-12	Distal	0.174883	Dynamic (14 DAF)
14 DAF	GmlncRNA00198	Gm17:8062326	Gm17:7873640-8095481	C	T	0.300504	0.0517457	6.35e-09	Distal	0.130351	Dynamic (14 DAF)
14 DAF	GmlncRNA00198	Gm18:56386133	Gm18:56183368-56601634	T	C	0.314625	0.0583503	6.97e-08	Distal	0.11179	Dynamic (14 DAF)
21 DAF	GmlncRNA00201	Gm14:8490934	Gm14:8267857-8762420	G	A	0.3539	0.0700974	4.45e-07	Distal	0.105989	Dynamic (21 DAF)
21 DAF	GmlncRNA00201	Gm15:12738746	Gm15:12604903-12981260	T	C	0.359015	0.0671091	8.81e-08	Distal	0.11652	Dynamic (21 DAF)
14 DAF	GmlncRNA00224	Gm14:2454694	Gm14:2232984-2731665	T	G	0.365984	0.0694873	1.39e-07	Distal	0.107629	Dynamic (14 DAF)
14 DAF	GmlncRNA00233	Gm16:26579831	Gm16:26469069-26929123	A	G	0.627772	0.0711669	1.13e-18	Distal	0.259537	Static
14 DAF	GmlncRNA00233	Gm17:4476106	Gm17:4114847-4592584	G	T	0.573808	0.120446	1.9e-06	Distal	0.0954831	Dynamic (14 DAF)
21 DAF	GmlncRNA00233	Gm04:50025193	Gm04:50008547-50043447	TTA	T	0.420693	0.082633	3.56e-07	Distal	0.0985828	Dynamic (21 DAF)
21 DAF	GmlncRNA00233	Gm14:3422863	Gm14:3422846-3667424	A	G	0.342658	0.0628999	5.1e-08	Distal	0.11934	Dynamic (21 DAF)
21 DAF	GmlncRNA00233	Gm16:26153093	Gm16:26110350-26166971	G	A	0.595095	0.070419	2.89e-17	Distal	0.246758	Static
14 DAF	GmlncRNA00240	Gm05:27805883	Gm05:27775416-27860320	C	A	0.713852	0.146366	1.08e-06	Distal	0.0975721	Dynamic (14 DAF)
14 DAF	GmlncRNA00243	Gm07:1632596	Gm07:1433634-1834839	C	T	-0.743279	0.071863	4.5e-25	Distal	0.311909	Static
21 DAF	GmlncRNA00243	Gm07:1631208	Gm07:1433634-1834839	A	G	-0.690155	0.0732631	4.5e-21	Distal	0.272427	Static
14 DAF	GmlncRNA00252	Gm01:14413802	Gm01:13957640-14432627	A	G	-0.783583	0.120723	8.54e-11	Local	0.150933	Dynamic (14 DAF)
14 DAF	GmlncRNA00252	Gm20:27805946	Gm20:27804828-27806040	T	C	-0.756886	0.143227	1.26e-07	Distal	0.105015	Static
21 DAF	GmlncRNA00252	Gm01:16930571	Gm01:16740745-17236229	C	T	-0.601837	0.107554	2.2e-08	Distal	0.116265	Dynamic (21 DAF)
21 DAF	GmlncRNA00252	Gm20:27805946	Gm20:27804828-27806040	T	C	-0.601919	0.116926	2.63e-07	Distal	0.100191	Static
14 DAF	GmlncRNA00302	Gm18:12104028	Gm18:11715695-12213212	A	C	0.467169	0.0626906	9.19e-14	Distal	0.200092	Static
21 DAF	GmlncRNA00302	Gm18:12104028	Gm18:11715695-12213212	A	C	0.443744	0.058599	3.66e-14	Distal	0.20528	Static
14 DAF	GmlncRNA00324	Gm01:5695854	Gm01:5505299-5815477	G	A	0.331568	0.0660128	5.09e-07	Distal	0.0962076	Static
14 DAF	GmlncRNA00324	Gm01:25326633	Gm01:25326632-25603977	T	A	0.553334	0.103078	7.96e-08	Local	0.108408	Dynamic (14 DAF)
14 DAF	GmlncRNA00324	Gm06:10823904	Gm06:10761708-10983108	C	T	0.729427	0.106023	5.99e-12	Distal	0.165887	Static
14 DAF	GmlncRNA00324	Gm13:36613754	Gm13:36567153-36679423	C	A	0.346718	0.0658651	1.41e-07	Distal	0.10711	Static
21 DAF	GmlncRNA00324	Gm01:6511428	Gm01:6224188-6722891	T	A	0.561494	0.0991292	1.48e-08	Distal	0.123836	Static
21 DAF	GmlncRNA00324	Gm06:10814685	Gm06:10761708-10983108	A	T	0.764472	0.106438	6.85e-13	Distal	0.18385	Static
21 DAF	GmlncRNA00324	Gm09:37951870	Gm09:37494673-37981598	T	C	0.299181	0.0567862	1.37e-07	Distal	0.113874	Dynamic (21 DAF)
21 DAF	GmlncRNA00324	Gm10:43629631	Gm10:43415031-43908607	G	A	0.561279	0.117729	1.86e-06	Distal	0.0881914	Dynamic (21 DAF)
21 DAF	GmlncRNA00324	Gm13:36622304	Gm13:36567153-36679423	C	T	0.351558	0.0665043	1.25e-07	Distal	0.108335	Static
21 DAF	GmlncRNA00324	Gm16:3721296	Gm16:3446808-3938839	C	CT	0.294409	0.0505036	5.56e-09	Distal	0.131216	Dynamic (21 DAF)
21 DAF	GmlncRNA00324	Gm16:5653900	Gm16:5632918-5824125	C	T	0.519514	0.0930132	2.33e-08	Distal	0.118981	Dynamic (21 DAF)
21 DAF	GmlncRNA00324	Gm17:39437890	Gm17:39067046-39482106	T	G	0.389564	0.0800325	1.13e-06	Distal	0.0905383	Dynamic (21 DAF)
14 DAF	GmlncRNA00326	Gm01:693846	Gm01:404977-872860	T	C	0.347807	0.0693347	5.27e-07	Distal	0.0959849	Dynamic (14 DAF)
14 DAF	GmlncRNA00326	Gm02:25980964	Gm02:25730994-26058697	A	T	0.640334	0.0784503	3.29e-16	Distal	0.219427	Dynamic (14 DAF)
14 DAF	GmlncRNA00326	Gm02:45571527	Gm02:45389092-45832121	C	T	0.313599	0.0609653	2.69e-07	Distal	0.102772	Dynamic (14 DAF)
14 DAF	GmlncRNA00326	Gm03:7797937	Gm03:7685471-8003909	T	C	0.446293	0.0741327	1.74e-09	Distal	0.133126	Dynamic (14 DAF)
14 DAF	GmlncRNA00326	Gm04:6794049	Gm04:6780542-7024857	C	T	0.439704	0.0774666	1.38e-08	Distal	0.121476	Dynamic (14 DAF)
14 DAF	GmlncRNA00326	Gm04:48769577	Gm04:48562925-48786487	G	C	0.430816	0.0732077	3.98e-09	Distal	0.12844	Dynamic (14 DAF)
14 DAF	GmlncRNA00326	Gm06:10841916	Gm06:10761708-10983108	T	C	0.467524	0.0777421	1.81e-09	Distal	0.142291	Dynamic (14 DAF)
14 DAF	GmlncRNA00326	Gm06:17386973	Gm06:17373522-17851163	A	G	0.360641	0.0593148	1.2e-09	Distal	0.143862	Dynamic (14 DAF)
14 DAF	GmlncRNA00326	Gm07:8361017	Gm07:8338469-8479064	T	A	0.401097	0.0822951	1.09e-06	Distal	0.0986679	Dynamic (14 DAF)
14 DAF	GmlncRNA00326	Gm07:19086928	Gm07:18948416-19423023	T	C	0.470035	0.0689286	9.16e-12	Distal	0.171274	Dynamic (14 DAF)
14 DAF	GmlncRNA00326	Gm08:17189973	Gm08:16910429-17354738	C	G	0.309919	0.0601291	2.55e-07	Distal	0.100414	Dynamic (14 DAF)
14 DAF	GmlncRNA00326	Gm10:40092014	Gm10:40071324-40547817	T	C	0.2142	0.0439401	1.09e-06	Distal	0.0921923	Dynamic (14 DAF)
14 DAF	GmlncRNA00326	Gm11:4760524	Gm11:4742510-5127107	T	C	0.345164	0.0609738	1.51e-08	Distal	0.12	Dynamic (14 DAF)
14 DAF	GmlncRNA00326	Gm11:10401936	Gm11:10257203-10623408	T	C	0.289498	0.0564471	2.92e-07	Distal	0.108109	Dynamic (14 DAF)
14 DAF	GmlncRNA00326	Gm11:10984921	Gm11:10886553-11384625	T	C	0.320988	0.0493012	7.48e-11	Distal	0.164691	Dynamic (14 DAF)
14 DAF	GmlncRNA00326	Gm13:23946090	Gm13:23821053-24227178	C	T	0.326274	0.0571734	1.15e-08	Distal	0.124033	Dynamic (14 DAF)
14 DAF	GmlncRNA00326	Gm13:29401857	Gm13:29169365-29577525	C	G	0.331487	0.0657893	4.69e-07	Distal	0.0963889	Dynamic (14 DAF)
14 DAF	GmlncRNA00326	Gm13:41690506	Gm13:41584930-41932486	A	C	0.459798	0.0774097	2.85e-09	Distal	0.140405	Dynamic (14 DAF)
14 DAF	GmlncRNA00326	Gm14:13025247	Gm14:12871132-13203920	*	C	0.397743	0.0613668	9.09e-11	Distal	0.1522	Dynamic (14 DAF)
14 DAF	GmlncRNA00326	Gm15:7366587	Gm15:6938377-7371099	T	G	0.414657	0.0685116	1.43e-09	Distal	0.14001	Dynamic (14 DAF)
14 DAF	GmlncRNA00326	Gm15:13312085	Gm15:12935564-13368633	C	A	0.297571	0.051378	6.96e-09	Distal	0.125381	Dynamic (14 DAF)
14 DAF	GmlncRNA00326	Gm16:6080102	Gm16:5831814-6284260	G	GCAAGAAAATTTTCATGCCAAA	0.514122	0.072302	1.15e-12	Distal	0.189685	Dynamic (14 DAF)
14 DAF	GmlncRNA00326	Gm17:4331124	Gm17:4114847-4592584	AT	A	0.535177	0.0722773	1.32e-13	Distal	0.19454	Dynamic (14 DAF)
14 DAF	GmlncRNA00326	Gm17:5320099	Gm17:5103977-5546576	G	T	0.499645	0.0699334	9.03e-13	Distal	0.178451	Dynamic (14 DAF)
14 DAF	GmlncRNA00326	Gm17:38942993	Gm17:38932690-39035812	T	C	0.400262	0.0734235	5e-08	Distal	0.112688	Dynamic (14 DAF)
14 DAF	GmlncRNA00326	Gm18:48815864	Gm18:48566836-49063219	G	C	0.422455	0.0643527	5.21e-11	Distal	0.162565	Dynamic (14 DAF)
14 DAF	GmlncRNA00326	Gm19:42787869	Gm19:42574679-42840547	C	T	0.467056	0.0634208	1.78e-13	Distal	0.197766	Dynamic (14 DAF)
14 DAF	GmlncRNA00326	Gm20:2081327	Gm20:1992567-2088278	A	G	0.539759	0.0731041	1.54e-13	Distal	0.19715	Dynamic (14 DAF)
14 DAF	GmlncRNA00326	Gm20:38687228	Gm20:38585600-38997959	G	C	0.36431	0.0574672	2.31e-10	Distal	0.148194	Dynamic (14 DAF)
14 DAF	GmlncRNA00326	Gm20:39090884	Gm20:38842817-39090884	G	T	0.362939	0.0621952	5.36e-09	Distal	0.127514	Dynamic (14 DAF)
14 DAF	GmlncRNA00326	Gm20:45162310	Gm20:45162309-45454831	T	C	0.273467	0.0511606	9.03e-08	Distal	0.117304	Dynamic (14 DAF)
14 DAF	GmlncRNA00331	Gm06:13405311	Gm06:13366668-13410320	T	C	0.470161	0.0917726	3.01e-07	Distal	0.101241	Dynamic (14 DAF)
14 DAF	GmlncRNA00333	Gm02:45392407	Gm02:45389092-45832121	C	T	0.44918	0.0828921	6e-08	Distal	0.11278	Dynamic (14 DAF)
14 DAF	GmlncRNA00333	Gm08:43504553	Gm08:43499215-43595080	C	T	0.534025	0.0946886	1.7e-08	Distal	0.121029	Dynamic (14 DAF)
14 DAF	GmlncRNA00333	Gm13:14496172	Gm13:14246195-14712028	G	C	0.893814	0.0877521	2.3e-24	Distal	0.312731	Static
21 DAF	GmlncRNA00333	Gm06:6071524	Gm06:5952942-6204587	T	C	0.318797	0.0611838	1.88e-07	Distal	0.10396	Dynamic (21 DAF)
21 DAF	GmlncRNA00333	Gm06:8515222	Gm06:8376769-8649684	T	C	0.436559	0.0864756	4.46e-07	Distal	0.0993654	Dynamic (21 DAF)
21 DAF	GmlncRNA00333	Gm13:14457158	Gm13:14246195-14712028	T	C	0.855021	0.0842668	3.43e-24	Distal	0.315853	Static
21 DAF	GmlncRNA00333	Gm17:37784560	Gm17:37659171-37789814	A	G	0.38706	0.0757624	3.24e-07	Distal	0.101915	Dynamic (21 DAF)
21 DAF	GmlncRNA00333	Gm19:42124174	Gm19:42118246-42443120	T	C	0.509667	0.0887413	9.29e-09	Distal	0.133013	Dynamic (21 DAF)
14 DAF	GmlncRNA00342	Gm01:3278749	Gm01:3278253-3763893	A	C	0.3047	0.0571564	9.77e-08	Distal	0.107479	Dynamic (14 DAF)
14 DAF	GmlncRNA00342	Gm01:8849104	Gm01:8481099-8901168	G	T	0.439523	0.0732824	2e-09	Distal	0.131779	Dynamic (14 DAF)
14 DAF	GmlncRNA00342	Gm01:30457163	Gm01:30215425-30523288	T	A	0.788651	0.0758695	2.62e-25	Distal	0.329376	Dynamic (14 DAF)
14 DAF	GmlncRNA00342	Gm02:724757	Gm02:358445-765613	A	G	0.297225	0.0531188	2.2e-08	Distal	0.11936	Dynamic (14 DAF)
14 DAF	GmlncRNA00342	Gm02:1340428	Gm02:1133741-1418911	A	C	0.420229	0.0642911	6.3e-11	Distal	0.157233	Dynamic (14 DAF)
14 DAF	GmlncRNA00342	Gm02:1670213	Gm02:1420523-1845887	A	G	0.439723	0.0704117	4.24e-10	Distal	0.146069	Dynamic (14 DAF)
14 DAF	GmlncRNA00342	Gm02:11378550	Gm02:10968872-11459758	A	T	0.44893	0.0774969	6.92e-09	Distal	0.131311	Dynamic (14 DAF)
14 DAF	GmlncRNA00342	Gm02:44794063	Gm02:44764794-44824920	AT	A	0.468224	0.078281	2.21e-09	Distal	0.142662	Dynamic (14 DAF)
14 DAF	GmlncRNA00342	Gm03:37100418	Gm03:36898571-37125622	C	T	0.284771	0.0475533	2.12e-09	Distal	0.141823	Dynamic (14 DAF)
14 DAF	GmlncRNA00342	Gm04:5318313	Gm04:4927428-5334438	A	G	0.387956	0.0624675	5.28e-10	Distal	0.15211	Dynamic (14 DAF)
14 DAF	GmlncRNA00342	Gm04:5442092	Gm04:5438631-5625047	A	G	0.43535	0.067461	1.09e-10	Distal	0.160395	Dynamic (14 DAF)
14 DAF	GmlncRNA00342	Gm04:11106845	Gm04:10895770-11351610	T	C	0.572811	0.0806721	1.24e-12	Distal	0.174806	Dynamic (14 DAF)
14 DAF	GmlncRNA00342	Gm04:49614778	Gm04:49493005-49864740	C	T	0.522148	0.0728292	7.53e-13	Distal	0.180103	Dynamic (14 DAF)
14 DAF	GmlncRNA00342	Gm06:47504223	Gm06:47429555-47522743	C	A	0.411807	0.0747357	3.58e-08	Distal	0.117517	Dynamic (14 DAF)
14 DAF	GmlncRNA00342	Gm07:16296665	Gm07:16107874-16339629	C	A	0.428533	0.0760189	1.73e-08	Distal	0.118673	Dynamic (14 DAF)
14 DAF	GmlncRNA00342	Gm08:18212953	Gm08:17968521-18448795	A	AAC	0.524748	0.0704853	9.71e-14	Distal	0.202706	Dynamic (14 DAF)
14 DAF	GmlncRNA00342	Gm08:44465927	Gm08:44438762-44582158	G	T	0.403031	0.0661816	1.13e-09	Distal	0.143694	Dynamic (14 DAF)
14 DAF	GmlncRNA00342	Gm09:3083756	Gm09:2960032-3186661	T	C	0.494143	0.0752565	5.16e-11	Distal	0.165115	Dynamic (14 DAF)
14 DAF	GmlncRNA00342	Gm09:7337106	Gm09:7176323-7456163	A	G	0.392237	0.0712417	3.68e-08	Distal	0.115121	Dynamic (14 DAF)
14 DAF	GmlncRNA00342	Gm09:37322598	Gm09:37311449-37467264	CTAGGCAAGT	C	0.363188	0.0723924	5.25e-07	Distal	0.0963728	Dynamic (14 DAF)
14 DAF	GmlncRNA00342	Gm10:7234898	Gm10:7025361-7336657	C	A	0.479797	0.0672015	9.35e-13	Distal	0.178875	Dynamic (14 DAF)
14 DAF	GmlncRNA00342	Gm10:42771712	Gm10:42521780-42875574	C	T	0.432889	0.0676542	1.57e-10	Distal	0.156899	Dynamic (14 DAF)
14 DAF	GmlncRNA00342	Gm11:8323027	Gm11:8292355-8638887	C	G	0.379878	0.0594063	1.61e-10	Distal	0.158558	Dynamic (14 DAF)
14 DAF	GmlncRNA00342	Gm11:9120629	Gm11:8637420-9131406	A	G	0.415582	0.0696407	2.41e-09	Distal	0.13357	Dynamic (14 DAF)
14 DAF	GmlncRNA00342	Gm11:18691410	Gm11:18303114-18802003	T	C	0.304402	0.0562638	6.29e-08	Distal	0.113334	Dynamic (14 DAF)
14 DAF	GmlncRNA00342	Gm12:35888897	Gm12:35844548-35998148	T	C	0.258749	0.0468119	3.25e-08	Distal	0.115925	Dynamic (14 DAF)
14 DAF	GmlncRNA00342	Gm13:994805	Gm13:799859-1291267	*	AG	0.249014	0.0479058	2.01e-07	Distal	0.103514	Dynamic (14 DAF)
14 DAF	GmlncRNA00342	Gm13:20833518	Gm13:20813729-20868915	A	G	0.330687	0.0698216	2.18e-06	Distal	0.0885104	Dynamic (14 DAF)
14 DAF	GmlncRNA00342	Gm13:23299655	Gm13:23278883-23383050	ATGGCAT	A	0.424865	0.0712779	2.51e-09	Distal	0.13037	Dynamic (14 DAF)
14 DAF	GmlncRNA00342	Gm13:24396374	Gm13:24396373-24549108	G	T	0.474021	0.0727604	7.28e-11	Distal	0.151884	Dynamic (14 DAF)
14 DAF	GmlncRNA00342	Gm13:34938307	Gm13:34936574-35078279	A	T	0.4369	0.0695768	3.4e-10	Distal	0.14527	Dynamic (14 DAF)
14 DAF	GmlncRNA00342	Gm13:36124790	Gm13:36112234-36126133	G	T	0.365775	0.0662024	3.29e-08	Distal	0.117625	Dynamic (14 DAF)
14 DAF	GmlncRNA00342	Gm13:41690506	Gm13:41584930-41932486	A	C	0.554926	0.0771661	6.42e-13	Distal	0.193172	Dynamic (14 DAF)
14 DAF	GmlncRNA00342	Gm14:1097838	Gm14:902130-1346839	G	A	0.417459	0.0630785	3.64e-11	Distal	0.157099	Dynamic (14 DAF)
14 DAF	GmlncRNA00342	Gm14:6140007	Gm14:5822713-6295557	T	A	0.393907	0.0620208	2.14e-10	Distal	0.148117	Dynamic (14 DAF)
14 DAF	GmlncRNA00342	Gm14:29871441	Gm14:29485910-29876471	C	A	0.418542	0.0738736	1.46e-08	Distal	0.118844	Dynamic (14 DAF)
14 DAF	GmlncRNA00342	Gm15:7347551	Gm15:6938377-7371099	A	T	0.386937	0.0700065	3.25e-08	Distal	0.115043	Dynamic (14 DAF)
14 DAF	GmlncRNA00342	Gm15:13325391	Gm15:12935564-13368633	T	C	0.304205	0.0547113	2.7e-08	Distal	0.119867	Dynamic (14 DAF)
14 DAF	GmlncRNA00342	Gm16:6052773	Gm16:5831814-6284260	A	G	0.387149	0.0739161	1.63e-07	Distal	0.107399	Dynamic (14 DAF)
14 DAF	GmlncRNA00342	Gm16:30796992	Gm16:30696593-31190745	C	T	0.333442	0.052137	1.6e-10	Distal	0.153248	Dynamic (14 DAF)
14 DAF	GmlncRNA00342	Gm16:34513571	Gm16:34100002-34543392	C	T	0.361289	0.0676339	9.2e-08	Distal	0.109947	Dynamic (14 DAF)
14 DAF	GmlncRNA00342	Gm18:1582364	Gm18:1369728-1653703	CT	C	0.563246	0.0747177	4.76e-14	Distal	0.194061	Dynamic (14 DAF)
14 DAF	GmlncRNA00342	Gm18:56924969	Gm18:56750940-57238497	G	C	0.476725	0.0783519	1.17e-09	Distal	0.145737	Dynamic (14 DAF)
14 DAF	GmlncRNA00342	Gm19:310337	Gm19:298684-464527	A	T	0.364966	0.0731742	6.11e-07	Distal	0.0979865	Dynamic (14 DAF)
14 DAF	GmlncRNA00342	Gm19:5298061	Gm19:5026010-5447019	T	G	0.329648	0.055558	2.97e-09	Distal	0.131754	Dynamic (14 DAF)
14 DAF	GmlncRNA00342	Gm19:37114275	Gm19:37073940-37114275	C	T	0.416266	0.0720545	7.6e-09	Distal	0.13018	Dynamic (14 DAF)
14 DAF	GmlncRNA00342	Gm19:42617077	Gm19:42574679-42840547	T	G	0.384508	0.0638346	1.71e-09	Distal	0.134738	Dynamic (14 DAF)
14 DAF	GmlncRNA00342	Gm20:38692647	Gm20:38585600-38997959	A	G	0.323094	0.0573622	1.78e-08	Distal	0.121681	Dynamic (14 DAF)
14 DAF	GmlncRNA00342	Gm20:45770873	Gm20:45659952-46008184	A	G	0.394796	0.0676306	5.3e-09	Distal	0.13465	Dynamic (14 DAF)
14 DAF	GmlncRNA00347	Gm01:29650244	Gm01:29404425-29902658	T	A	0.482648	0.077002	3.66e-10	Distal	0.144819	Static
14 DAF	GmlncRNA00347	Gm01:51440928	Gm01:51432654-51461284	C	T	0.44033	0.0865469	3.62e-07	Distal	0.103176	Static
14 DAF	GmlncRNA00347	Gm04:11185033	Gm04:10733094-11231323	C	T	0.45975	0.0835334	3.72e-08	Distal	0.122	Dynamic (14 DAF)
14 DAF	GmlncRNA00347	Gm06:43391412	Gm06:43320156-43623910	A	C	0.405417	0.0758435	9.02e-08	Distal	0.110079	Dynamic (14 DAF)
14 DAF	GmlncRNA00347	Gm07:38850261	Gm07:38547236-38877466	C	T	0.440276	0.0866049	3.7e-07	Distal	0.101412	Static
14 DAF	GmlncRNA00347	Gm11:32811629	Gm11:32526586-33021371	G	A	0.52188	0.0969132	7.24e-08	Distal	0.118362	Static
14 DAF	GmlncRNA00347	Gm11:39325047	Gm11:39037388-39524200	G	A	0.409319	0.0758932	6.92e-08	Distal	0.11184	Dynamic (14 DAF)
14 DAF	GmlncRNA00347	Gm16:28672542	Gm16:28479148-28906288	G	T	0.474751	0.0921691	2.59e-07	Distal	0.107619	Dynamic (14 DAF)
14 DAF	GmlncRNA00347	Gm17:2994521	Gm17:2928396-3223562	A	G	0.475023	0.0761533	4.44e-10	Distal	0.143624	Dynamic (14 DAF)
14 DAF	GmlncRNA00347	Gm17:40818168	Gm17:40562764-40884361	C	T	0.309533	0.0578608	8.81e-08	Distal	0.11511	Dynamic (14 DAF)
14 DAF	GmlncRNA00347	Gm20:47275470	Gm20:47250552-47275470	A	G	0.42943	0.0821298	1.71e-07	Distal	0.11235	Dynamic (14 DAF)
21 DAF	GmlncRNA00347	Gm01:2762297	Gm01:2622529-3023073	C	T	0.412925	0.0772665	9.08e-08	Distal	0.113532	Dynamic (21 DAF)
21 DAF	GmlncRNA00347	Gm01:6745783	Gm01:6725709-7030710	T	C	0.532838	0.0712296	7.4e-14	Distal	0.197067	Dynamic (21 DAF)
21 DAF	GmlncRNA00347	Gm01:8811273	Gm01:8563093-8906626	A	G	0.285653	0.0550986	2.17e-07	Distal	0.10587	Dynamic (21 DAF)
21 DAF	GmlncRNA00347	Gm01:32682488	Gm01:32450408-32949706	A	ATCTCCC	0.623051	0.0779097	1.27e-15	Distal	0.212503	Static
21 DAF	GmlncRNA00347	Gm01:51926671	Gm01:51753975-52105250	T	G	0.398127	0.0733755	5.77e-08	Distal	0.120439	Static
21 DAF	GmlncRNA00347	Gm07:38785463	Gm07:38547236-38877466	A	G	0.582558	0.104498	2.48e-08	Distal	0.117687	Static
21 DAF	GmlncRNA00347	Gm11:32775804	Gm11:32526586-33021371	G	A	0.584501	0.086342	1.29e-11	Distal	0.161463	Static
14 DAF	GmlncRNA00368	Gm18:40548188	Gm18:40455149-40951164	C	T	0.409293	0.0790176	2.22e-07	Distal	0.104061	Dynamic (14 DAF)
14 DAF	GmlncRNA00375	Gm16:2777229	Gm16:2766646-3025985	T	G	0.436427	0.0842752	2.24e-07	Distal	0.103617	Dynamic (14 DAF)
14 DAF	GmlncRNA00375	Gm18:53287154	Gm18:53227588-53287458	C	T	0.512461	0.101733	4.72e-07	Distal	0.0989744	Dynamic (14 DAF)
14 DAF	GmlncRNA00381	Gm05:33622824	Gm05:33369234-33766425	A	G	0.343229	0.0639211	7.89e-08	Distal	0.115407	Dynamic (14 DAF)
14 DAF	GmlncRNA00384	Gm02:6388385	Gm02:6373152-6868776	ATCG	A	0.391125	0.0636398	7.95e-10	Distal	0.14266	Dynamic (14 DAF)
14 DAF	GmlncRNA00384	Gm06:38375891	Gm06:38345848-38540278	C	CTT	0.402014	0.0621295	9.76e-11	Distal	0.162364	Dynamic (14 DAF)
14 DAF	GmlncRNA00384	Gm20:30614155	Gm20:30184215-30681640	T	A	0.361308	0.0728233	7e-07	Distal	0.0994114	Dynamic (14 DAF)
14 DAF	GmlncRNA00391	Gm01:2860616	Gm01:2622529-3023073	A	G	0.339978	0.0611236	2.66e-08	Distal	0.120879	Dynamic (14 DAF)
14 DAF	GmlncRNA00391	Gm01:3521890	Gm01:3285693-3666032	A	G	0.524181	0.0878521	2.42e-09	Distal	0.131077	Dynamic (14 DAF)
14 DAF	GmlncRNA00391	Gm01:7340983	Gm01:7331718-7685188	G	A	0.482127	0.0617189	5.64e-15	Distal	0.212604	Dynamic (14 DAF)
14 DAF	GmlncRNA00391	Gm01:8737671	Gm01:8563093-8906626	G	A	0.459001	0.0633946	4.47e-13	Distal	0.185619	Dynamic (14 DAF)
14 DAF	GmlncRNA00391	Gm01:29652719	Gm01:29404425-29902658	C	T	0.970671	0.0751532	3.66e-38	Local	0.413105	Dynamic (14 DAF)
14 DAF	GmlncRNA00391	Gm01:52080946	Gm01:51753975-52105250	T	G	0.420791	0.0791722	1.07e-07	Distal	0.116128	Dynamic (14 DAF)
14 DAF	GmlncRNA00391	Gm06:44991286	Gm06:44759251-45114519	A	T	0.287405	0.0578625	6.8e-07	Distal	0.0980303	Dynamic (14 DAF)
14 DAF	GmlncRNA00412	Gm01:28817497	Gm01:28567529-29043906	A	G	0.42867	0.0812182	1.31e-07	Distal	0.109306	Dynamic (14 DAF)
14 DAF	GmlncRNA00416	Gm06:1282015	Gm06:1157518-1430337	T	G	0.557983	0.0988011	1.63e-08	Distal	0.124155	Dynamic (14 DAF)
14 DAF	GmlncRNA00416	Gm18:7658218	Gm18:7557393-7801434	T	TAA	0.524963	0.0908966	7.68e-09	Distal	0.129607	Dynamic (14 DAF)
14 DAF	GmlncRNA00419	Gm14:5411723	Gm14:5356127-5495149	G	C	-0.351886	0.0734518	1.66e-06	Distal	0.0907325	Dynamic (14 DAF)
14 DAF	GmlncRNA00419	Gm14:5784983	Gm14:5584432-5807124	G	T	-0.414545	0.0728711	1.28e-08	Distal	0.120143	Dynamic (14 DAF)
14 DAF	GmlncRNA00447	Gm12:5148326	Gm12:5148231-5297791	TATC	T	0.441161	0.0894944	8.24e-07	Distal	0.0966964	Dynamic (14 DAF)
14 DAF	GmlncRNA00447	Gm13:15294977	Gm13:15215591-15621799	A	AGGAGT	0.423851	0.0769707	3.66e-08	Distal	0.115156	Dynamic (14 DAF)
14 DAF	GmlncRNA00447	Gm14:31167804	Gm14:31127826-31576284	C	T	0.586604	0.10442	1.94e-08	Distal	0.117512	Dynamic (14 DAF)
14 DAF	GmlncRNA00447	Gm14:41596048	Gm14:41427257-41611819	C	T	0.575734	0.103243	2.45e-08	Distal	0.120022	Dynamic (14 DAF)
14 DAF	GmlncRNA00451	Gm01:2747469	Gm01:2725788-3041430	G	T	0.373606	0.0726369	2.7e-07	Distal	0.105209	Dynamic (14 DAF)
14 DAF	GmlncRNA00451	Gm02:4908910	Gm02:4722908-4980728	C	T	0.558878	0.100586	2.76e-08	Distal	0.114819	Dynamic (14 DAF)
14 DAF	GmlncRNA00451	Gm04:8635840	Gm04:8531065-8925534	G	C	0.586653	0.10297	1.22e-08	Distal	0.128066	Dynamic (14 DAF)
14 DAF	GmlncRNA00469	Gm04:1552542	Gm04:1537380-2005381	T	A	0.505031	0.0893523	1.58e-08	Distal	0.120124	Dynamic (14 DAF)
21 DAF	GmlncRNA00480	Gm01:53753688	Gm01:53612940-53933024	C	G	0.317352	0.066685	1.95e-06	Distal	0.0925731	Dynamic (21 DAF)
21 DAF	GmlncRNA00488	Gm07:3013817	Gm07:2759797-3015202	G	A	0.598201	0.0985749	1.29e-09	Distal	0.144516	Dynamic (21 DAF)
14 DAF	GmlncRNA00492	Gm01:37789435	Gm01:37756449-38075138	A	G	0.63177	0.0977052	1.01e-10	Local	0.152142	Dynamic (14 DAF)
21 DAF	GmlncRNA00492	Gm02:10451504	Gm02:10059383-10485041	T	C	0.500382	0.10195	9.2e-07	Distal	0.093338	Dynamic (21 DAF)
21 DAF	GmlncRNA00492	Gm02:11306115	Gm02:10968872-11459758	T	G	0.504236	0.0973512	2.22e-07	Distal	0.110481	Dynamic (21 DAF)
21 DAF	GmlncRNA00501	Gm01:36596813	Gm01:36586408-37083394	A	G	0.464066	0.0852493	5.22e-08	Distal	0.121133	Dynamic (21 DAF)
14 DAF	GmlncRNA00504	Gm01:7302851	Gm01:7026430-7333204	T	C	0.342146	0.067471	3.96e-07	Distal	0.098633	Dynamic (14 DAF)
14 DAF	GmlncRNA00504	Gm01:40707095	Gm01:40443661-40930106	A	G	0.648375	0.0848524	2.15e-14	Distal	0.197666	Static
21 DAF	GmlncRNA00504	Gm01:43675475	Gm01:43568091-44066755	T	C	0.671794	0.076435	1.51e-18	Distal	0.245819	Static
14 DAF	GmlncRNA00509	Gm01:7205547	Gm01:7026430-7333204	T	A	0.402844	0.0707201	1.22e-08	Distal	0.129045	Static
14 DAF	GmlncRNA00509	Gm01:38751152	Gm01:38557702-38940718	T	TA	0.553689	0.0663834	7.38e-17	Local	0.235372	Static
14 DAF	GmlncRNA00509	Gm01:49947308	Gm01:49850784-49952127	C	A	0.3815	0.0562054	1.14e-11	Distal	0.163914	Static
14 DAF	GmlncRNA00509	Gm17:9438584	Gm17:9050258-9493698	A	G	0.329048	0.0649573	4.07e-07	Distal	0.101561	Dynamic (14 DAF)
21 DAF	GmlncRNA00509	Gm01:7250282	Gm01:7026430-7333204	A	G	0.442376	0.0648506	9.01e-12	Distal	0.16354	Static
21 DAF	GmlncRNA00509	Gm01:38751152	Gm01:38557702-38940718	T	TA	0.641809	0.0650313	5.66e-23	Local	0.301179	Static
21 DAF	GmlncRNA00509	Gm01:49946535	Gm01:49850784-49952127	G	T	0.362149	0.0546438	3.42e-11	Distal	0.155798	Static
21 DAF	GmlncRNA00514	Gm14:6723707	Gm14:6530015-6761999	T	C	0.394021	0.0822284	1.65e-06	Distal	0.09113	Dynamic (21 DAF)
14 DAF	GmlncRNA00526	Gm01:40621607	Gm01:40443661-40930106	G	A	-0.567963	0.0934058	1.2e-09	Local	0.135448	Dynamic (14 DAF)
21 DAF	GmlncRNA00526	Gm16:3217442	Gm16:2930489-3315225	G	T	0.331204	0.0668567	7.27e-07	Distal	0.0987421	Dynamic (21 DAF)
14 DAF	GmlncRNA00528	Gm01:40017577	Gm01:39671117-40044655	C	T	-0.682256	0.0779817	2.15e-18	Local	0.244124	Static
21 DAF	GmlncRNA00528	Gm01:40199078	Gm01:40044882-40361847	C	G	-0.587719	0.0751904	5.44e-15	Local	0.212069	Static
14 DAF	GmlncRNA00538	Gm01:39050211	Gm01:38601013-39100069	T	C	0.685039	0.0673369	2.61e-24	Distal	0.312209	Dynamic (14 DAF)
14 DAF	GmlncRNA00538	Gm06:47188221	Gm06:47014433-47264502	G	A	0.380147	0.0728015	1.77e-07	Distal	0.103963	Static
14 DAF	GmlncRNA00538	Gm08:43136637	Gm08:43059460-43313410	T	A	0.456232	0.0874271	1.8e-07	Distal	0.110148	Dynamic (14 DAF)
14 DAF	GmlncRNA00538	Gm17:18661938	Gm17:18661418-18662030	C	T	0.486719	0.0731806	2.91e-11	Distal	0.16933	Static
21 DAF	GmlncRNA00538	Gm01:5308286	Gm01:4891419-5337644	G	A	0.217238	0.0426536	3.52e-07	Distal	0.106335	Dynamic (21 DAF)
21 DAF	GmlncRNA00538	Gm01:40611854	Gm01:40361868-40859359	G	T	0.676726	0.0648894	1.83e-25	Local	0.325867	Dynamic (21 DAF)
21 DAF	GmlncRNA00538	Gm01:50023950	Gm01:49960496-50351243	A	G	0.443279	0.0637265	3.5e-12	Distal	0.176341	Dynamic (21 DAF)
21 DAF	GmlncRNA00538	Gm06:47363003	Gm06:47322656-47464310	A	G	0.340938	0.0676993	4.75e-07	Distal	0.101301	Static
21 DAF	GmlncRNA00538	Gm17:18661714	Gm17:18661418-18662030	A	G	0.44453	0.0667399	2.73e-11	Distal	0.158237	Static
14 DAF	GmlncRNA00542	Gm01:39953279	Gm01:39671117-40044655	C	A	-0.563854	0.0751728	6.34e-14	Local	0.201466	Static
21 DAF	GmlncRNA00542	Gm01:39994816	Gm01:39671117-40044655	G	A	-0.441056	0.068809	1.46e-10	Local	0.15441	Static
14 DAF	GmlncRNA00541	Gm01:40461469	Gm01:40361868-40859359	C	T	-0.569093	0.0747256	2.62e-14	Local	0.207143	Static
21 DAF	GmlncRNA00541	Gm01:40379992	Gm01:40361868-40859359	C	A	-0.582179	0.0750707	8.83e-15	Local	0.207283	Static
14 DAF	GmlncRNA00547	Gm03:6779674	Gm03:6645910-6924936	TA	T	0.54774	0.0978583	2.18e-08	Distal	0.126161	Dynamic (14 DAF)
14 DAF	GmlncRNA00547	Gm14:25560314	Gm14:25496998-25995061	T	C	0.507965	0.102232	6.74e-07	Distal	0.101729	Dynamic (14 DAF)
14 DAF	GmlncRNA00552	Gm01:45793567	Gm01:45649649-46035132	A	C	0.575958	0.0580235	3.2e-23	Distal	0.294535	Dynamic (14 DAF)
14 DAF	GmlncRNA00552	Gm10:27862320	Gm10:27657096-28109619	C	A	0.366381	0.0679646	7.02e-08	Distal	0.111745	Dynamic (14 DAF)
14 DAF	GmlncRNA00552	Gm10:41134633	Gm10:40843014-41294192	C	A	0.278554	0.0521592	9.27e-08	Distal	0.10701	Dynamic (14 DAF)
14 DAF	GmlncRNA00552	Gm13:18911347	Gm13:18695940-19158153	A	G	0.375012	0.0653189	9.4e-09	Distal	0.127778	Dynamic (14 DAF)
21 DAF	GmlncRNA00552	Gm01:41129389	Gm01:40912986-41285282	C	A	0.488381	0.0558801	2.34e-18	Local	0.245305	Dynamic (21 DAF)
21 DAF	GmlncRNA00552	Gm04:44103132	Gm04:43875924-44193258	T	C	0.310766	0.0628679	7.69e-07	Distal	0.0949165	Dynamic (21 DAF)
21 DAF	GmlncRNA00552	Gm14:47924555	Gm14:47467028-47952076	G	A	0.333236	0.0671028	6.83e-07	Distal	0.0999818	Dynamic (21 DAF)
21 DAF	GmlncRNA00552	Gm16:6189726	Gm16:6125612-6554671	T	C	0.319511	0.0624066	3.06e-07	Distal	0.107777	Dynamic (21 DAF)
21 DAF	GmlncRNA00554	Gm19:46829285	Gm19:46791809-47287938	G	A	0.379325	0.0671309	1.6e-08	Distal	0.128264	Dynamic (21 DAF)
14 DAF	GmlncRNA00569	Gm01:39958034	Gm01:39958033-40380209	T	C	0.466703	0.0563432	1.2e-16	Distal	0.227484	Dynamic (14 DAF)
14 DAF	GmlncRNA00569	Gm06:33982465	Gm06:33777508-34273485	T	A	0.580714	0.0942662	7.26e-10	Distal	0.142696	Dynamic (14 DAF)
14 DAF	GmlncRNA00569	Gm08:18109338	Gm08:17990165-18212591	C	T	0.251359	0.0523732	1.59e-06	Distal	0.0882416	Dynamic (14 DAF)
14 DAF	GmlncRNA00569	Gm18:1404153	Gm18:1187200-1458480	A	G	0.448424	0.0793292	1.58e-08	Distal	0.122447	Dynamic (14 DAF)
21 DAF	GmlncRNA00576	Gm01:5069878	Gm01:5031458-5481656	T	TGA	0.454111	0.0812406	2.27e-08	Distal	0.123867	Dynamic (21 DAF)
21 DAF	GmlncRNA00576	Gm01:41958675	Gm01:41709864-42207550	T	G	0.617633	0.0612581	6.6e-24	Local	0.301064	Dynamic (21 DAF)
21 DAF	GmlncRNA00576	Gm12:41222432	Gm12:41022738-41436364	CAT	C	0.50454	0.0856671	3.87e-09	Distal	0.13673	Dynamic (21 DAF)
21 DAF	GmlncRNA00576	Gm19:1285065	Gm19:1165143-1514052	C	CTG	0.580937	0.105928	4.15e-08	Distal	0.113895	Dynamic (21 DAF)
14 DAF	GmlncRNA00580	Gm02:5153482	Gm02:5095318-5160717	T	A	0.470652	0.0902425	1.83e-07	Distal	0.107427	Dynamic (14 DAF)
14 DAF	GmlncRNA00580	Gm04:50272669	Gm04:50100927-50291797	A	T	0.407508	0.0821696	7.07e-07	Distal	0.0993362	Dynamic (14 DAF)
14 DAF	GmlncRNA00580	Gm07:6749153	Gm07:6749152-6826169	T	C	0.505987	0.0956701	1.23e-07	Distal	0.11326	Dynamic (14 DAF)
14 DAF	GmlncRNA00588	Gm01:42767875	Gm01:42368656-42853022	C	A	-0.63782	0.0700867	9e-20	Local	0.268178	Dynamic (14 DAF)
14 DAF	GmlncRNA00588	Gm16:1600053	Gm16:1477940-1918310	C	T	-0.361105	0.0762608	2.19e-06	Distal	0.0898939	Dynamic (14 DAF)
21 DAF	GmlncRNA00588	Gm01:45274027	Gm01:45154328-45434489	A	G	-0.539392	0.0631265	1.29e-17	Distal	0.241748	Dynamic (21 DAF)
14 DAF	GmlncRNA00597	Gm01:42939179	Gm01:42924154-43420558	C	T	0.577392	0.0741438	6.84e-15	Local	0.215323	Dynamic (14 DAF)
14 DAF	GmlncRNA00597	Gm01:49560051	Gm01:49537159-49776421	A	G	0.468788	0.0866137	6.22e-08	Distal	0.113414	Dynamic (14 DAF)
14 DAF	GmlncRNA00625	Gm01:44645328	Gm01:44415902-44887348	G	C	0.561233	0.0572142	1.03e-22	Local	0.294961	Static
14 DAF	GmlncRNA00625	Gm01:50707729	Gm01:50309609-50748930	A	T	0.294143	0.0536144	4.11e-08	Distal	0.112689	Dynamic (14 DAF)
14 DAF	GmlncRNA00625	Gm09:48802756	Gm09:48711710-49209848	TA	T	0.404287	0.0746696	6.15e-08	Distal	0.118534	Dynamic (14 DAF)
21 DAF	GmlncRNA00625	Gm01:44659956	Gm01:44415902-44887348	T	A	0.537658	0.0592054	1.07e-19	Local	0.261417	Static
14 DAF	GmlncRNA00631	Gm08:18934817	Gm08:18912743-19187158	A	G	0.623719	0.111807	2.43e-08	Distal	0.122462	Dynamic (14 DAF)
14 DAF	GmlncRNA00636	Gm01:45597872	Gm01:45439541-45855833	T	C	0.305413	0.0534588	1.11e-08	Local	0.131801	Dynamic (14 DAF)
14 DAF	GmlncRNA00636	Gm11:15190737	Gm11:15014135-15332044	A	ATC	0.478136	0.093111	2.82e-07	Distal	0.107908	Dynamic (14 DAF)
21 DAF	GmlncRNA00636	Gm01:40666580	Gm01:40443661-40930106	A	G	0.280829	0.0466486	1.74e-09	Distal	0.134606	Dynamic (21 DAF)
14 DAF	GmlncRNA00637	Gm09:50258167	Gm09:49935590-50360799	C	T	0.669047	0.13551	7.92e-07	Distal	0.0929064	Dynamic (14 DAF)
21 DAF	GmlncRNA00637	Gm11:5289663	Gm11:5267622-5303444	A	T	0.29527	0.0581489	3.82e-07	Distal	0.102815	Dynamic (21 DAF)
14 DAF	GmlncRNA00660	Gm01:46714749	Gm01:46417742-46855494	G	A	-0.645459	0.0750994	8.35e-18	Local	0.249669	Static
21 DAF	GmlncRNA00660	Gm01:46693199	Gm01:46417742-46855494	C	T	-0.441883	0.0726973	1.21e-09	Local	0.13945	Static
14 DAF	GmlncRNA00703	Gm09:800128	Gm09:738922-1015741	T	C	0.400665	0.0781097	2.9e-07	Distal	0.106824	Dynamic (14 DAF)
14 DAF	GmlncRNA00703	Gm20:28009158	Gm20:27782160-28086962	T	C	0.482871	0.0884796	4.83e-08	Distal	0.113772	Dynamic (14 DAF)
14 DAF	GmlncRNA00745	Gm01:50337227	Gm01:50309609-50748930	A	G	0.456182	0.0581668	4.41e-15	Local	0.208848	Static
14 DAF	GmlncRNA00745	Gm05:32639247	Gm05:32443144-32651546	T	G	0.352411	0.0604639	5.59e-09	Distal	0.132197	Dynamic (14 DAF)
14 DAF	GmlncRNA00745	Gm05:37619852	Gm05:37454396-37934788	A	G	0.280218	0.056292	6.43e-07	Distal	0.102915	Dynamic (14 DAF)
14 DAF	GmlncRNA00745	Gm06:49792481	Gm06:49481713-49954849	G	A	0.35196	0.0612613	9.18e-09	Distal	0.123621	Dynamic (14 DAF)
14 DAF	GmlncRNA00745	Gm10:2243835	Gm10:1983617-2404238	AAT	A	0.264232	0.0525763	5.02e-07	Distal	0.105127	Dynamic (14 DAF)
21 DAF	GmlncRNA00745	Gm01:49382179	Gm01:49135638-49469832	TC	T	0.459606	0.064253	8.49e-13	Distal	0.178799	Dynamic (21 DAF)
21 DAF	GmlncRNA00745	Gm01:50559067	Gm01:50309609-50748930	T	G	0.704699	0.0667442	4.65e-26	Local	0.31898	Static
21 DAF	GmlncRNA00745	Gm02:7047539	Gm02:6699900-7182608	G	A	0.329569	0.0620508	1.09e-07	Distal	0.110104	Dynamic (21 DAF)
21 DAF	GmlncRNA00745	Gm18:7746805	Gm18:7611331-7923485	T	C	0.346076	0.0606779	1.17e-08	Distal	0.120691	Dynamic (21 DAF)
14 DAF	GmlncRNA00753	Gm01:51296196	Gm01:51054729-51548908	T	A	0.710669	0.0584898	5.72e-34	Local	0.38583	Static
14 DAF	GmlncRNA00753	Gm06:3077287	Gm06:3050295-3504930	T	A	0.331779	0.0646449	2.86e-07	Distal	0.101962	Dynamic (14 DAF)
21 DAF	GmlncRNA00753	Gm01:51299004	Gm01:51054729-51548908	A	T	0.772375	0.0600192	6.74e-38	Local	0.410316	Static
21 DAF	GmlncRNA00753	Gm04:40571629	Gm04:40503417-40991676	T	C	-0.306974	0.0617532	6.66e-07	Distal	0.0970146	Dynamic (21 DAF)
21 DAF	GmlncRNA00753	Gm13:40778532	Gm13:40778531-41135577	C	T	0.547914	0.106041	2.38e-07	Distal	0.105651	Dynamic (21 DAF)
14 DAF	GmlncRNA00754	Gm01:51861557	Gm01:51753975-52105250	T	C	0.353189	0.0559545	2.75e-10	Local	0.156341	Dynamic (14 DAF)
14 DAF	GmlncRNA00754	Gm01:54518935	Gm01:54353899-54535847	A	ATTCC	0.410769	0.0803771	3.21e-07	Distal	0.0988857	Dynamic (14 DAF)
14 DAF	GmlncRNA00754	Gm03:5432751	Gm03:5211696-5460639	G	A	0.447707	0.0879776	3.6e-07	Distal	0.105745	Dynamic (14 DAF)
14 DAF	GmlncRNA00754	Gm07:4102897	Gm07:3892044-4331511	G	T	0.459824	0.0827786	2.78e-08	Distal	0.115198	Dynamic (14 DAF)
14 DAF	GmlncRNA00754	Gm09:6731797	Gm09:6486781-6928465	T	C	0.238413	0.0504959	2.34e-06	Distal	0.0935488	Dynamic (14 DAF)
14 DAF	GmlncRNA00754	Gm14:2785393	Gm14:2679894-3171892	A	AT	0.295167	0.0543962	5.76e-08	Distal	0.118993	Dynamic (14 DAF)
14 DAF	GmlncRNA00763	Gm03:29177980	Gm03:29054435-29436963	T	C	0.490971	0.0890439	3.51e-08	Distal	0.117654	Dynamic (14 DAF)
14 DAF	GmlncRNA00763	Gm07:4105801	Gm07:3892044-4331511	C	A	0.4975	0.0947089	1.5e-07	Distal	0.103893	Static
14 DAF	GmlncRNA00763	Gm07:4949002	Gm07:4720920-5215508	C	T	0.529557	0.105169	4.77e-07	Distal	0.0992903	Static
21 DAF	GmlncRNA00763	Gm02:11127475	Gm02:10968872-11459758	G	A	0.394278	0.0804446	9.52e-07	Distal	0.0988475	Dynamic (21 DAF)
21 DAF	GmlncRNA00763	Gm04:50368256	Gm04:50218831-50686624	C	A	0.413722	0.0831135	6.43e-07	Distal	0.0942941	Dynamic (21 DAF)
21 DAF	GmlncRNA00763	Gm07:4136841	Gm07:3892044-4331511	T	A	0.483373	0.0796711	1.3e-09	Distal	0.135925	Static
21 DAF	GmlncRNA00763	Gm07:4967089	Gm07:4720920-5215508	G	A	0.663834	0.0862056	1.35e-14	Distal	0.216184	Static
21 DAF	GmlncRNA00763	Gm10:48845501	Gm10:48497092-48965447	ATAT	A	0.417711	0.0774564	6.93e-08	Distal	0.110546	Dynamic (21 DAF)
21 DAF	GmlncRNA00763	Gm12:3864381	Gm12:3559488-4029067	T	C	0.291899	0.0546452	9.21e-08	Distal	0.108274	Dynamic (21 DAF)
21 DAF	GmlncRNA00763	Gm12:39402322	Gm12:39391905-39532248	C	T	0.372348	0.071499	1.91e-07	Distal	0.103466	Dynamic (21 DAF)
14 DAF	GmlncRNA00897	Gm10:4717966	Gm10:4588998-4833780	A	G	0.517552	0.106585	1.2e-06	Distal	0.0904851	Dynamic (14 DAF)
21 DAF	GmlncRNA00897	Gm02:241853	Gm02:22836-491569	A	C	-0.592912	0.0657024	1.81e-19	Local	0.254938	Dynamic (21 DAF)
14 DAF	GmlncRNA00931	Gm06:47009263	Gm06:46731407-47069900	T	C	0.56471	0.0979909	8.27e-09	Distal	0.132203	Dynamic (14 DAF)
14 DAF	GmlncRNA00931	Gm14:1613097	Gm14:1415615-1913190	C	A	0.364932	0.0508147	6.89e-13	Distal	0.190615	Static
21 DAF	GmlncRNA00931	Gm10:44346766	Gm10:44261109-44544901	A	G	0.554121	0.10745	2.51e-07	Distal	0.108287	Dynamic (21 DAF)
21 DAF	GmlncRNA00931	Gm14:1664576	Gm14:1415615-1913190	G	C	0.575403	0.055333	2.51e-25	Distal	0.314227	Static
21 DAF	GmlncRNA00931	Gm14:4920723	Gm14:4909007-5241374	G	A	0.501407	0.104285	1.52e-06	Distal	0.0885322	Dynamic (21 DAF)
21 DAF	GmlncRNA00966	Gm16:1343872	Gm16:1194324-1603460	T	C	0.328485	0.0682935	1.51e-06	Distal	0.0899727	Dynamic (21 DAF)
21 DAF	GmlncRNA00966	Gm16:31236657	Gm16:31085150-31570872	C	A	-0.480164	0.0960485	5.76e-07	Distal	0.100372	Dynamic (21 DAF)
14 DAF	GmlncRNA00990	Gm04:17311668	Gm04:17185477-17488042	A	C	0.318804	0.0477688	2.49e-11	Distal	0.170955	Dynamic (14 DAF)
14 DAF	GmlncRNA00997	Gm02:3830587	Gm02:3495740-3902763	C	G	-0.537814	0.0816663	4.53e-11	Local	0.155797	Static
14 DAF	GmlncRNA00997	Gm18:54579920	Gm18:54543212-54721192	T	C	0.422894	0.0833356	3.88e-07	Distal	0.105215	Dynamic (14 DAF)
14 DAF	GmlncRNA00997	Gm18:54672578	Gm18:54583090-54766699	C	T	0.352302	0.0707542	6.38e-07	Distal	0.0947039	Static
21 DAF	GmlncRNA00997	Gm02:3815053	Gm02:3674122-4167739	G	A	-0.412282	0.0709038	6.08e-09	Local	0.132688	Static
21 DAF	GmlncRNA00997	Gm18:54644710	Gm18:54583090-54766699	ATACT	A	0.344348	0.0697698	7.99e-07	Distal	0.0992792	Static
14 DAF	GmlncRNA01006	Gm02:4188692	Gm02:4064169-4327857	T	C	0.705073	0.12014	4.39e-09	Local	0.136979	Static
14 DAF	GmlncRNA01006	Gm04:44814970	Gm04:44525921-45023257	A	G	0.287172	0.0593708	1.32e-06	Distal	0.0949522	Dynamic (14 DAF)
21 DAF	GmlncRNA01006	Gm02:4526609	Gm02:4510423-4835355	A	G	0.598122	0.112916	1.18e-07	Local	0.107894	Static
21 DAF	GmlncRNA01006	Gm18:45205483	Gm18:45026852-45512118	A	G	0.595689	0.114537	1.98e-07	Distal	0.10482	Dynamic (21 DAF)
21 DAF	GmlncRNA01006	Gm18:45889639	Gm18:45708325-46195985	TTTTATTTA	T	0.641856	0.12075	1.06e-07	Distal	0.110263	Dynamic (21 DAF)
14 DAF	GmlncRNA01048	Gm02:5962819	Gm02:5955380-5973681	G	A	-0.452167	0.0711074	2.03e-10	Local	0.145225	Static
21 DAF	GmlncRNA01048	Gm02:3278873	Gm02:3153594-3495621	T	G	0.619714	0.119005	1.91e-07	Distal	0.105468	Dynamic (21 DAF)
21 DAF	GmlncRNA01048	Gm02:5962819	Gm02:5955380-5973681	G	A	-0.497579	0.0713555	3.1e-12	Local	0.16965	Static
21 DAF	GmlncRNA01048	Gm08:12074394	Gm08:12035875-12431030	T	G	-0.580502	0.114623	4.1e-07	Distal	0.101922	Dynamic (21 DAF)
21 DAF	GmlncRNA01048	Gm17:2417751	Gm17:2049342-2429033	T	G	-0.487353	0.100783	1.33e-06	Distal	0.0908514	Dynamic (21 DAF)
14 DAF	GmlncRNA01056	Gm02:5904439	Gm02:5650759-6055180	G	GAAATCGGATGCA	-0.372973	0.0622843	2.12e-09	Local	0.136419	Dynamic (14 DAF)
21 DAF	GmlncRNA01056	Gm01:3351461	Gm01:3167089-3572826	G	T	0.271422	0.055824	1.16e-06	Distal	0.0986481	Dynamic (21 DAF)
21 DAF	GmlncRNA01056	Gm02:46303773	Gm02:46303772-46617720	G	GCACGCGAGCATTTTATTT	0.41341	0.0746928	3.12e-08	Distal	0.117989	Dynamic (21 DAF)
21 DAF	GmlncRNA01056	Gm06:1347794	Gm06:1157518-1430337	T	G	0.405511	0.083278	1.12e-06	Distal	0.0912966	Dynamic (21 DAF)
21 DAF	GmlncRNA01056	Gm08:4572003	Gm08:4546589-4669749	A	G	0.381884	0.0647493	3.68e-09	Distal	0.132371	Dynamic (21 DAF)
21 DAF	GmlncRNA01056	Gm08:46989119	Gm08:46676103-47161777	TCACA	TCA	0.392882	0.0789146	6.41e-07	Distal	0.0969019	Dynamic (21 DAF)
14 DAF	GmlncRNA01067	Gm02:2441878	Gm02:2245977-2675148	T	A	0.826814	0.146182	1.55e-08	Distal	0.123522	Dynamic (14 DAF)
14 DAF	GmlncRNA01067	Gm02:6620653	Gm02:6373152-6868776	T	C	0.70866	0.0648838	9.05e-28	Local	0.333874	Static
14 DAF	GmlncRNA01067	Gm02:11962211	Gm02:11858960-12280995	A	C	0.450062	0.0865536	1.99e-07	Distal	0.102402	Dynamic (14 DAF)
21 DAF	GmlncRNA01067	Gm02:3407921	Gm02:3153594-3495621	A	G	0.474943	0.089987	1.31e-07	Distal	0.106788	Dynamic (21 DAF)
21 DAF	GmlncRNA01067	Gm02:6614514	Gm02:6373152-6868776	*	CATCATTATGGCGGAAGTTGATCCATGTAGTCGACCCCACCTAGTGGGATAAGGCGTTGTTGTTGTTGTT	0.690757	0.071699	5.74e-22	Local	0.287521	Static
21 DAF	GmlncRNA01067	Gm05:28627625	Gm05:28416312-28836999	T	A	0.334178	0.067483	7.34e-07	Distal	0.0978859	Dynamic (21 DAF)
21 DAF	GmlncRNA01067	Gm06:8649659	Gm06:8376769-8649684	AACAGACG	A	0.49588	0.105434	2.56e-06	Distal	0.086367	Dynamic (21 DAF)
21 DAF	GmlncRNA01067	Gm11:36949502	Gm11:36816004-37088005	T	C	0.475514	0.084766	2.03e-08	Distal	0.125141	Dynamic (21 DAF)
21 DAF	GmlncRNA01072	Gm03:5899892	Gm03:5708619-5952245	T	C	0.405767	0.0860051	2.38e-06	Distal	0.0889437	Dynamic (21 DAF)
14 DAF	GmlncRNA01077	Gm19:51029159	Gm19:50806224-51069752	C	CT	0.499176	0.0966254	2.39e-07	Distal	0.101598	Dynamic (14 DAF)
14 DAF	GmlncRNA01089	Gm01:3170212	Gm01:3167089-3572826	A	G	0.514357	0.102704	5.5e-07	Distal	0.100294	Dynamic (14 DAF)
14 DAF	GmlncRNA01089	Gm02:7782216	Gm02:7519051-8003707	A	C	0.263341	0.0507932	2.17e-07	Local	0.104234	Dynamic (14 DAF)
14 DAF	GmlncRNA01089	Gm15:15049981	Gm15:14926728-15295026	T	C	0.534657	0.10461	3.21e-07	Distal	0.100809	Dynamic (14 DAF)
14 DAF	GmlncRNA01096	Gm06:17267991	Gm06:17178791-17299867	G	A	0.318769	0.0646342	8.14e-07	Distal	0.0952657	Dynamic (14 DAF)
14 DAF	GmlncRNA01105	Gm19:3978831	Gm19:3892221-4364381	C	G	0.662381	0.11878	2.45e-08	Distal	0.120023	Dynamic (14 DAF)
21 DAF	GmlncRNA01124	Gm04:46174648	Gm04:46009094-46250234	T	C	0.397445	0.0793858	5.54e-07	Distal	0.098656	Dynamic (21 DAF)
21 DAF	GmlncRNA01124	Gm14:16945880	Gm14:16559826-16945880	A	G	0.489934	0.0973912	4.89e-07	Distal	0.0979716	Dynamic (21 DAF)
21 DAF	GmlncRNA01135	Gm02:9315479	Gm02:9092678-9505648	A	G	0.369286	0.0561858	4.95e-11	Local	0.154724	Dynamic (21 DAF)
21 DAF	GmlncRNA01135	Gm02:9712162	Gm02:9585298-9999229	AAACAC	A	0.322065	0.0505576	1.89e-10	Local	0.146721	Dynamic (21 DAF)
21 DAF	GmlncRNA01135	Gm07:42898788	Gm07:42805826-43203428	T	A	0.268712	0.0529276	3.84e-07	Distal	0.105735	Dynamic (21 DAF)
14 DAF	GmlncRNA01148	Gm16:34482357	Gm16:34445364-34588163	T	C	0.306163	0.0599541	3.28e-07	Distal	0.0991251	Dynamic (14 DAF)
21 DAF	GmlncRNA01148	Gm10:4770669	Gm10:4768284-5154422	T	A	0.238007	0.0492195	1.33e-06	Distal	0.0972749	Dynamic (21 DAF)
14 DAF	GmlncRNA01159	Gm02:9323596	Gm02:8961019-9459314	G	A	0.265495	0.0513089	2.29e-07	Distal	0.109834	Static
14 DAF	GmlncRNA01159	Gm02:42814770	Gm02:42798960-43293966	T	C	0.445523	0.0680533	5.88e-11	Distal	0.155366	Dynamic (14 DAF)
14 DAF	GmlncRNA01159	Gm04:44973862	Gm04:44959586-45064345	A	G	0.290827	0.0560893	2.16e-07	Distal	0.104252	Dynamic (14 DAF)
14 DAF	GmlncRNA01159	Gm04:47387045	Gm04:47247448-47528206	T	C	0.487127	0.072795	2.2e-11	Distal	0.164161	Static
14 DAF	GmlncRNA01159	Gm08:37034744	Gm08:36900052-37331243	A	G	0.295002	0.0523413	1.74e-08	Distal	0.123715	Dynamic (14 DAF)
14 DAF	GmlncRNA01159	Gm10:2994457	Gm10:2780040-3079036	G	A	0.270903	0.0469658	8.02e-09	Distal	0.13401	Dynamic (14 DAF)
14 DAF	GmlncRNA01159	Gm13:25036391	Gm13:25036390-25228296	C	T	0.426879	0.0690094	6.18e-10	Distal	0.14317	Static
14 DAF	GmlncRNA01159	Gm14:46665550	Gm14:46570132-47066509	T	TTTTTTTG	0.419316	0.0709628	3.44e-09	Distal	0.134335	Static
14 DAF	GmlncRNA01159	Gm15:15880083	Gm15:15840937-16147843	G	A	0.338459	0.0587074	8.16e-09	Distal	0.128709	Dynamic (14 DAF)
14 DAF	GmlncRNA01159	Gm19:46628246	Gm19:46575752-46790700	C	A	0.359204	0.0631639	1.29e-08	Distal	0.122344	Dynamic (14 DAF)
14 DAF	GmlncRNA01159	Gm20:3960330	Gm20:3801002-4092445	T	C	0.491576	0.0652649	5e-14	Distal	0.195806	Static
14 DAF	GmlncRNA01159	Gm20:23474783	Gm20:23446302-23697726	T	G	0.427505	0.0620927	5.78e-12	Distal	0.166674	Static
14 DAF	GmlncRNA01159	Gm20:38747076	Gm20:38516508-38765206	T	G	0.249574	0.045738	4.85e-08	Distal	0.119205	Dynamic (14 DAF)
21 DAF	GmlncRNA01159	Gm02:9485342	Gm02:9406923-9744313	T	C	0.353934	0.0560976	2.8e-10	Distal	0.155006	Static
21 DAF	GmlncRNA01159	Gm03:6627274	Gm03:6422695-6714784	T	G	0.300089	0.0554812	6.34e-08	Distal	0.116903	Dynamic (21 DAF)
21 DAF	GmlncRNA01159	Gm04:44289315	Gm04:44064205-44396452	*	G	0.312516	0.0607093	2.64e-07	Distal	0.107502	Dynamic (21 DAF)
21 DAF	GmlncRNA01159	Gm04:47355597	Gm04:47156262-47508108	A	C	0.635377	0.0766622	1.15e-16	Distal	0.2396	Static
21 DAF	GmlncRNA01159	Gm05:31891798	Gm05:31598992-32095417	G	C	0.239211	0.0452462	1.24e-07	Distal	0.110938	Dynamic (21 DAF)
21 DAF	GmlncRNA01159	Gm05:34596849	Gm05:34503746-34956434	G	A	0.290832	0.051335	1.47e-08	Distal	0.123402	Dynamic (21 DAF)
21 DAF	GmlncRNA01159	Gm12:7841072	Gm12:7822638-7844092	G	A	0.398525	0.0802993	6.94e-07	Distal	0.101101	Dynamic (21 DAF)
21 DAF	GmlncRNA01159	Gm12:8153463	Gm12:7903003-8169795	T	C	0.426667	0.0820725	2.01e-07	Distal	0.102361	Dynamic (21 DAF)
21 DAF	GmlncRNA01159	Gm13:25036391	Gm13:25036390-25228296	C	T	0.508862	0.0758028	1.91e-11	Distal	0.164429	Static
21 DAF	GmlncRNA01159	Gm14:46822812	Gm14:46570132-47066509	A	G	0.378262	0.070691	8.75e-08	Distal	0.109437	Static
21 DAF	GmlncRNA01159	Gm18:97270	Gm18:276-287061	AC	A	0.307595	0.0602385	3.29e-07	Distal	0.107268	Dynamic (21 DAF)
21 DAF	GmlncRNA01159	Gm18:55935714	Gm18:55510894-56005725	A	T	0.409728	0.0733434	2.32e-08	Distal	0.119021	Dynamic (21 DAF)
21 DAF	GmlncRNA01159	Gm20:2382481	Gm20:2126820-2488107	T	C	0.290082	0.0560229	2.24e-07	Distal	0.101629	Static
21 DAF	GmlncRNA01159	Gm20:10542878	Gm20:10379036-10555057	T	G	0.470881	0.0777013	1.36e-09	Distal	0.13368	Static
21 DAF	GmlncRNA01159	Gm20:34518211	Gm20:34266424-34664014	T	G	0.237913	0.0465785	3.26e-07	Distal	0.0999254	Dynamic (21 DAF)
14 DAF	GmlncRNA01161	Gm02:11030530	Gm02:10560269-11058609	G	A	-0.533136	0.0866885	7.75e-10	Local	0.137626	Static
21 DAF	GmlncRNA01161	Gm02:11031754	Gm02:10560269-11058609	G	A	-0.470168	0.0865398	5.54e-08	Local	0.111169	Static
21 DAF	GmlncRNA01161	Gm04:9409041	Gm04:9300634-9480592	A	C	0.601164	0.11313	1.07e-07	Distal	0.112844	Dynamic (21 DAF)
14 DAF	GmlncRNA01169	Gm01:54393873	Gm01:54353899-54535847	C	G	0.379324	0.0680054	2.44e-08	Distal	0.123407	Dynamic (14 DAF)
14 DAF	GmlncRNA01169	Gm02:11303544	Gm02:10968771-11363744	TTTGCTAGA	T	0.309853	0.0606142	3.19e-07	Local	0.0993093	Dynamic (14 DAF)
14 DAF	GmlncRNA01169	Gm12:35768950	Gm12:35763042-35796222	A	T	0.448086	0.0905755	7.53e-07	Distal	0.0939588	Dynamic (14 DAF)
14 DAF	GmlncRNA01169	Gm14:11174151	Gm14:10785630-11247961	T	C	0.449646	0.0780717	8.44e-09	Distal	0.127496	Dynamic (14 DAF)
14 DAF	GmlncRNA01169	Gm19:44992498	Gm19:44904259-45164570	A	G	0.421691	0.0836114	4.57e-07	Distal	0.100764	Dynamic (14 DAF)
21 DAF	GmlncRNA01176	Gm06:48703974	Gm06:48686307-49142669	T	C	0.414697	0.0833534	6.52e-07	Distal	0.103241	Dynamic (21 DAF)
14 DAF	GmlncRNA01178	Gm07:2969557	Gm07:2759797-3015202	A	T	0.452465	0.0871119	2.06e-07	Distal	0.109678	Dynamic (14 DAF)
14 DAF	GmlncRNA01178	Gm09:35881841	Gm09:35881840-36049859	A	G	0.351134	0.0725004	1.28e-06	Distal	0.0907564	Dynamic (14 DAF)
14 DAF	GmlncRNA01178	Gm14:8518707	Gm14:8267857-8762420	T	C	0.276623	0.0562448	8.73e-07	Distal	0.0944174	Dynamic (14 DAF)
14 DAF	GmlncRNA01177	Gm04:47373811	Gm04:47156262-47508108	C	T	0.403331	0.0787686	3.05e-07	Distal	0.106056	Dynamic (14 DAF)
21 DAF	GmlncRNA01230	Gm19:37010467	Gm19:36705991-37125049	G	A	0.382854	0.0775898	8.04e-07	Distal	0.0957259	Dynamic (21 DAF)
21 DAF	GmlncRNA01234	Gm08:41566803	Gm08:41296696-41707331	G	A	0.363716	0.0709757	2.98e-07	Distal	0.10369	Dynamic (21 DAF)
14 DAF	GmlncRNA01242	Gm04:9354558	Gm04:9106247-9393186	C	T	0.537687	0.0894298	1.83e-09	Distal	0.13737	Dynamic (14 DAF)
14 DAF	GmlncRNA01267	Gm02:15989278	Gm02:15939391-16175280	A	G	-0.464363	0.0767173	1.42e-09	Local	0.141111	Dynamic (14 DAF)
21 DAF	GmlncRNA01270	Gm06:6381858	Gm06:6255769-6573024	C	A	0.509298	0.0938517	5.74e-08	Distal	0.111357	Dynamic (21 DAF)
21 DAF	GmlncRNA01270	Gm06:8190586	Gm06:8139202-8284818	A	T	0.533804	0.0918834	6.26e-09	Distal	0.126054	Dynamic (21 DAF)
21 DAF	GmlncRNA01270	Gm08:42484542	Gm08:42462782-42746059	G	C	0.47143	0.0970766	1.2e-06	Distal	0.0901561	Dynamic (21 DAF)
14 DAF	GmlncRNA01302	Gm08:8420431	Gm08:8030609-8474541	*	T	0.532036	0.10054	1.21e-07	Distal	0.109814	Dynamic (14 DAF)
14 DAF	GmlncRNA01333	Gm01:55596261	Gm01:55468781-55953235	C	T	-0.385673	0.0728261	1.18e-07	Distal	0.105814	Static
14 DAF	GmlncRNA01333	Gm10:7441735	Gm10:7379675-7704804	A	G	-0.372446	0.0761061	9.89e-07	Distal	0.0935695	Dynamic (14 DAF)
21 DAF	GmlncRNA01333	Gm01:55721373	Gm01:55468781-55953235	G	A	-0.366652	0.0693531	1.25e-07	Distal	0.110495	Static
14 DAF	GmlncRNA01340	Gm02:28836797	Gm02:28587384-29086107	AG	A	-0.641394	0.0674761	1.99e-21	Distal	0.279429	Static
21 DAF	GmlncRNA01340	Gm02:29028948	Gm02:28587384-29086107	G	A	-0.403368	0.0555571	3.86e-13	Distal	0.185146	Static
14 DAF	GmlncRNA01364	Gm07:1634874	Gm07:1433634-1834839	G	A	-0.74411	0.0715773	2.59e-25	Distal	0.313192	Static
21 DAF	GmlncRNA01364	Gm07:1634874	Gm07:1433634-1834839	G	A	-0.685651	0.0706825	3e-22	Distal	0.284201	Static
14 DAF	GmlncRNA01402	Gm08:10413076	Gm08:10413075-10761186	T	C	0.367894	0.0757499	1.19e-06	Distal	0.0956556	Dynamic (14 DAF)
14 DAF	GmlncRNA01422	Gm06:47912587	Gm06:47590393-48075500	AT	A	0.309639	0.0631358	9.37e-07	Distal	0.09896	Dynamic (14 DAF)
21 DAF	GmlncRNA01420	Gm09:49480387	Gm09:49465971-49650222	T	C	0.386317	0.0766408	4.64e-07	Distal	0.0987065	Dynamic (21 DAF)
21 DAF	GmlncRNA01420	Gm19:46947360	Gm19:46791809-47287938	A	ATGG	0.391472	0.0751296	1.88e-07	Distal	0.108105	Dynamic (21 DAF)
14 DAF	GmlncRNA01435	Gm02:31627054	Gm02:31398735-31652658	C	T	-0.402915	0.0668497	1.67e-09	Local	0.137432	Dynamic (14 DAF)
14 DAF	GmlncRNA01439	Gm02:31423947	Gm02:31398735-31652658	T	C	0.479973	0.0633737	3.63e-14	Local	0.19892	Static
14 DAF	GmlncRNA01439	Gm07:12229076	Gm07:12210895-12464093	C	T	0.507304	0.0907278	2.25e-08	Distal	0.118309	Dynamic (14 DAF)
21 DAF	GmlncRNA01439	Gm02:31596011	Gm02:31398735-31652658	TG	T	0.366646	0.062303	3.98e-09	Local	0.137629	Static
14 DAF	GmlncRNA01447	Gm15:12925763	Gm15:12612071-13102343	A	G	0.360516	0.067973	1.13e-07	Distal	0.113369	Dynamic (14 DAF)
14 DAF	GmlncRNA01452	Gm02:31563902	Gm02:31398735-31652658	T	C	0.380165	0.0603499	2.99e-10	Distal	0.146599	Dynamic (14 DAF)
21 DAF	GmlncRNA01452	Gm02:32903115	Gm02:32625184-33045423	G	C	-0.390788	0.0621136	3.14e-10	Local	0.151321	Dynamic (21 DAF)
21 DAF	GmlncRNA01472	Gm05:4449857	Gm05:4295623-4751390	T	C	0.388586	0.0753231	2.48e-07	Distal	0.109248	Dynamic (21 DAF)
14 DAF	GmlncRNA01487	Gm02:33327293	Gm02:32964038-33456978	A	G	-0.520048	0.071453	3.38e-13	Distal	0.192645	Dynamic (14 DAF)
14 DAF	GmlncRNA01504	Gm07:15183572	Gm07:15148334-15223623	T	A	0.601258	0.122454	9.1e-07	Distal	0.0926874	Dynamic (14 DAF)
21 DAF	GmlncRNA01504	Gm15:52626039	Gm15:52373916-52632815	T	C	0.501172	0.093661	8.75e-08	Distal	0.115159	Dynamic (21 DAF)
14 DAF	GmlncRNA01516	Gm05:1448205	Gm05:1318224-1448205	A	ATAATAGTC	0.390594	0.0801543	1.1e-06	Distal	0.0939534	Dynamic (14 DAF)
14 DAF	GmlncRNA01516	Gm11:157876	Gm11:23673-230326	G	A	0.349259	0.0670785	1.92e-07	Distal	0.105853	Dynamic (14 DAF)
14 DAF	GmlncRNA01516	Gm13:26145555	Gm13:26008977-26146184	T	C	0.414776	0.0828452	5.54e-07	Distal	0.100642	Dynamic (14 DAF)
14 DAF	GmlncRNA01516	Gm16:33021881	Gm16:33003511-33251538	*	A	0.499513	0.0850251	4.23e-09	Distal	0.129019	Dynamic (14 DAF)
14 DAF	GmlncRNA01516	Gm18:50027466	Gm18:49806944-50098754	C	T	0.317588	0.0519576	9.81e-10	Distal	0.139743	Dynamic (14 DAF)
14 DAF	GmlncRNA01517	Gm02:36176736	Gm02:36130045-36460396	A	G	0.52853	0.0527043	1.15e-23	Distal	0.298798	Static
14 DAF	GmlncRNA01517	Gm05:40765944	Gm05:40553455-40794647	G	GA	0.269507	0.054153	6.47e-07	Distal	0.0949818	Dynamic (14 DAF)
21 DAF	GmlncRNA01517	Gm02:34436872	Gm02:34158350-34483440	A	G	0.654982	0.0703634	1.3e-20	Distal	0.266901	Static
14 DAF	GmlncRNA01535	Gm01:4443839	Gm01:4433213-4844851	T	C	0.345064	0.0687878	5.27e-07	Distal	0.1014	Dynamic (14 DAF)
14 DAF	GmlncRNA01535	Gm02:15443300	Gm02:15279654-15661716	A	G	0.452723	0.085334	1.12e-07	Distal	0.112519	Dynamic (14 DAF)
14 DAF	GmlncRNA01535	Gm04:46195585	Gm04:46009094-46250234	C	T	0.384349	0.0679546	1.55e-08	Distal	0.124966	Dynamic (14 DAF)
14 DAF	GmlncRNA01535	Gm04:46924456	Gm04:46761294-47146228	C	T	0.467335	0.0757061	6.7e-10	Distal	0.144832	Dynamic (14 DAF)
14 DAF	GmlncRNA01535	Gm07:35730632	Gm07:35480268-35742039	A	G	0.364626	0.0700031	1.9e-07	Distal	0.107606	Dynamic (14 DAF)
14 DAF	GmlncRNA01535	Gm08:14285284	Gm08:14279466-14332046	T	C	0.370075	0.0689919	8.14e-08	Distal	0.117549	Dynamic (14 DAF)
14 DAF	GmlncRNA01535	Gm08:14803932	Gm08:14552233-14890164	CA	C	0.390124	0.0670924	6.07e-09	Distal	0.126723	Dynamic (14 DAF)
14 DAF	GmlncRNA01535	Gm08:31600018	Gm08:31433327-31770160	T	C	0.395474	0.0787002	5.03e-07	Distal	0.0970267	Dynamic (14 DAF)
14 DAF	GmlncRNA01535	Gm08:42519374	Gm08:42462782-42746059	C	T	0.610699	0.0924351	3.93e-11	Distal	0.163085	Dynamic (14 DAF)
14 DAF	GmlncRNA01535	Gm13:43741318	Gm13:43612108-43959418	C	T	0.35035	0.0660012	1.11e-07	Distal	0.110423	Dynamic (14 DAF)
14 DAF	GmlncRNA01535	Gm15:2810536	Gm15:2650813-3049939	G	A	0.291346	0.0571788	3.48e-07	Distal	0.101431	Dynamic (14 DAF)
14 DAF	GmlncRNA01535	Gm20:41433942	Gm20:41239989-41560091	A	G	0.267829	0.0517762	2.31e-07	Distal	0.104623	Dynamic (14 DAF)
14 DAF	GmlncRNA01548	Gm02:7500650	Gm02:7177454-7628181	T	G	0.382429	0.0686895	2.58e-08	Distal	0.118311	Dynamic (14 DAF)
14 DAF	GmlncRNA01566	Gm02:40446528	Gm02:40246063-40662889	G	A	0.241782	0.0383192	2.8e-10	Local	0.149214	Dynamic (14 DAF)
21 DAF	GmlncRNA01572	Gm15:53227030	Gm15:53084600-53344010	A	T	0.512383	0.0988517	2.18e-07	Distal	0.108832	Dynamic (21 DAF)
21 DAF	GmlncRNA01578	Gm18:52094047	Gm18:52012144-52367718	T	C	0.429946	0.0903544	1.95e-06	Distal	0.0896236	Dynamic (21 DAF)
14 DAF	GmlncRNA01601	Gm02:42791975	Gm02:42331850-42796010	T	C	0.333574	0.0624226	9.1e-08	Local	0.11218	Dynamic (14 DAF)
14 DAF	GmlncRNA01601	Gm19:31196380	Gm19:31099242-31366780	A	G	-0.305429	0.0650857	2.7e-06	Distal	0.0917485	Dynamic (14 DAF)
21 DAF	GmlncRNA01601	Gm04:14986023	Gm04:14790456-15285403	AT	A	0.419845	0.0817462	2.81e-07	Distal	0.102488	Dynamic (21 DAF)
21 DAF	GmlncRNA01601	Gm07:27007566	Gm07:26996210-27494024	A	G	0.401661	0.0799292	5.03e-07	Distal	0.0970316	Dynamic (21 DAF)
21 DAF	GmlncRNA01601	Gm11:18545005	Gm11:18303114-18802003	G	C	0.42072	0.073658	1.12e-08	Distal	0.131221	Dynamic (21 DAF)
21 DAF	GmlncRNA01601	Gm16:36775118	Gm16:36610636-36915952	T	TG	0.341559	0.0682532	5.61e-07	Distal	0.102198	Dynamic (21 DAF)
21 DAF	GmlncRNA01601	Gm19:41107542	Gm19:40953537-41181546	T	C	0.341076	0.0658898	2.26e-07	Distal	0.10354	Dynamic (21 DAF)
14 DAF	GmlncRNA01606	Gm02:42876141	Gm02:42798960-43293966	A	T	0.396123	0.0733949	6.77e-08	Local	0.115993	Dynamic (14 DAF)
14 DAF	GmlncRNA01606	Gm06:14695791	Gm06:14431742-14731284	A	G	0.346129	0.0721033	1.58e-06	Distal	0.0921613	Dynamic (14 DAF)
21 DAF	GmlncRNA01606	Gm08:42020261	Gm08:41864049-42216024	GA	G	0.421456	0.0840967	5.4e-07	Distal	0.0969288	Dynamic (21 DAF)
21 DAF	GmlncRNA01606	Gm11:8571885	Gm11:8292355-8638887	T	A	0.455147	0.0923793	8.35e-07	Distal	0.0985676	Dynamic (21 DAF)
21 DAF	GmlncRNA01606	Gm14:29339606	Gm14:29113796-29608712	C	A	0.441771	0.0922028	1.66e-06	Distal	0.0889938	Dynamic (21 DAF)
21 DAF	GmlncRNA01628	Gm11:39172701	Gm11:39037388-39524200	T	C	0.467824	0.0952825	9.11e-07	Distal	0.0956212	Dynamic (21 DAF)
14 DAF	GmlncRNA01636	Gm02:14378006	Gm02:14291373-14385778	T	A	0.644094	0.123078	1.67e-07	Distal	0.103585	Dynamic (14 DAF)
14 DAF	GmlncRNA01636	Gm02:43523741	Gm02:43360153-43628133	A	G	0.320225	0.0554181	7.54e-09	Local	0.123486	Static
14 DAF	GmlncRNA01636	Gm02:44121079	Gm02:43916607-44370827	A	G	-0.690029	0.0603142	2.62e-30	Local	0.357725	Static
21 DAF	GmlncRNA01636	Gm02:41963466	Gm02:41668715-41968310	G	A	-0.397651	0.0768843	2.32e-07	Distal	0.102198	Dynamic (21 DAF)
21 DAF	GmlncRNA01636	Gm02:43523741	Gm02:43360153-43628133	A	G	0.317852	0.0575657	3.36e-08	Local	0.113977	Static
21 DAF	GmlncRNA01636	Gm02:44121079	Gm02:43916607-44370827	A	G	-0.722253	0.0623281	4.75e-31	Local	0.363626	Static
21 DAF	GmlncRNA01636	Gm06:13163932	Gm06:13088717-13585253	T	C	0.389239	0.0770045	4.31e-07	Distal	0.0995927	Dynamic (21 DAF)
14 DAF	GmlncRNA01644	Gm03:35695127	Gm03:35660253-35751405	C	T	0.35655	0.067999	1.58e-07	Distal	0.107611	Dynamic (14 DAF)
14 DAF	GmlncRNA01644	Gm10:48374170	Gm10:48160526-48491929	A	ATAAATGCTACTAC	0.371359	0.0742834	5.76e-07	Distal	0.0964979	Dynamic (14 DAF)
14 DAF	GmlncRNA01644	Gm11:9120242	Gm11:8637420-9131406	G	T	0.404022	0.0828421	1.08e-06	Distal	0.0919112	Dynamic (14 DAF)
14 DAF	GmlncRNA01644	Gm15:11693121	Gm15:11499289-11860453	A	G	0.46646	0.0843526	3.2e-08	Distal	0.120592	Dynamic (14 DAF)
14 DAF	GmlncRNA01644	Gm15:18052499	Gm15:17989548-18484931	TGACGCCACTTCCAGTGAAGGAAGATAAGTCAGGGTA	T	0.357724	0.0669071	8.96e-08	Distal	0.10845	Dynamic (14 DAF)
14 DAF	GmlncRNA01644	Gm18:4840957	Gm18:4747004-5089005	CG	C	0.449908	0.0844883	1.01e-07	Distal	0.111484	Dynamic (14 DAF)
14 DAF	GmlncRNA01644	Gm18:56644806	Gm18:56558700-56875164	C	T	0.441159	0.0806271	4.46e-08	Distal	0.112155	Dynamic (14 DAF)
14 DAF	GmlncRNA01653	Gm07:7579235	Gm07:7479387-7905392	C	A	0.281378	0.0552764	3.57e-07	Distal	0.0993131	Dynamic (14 DAF)
14 DAF	GmlncRNA01660	Gm02:45265065	Gm02:45015409-45459412	A	G	-0.784656	0.0691122	7.14e-30	Local	0.353245	Static
14 DAF	GmlncRNA01660	Gm02:45914337	Gm02:45877936-46127943	G	T	0.387319	0.0690721	2.05e-08	Local	0.121196	Dynamic (14 DAF)
21 DAF	GmlncRNA01660	Gm02:45259376	Gm02:45015409-45459412	T	G	-0.722296	0.0654584	2.61e-28	Local	0.344186	Static
14 DAF	GmlncRNA01662	Gm02:45259376	Gm02:45015409-45459412	T	G	-0.239746	0.04768	4.95e-07	Local	0.0982696	Dynamic (14 DAF)
14 DAF	GmlncRNA01662	Gm02:48175769	Gm02:48076241-48497370	A	AATG	0.336635	0.0615944	4.62e-08	Distal	0.120023	Dynamic (14 DAF)
14 DAF	GmlncRNA01662	Gm08:5848653	Gm08:5785346-6114333	C	CA	0.463281	0.0916368	4.29e-07	Distal	0.0988528	Dynamic (14 DAF)
14 DAF	GmlncRNA01698	Gm08:46885736	Gm08:46833818-46920459	A	G	0.300396	0.0603585	6.46e-07	Distal	0.103304	Dynamic (14 DAF)
14 DAF	GmlncRNA01698	Gm15:51035727	Gm15:50905590-51074040	C	T	0.401564	0.0633598	2.33e-10	Distal	0.144402	Static
14 DAF	GmlncRNA01698	Gm15:52165157	Gm15:51915454-52372004	T	C	0.756349	0.06054	8.11e-36	Distal	0.396069	Static
14 DAF	GmlncRNA01698	Gm15:52206262	Gm15:52206261-52383972	C	A	-0.284146	0.0560759	4.04e-07	Distal	0.098122	Dynamic (14 DAF)
14 DAF	GmlncRNA01698	Gm15:52649703	Gm15:52526864-52978975	A	G	0.389923	0.068094	1.03e-08	Distal	0.122446	Dynamic (14 DAF)
21 DAF	GmlncRNA01698	Gm15:51035727	Gm15:50905590-51074040	C	T	0.325721	0.0609275	8.99e-08	Distal	0.10721	Static
21 DAF	GmlncRNA01698	Gm15:52166395	Gm15:51915454-52372004	A	G	0.57139	0.0621474	3.78e-20	Distal	0.275768	Static
14 DAF	GmlncRNA01703	Gm15:1399057	Gm15:1080528-1463741	T	C	0.544791	0.113111	1.46e-06	Distal	0.0930906	Dynamic (14 DAF)
21 DAF	GmlncRNA01705	Gm06:49043573	Gm06:48971657-49241782	C	A	0.475508	0.0898657	1.21e-07	Distal	0.111993	Dynamic (21 DAF)
14 DAF	GmlncRNA01755	Gm02:16842191	Gm02:16815427-16877474	G	T	0.496	0.0952708	1.93e-07	Distal	0.103018	Dynamic (14 DAF)
14 DAF	GmlncRNA01755	Gm09:20909669	Gm09:20893037-21392370	C	T	0.542315	0.0720816	5.33e-14	Distal	0.201725	Dynamic (14 DAF)
14 DAF	GmlncRNA01771	Gm02:49493980	Gm02:49371105-49738051	T	C	0.542278	0.0846137	1.47e-10	Local	0.149863	Dynamic (14 DAF)
14 DAF	GmlncRNA01771	Gm12:3271399	Gm12:3106926-3433113	G	A	0.44667	0.0812426	3.84e-08	Distal	0.122267	Dynamic (14 DAF)
14 DAF	GmlncRNA01771	Gm15:2699825	Gm15:2641251-2971840	A	G	0.3052	0.0607033	4.96e-07	Distal	0.101814	Dynamic (14 DAF)
14 DAF	GmlncRNA01776	Gm13:31547991	Gm13:31303216-31758841	A	G	0.394089	0.0683285	8.04e-09	Distal	0.128304	Dynamic (14 DAF)
21 DAF	GmlncRNA01779	Gm05:32056816	Gm05:31757751-32193777	C	T	0.354456	0.0656829	6.8e-08	Distal	0.109431	Dynamic (21 DAF)
21 DAF	GmlncRNA01779	Gm12:36797732	Gm12:36615654-36876400	T	C	0.247874	0.0501647	7.76e-07	Distal	0.095967	Dynamic (21 DAF)
21 DAF	GmlncRNA01779	Gm19:49591933	Gm19:49572776-50036644	C	T	0.408196	0.0792548	2.6e-07	Distal	0.100661	Dynamic (21 DAF)
14 DAF	GmlncRNA01789	Gm08:3046733	Gm08:3042717-3046945	C	T	0.606848	0.117628	2.48e-07	Distal	0.106201	Dynamic (14 DAF)
14 DAF	GmlncRNA01805	Gm03:1764157	Gm03:1602435-2101784	G	A	0.530579	0.0625205	2.13e-17	Local	0.246628	Static
14 DAF	GmlncRNA01805	Gm15:11628320	Gm15:11499289-11860453	A	G	0.566058	0.108225	1.69e-07	Distal	0.111046	Dynamic (14 DAF)
21 DAF	GmlncRNA01805	Gm03:1748007	Gm03:1602435-2101784	T	C	0.303693	0.0592182	2.92e-07	Local	0.10383	Static
21 DAF	GmlncRNA01805	Gm05:38843969	Gm05:38657388-39023227	A	G	0.37569	0.0738	3.57e-07	Distal	0.103694	Dynamic (21 DAF)
14 DAF	GmlncRNA01808	Gm03:750523	Gm03:746412-850676	C	T	0.252877	0.0487841	2.18e-07	Distal	0.104604	Dynamic (14 DAF)
14 DAF	GmlncRNA01808	Gm03:1833265	Gm03:1602435-2101784	C	G	0.394805	0.0529149	8.58e-14	Local	0.19218	Dynamic (14 DAF)
21 DAF	GmlncRNA01822	Gm03:2452331	Gm03:2202751-2560219	C	T	0.617618	0.0641141	5.79e-22	Local	0.280525	Dynamic (21 DAF)
21 DAF	GmlncRNA01822	Gm06:8900213	Gm06:8649669-8900530	A	G	0.510324	0.0995468	2.95e-07	Distal	0.105851	Dynamic (21 DAF)
21 DAF	GmlncRNA01822	Gm08:43166565	Gm08:43059460-43313410	A	T	0.56773	0.110051	2.49e-07	Distal	0.107046	Dynamic (21 DAF)
21 DAF	GmlncRNA01822	Gm13:11807389	Gm13:11546875-11827003	A	G	0.450567	0.0814631	3.19e-08	Distal	0.114321	Dynamic (21 DAF)
21 DAF	GmlncRNA01822	Gm15:44408265	Gm15:44238402-44490126	G	A	0.543914	0.0894222	1.18e-09	Distal	0.137538	Dynamic (21 DAF)
21 DAF	GmlncRNA01822	Gm16:28641000	Gm16:28479148-28906288	A	G	0.292046	0.0609436	1.65e-06	Distal	0.091869	Dynamic (21 DAF)
14 DAF	GmlncRNA01823	Gm03:2873384	Gm03:2708611-3060481	A	T	0.392696	0.0669957	4.59e-09	Local	0.130956	Dynamic (14 DAF)
14 DAF	GmlncRNA01823	Gm03:35715840	Gm03:35660253-35751405	T	C	0.452489	0.0841619	7.6e-08	Distal	0.109947	Dynamic (14 DAF)
14 DAF	GmlncRNA01833	Gm03:3299915	Gm03:3106580-3600922	C	T	0.452712	0.0562948	8.85e-16	Local	0.224029	Dynamic (14 DAF)
14 DAF	GmlncRNA01833	Gm20:221704	Gm20:212518-223274	G	T	0.371853	0.0694704	8.67e-08	Distal	0.11711	Dynamic (14 DAF)
14 DAF	GmlncRNA01833	Gm20:1366940	Gm20:1292339-1788458	A	G	0.255808	0.0541263	2.29e-06	Distal	0.0895831	Dynamic (14 DAF)
14 DAF	GmlncRNA01835	Gm03:3370983	Gm03:3272940-3738041	A	G	-0.71507	0.101637	1.99e-12	Local	0.173986	Dynamic (14 DAF)
14 DAF	GmlncRNA01884	Gm03:5325277	Gm03:5103639-5460089	T	C	0.877174	0.0975107	2.35e-19	Local	0.25943	Static
14 DAF	GmlncRNA01884	Gm03:37925664	Gm03:37620969-37926318	A	G	0.456683	0.0913075	5.69e-07	Distal	0.0980956	Dynamic (14 DAF)
14 DAF	GmlncRNA01884	Gm03:46139588	Gm03:46010634-46178897	C	T	0.52205	0.0959655	5.33e-08	Distal	0.12099	Static
14 DAF	GmlncRNA01884	Gm04:47698176	Gm04:47536903-47990366	G	A	0.703884	0.113505	5.6e-10	Distal	0.139106	Static
14 DAF	GmlncRNA01884	Gm08:17883125	Gm08:17623615-17981204	T	C	0.453837	0.0826726	4.03e-08	Distal	0.114524	Dynamic (14 DAF)
14 DAF	GmlncRNA01884	Gm18:6846842	Gm18:6838062-7132016	T	G	0.518033	0.107688	1.51e-06	Distal	0.0914151	Static
14 DAF	GmlncRNA01884	Gm18:48710054	Gm18:48676906-49175811	TTA	T	0.565997	0.100081	1.55e-08	Distal	0.128974	Dynamic (14 DAF)
21 DAF	GmlncRNA01884	Gm03:5325277	Gm03:5103639-5460089	T	C	0.828142	0.0864299	9.55e-22	Local	0.284405	Static
21 DAF	GmlncRNA01884	Gm03:46139588	Gm03:46010634-46178897	C	T	0.425415	0.0832832	3.26e-07	Distal	0.108225	Static
21 DAF	GmlncRNA01884	Gm04:47703009	Gm04:47536903-47990366	T	C	0.527599	0.0967981	5.02e-08	Distal	0.118971	Static
21 DAF	GmlncRNA01884	Gm08:7864600	Gm08:7694926-8185667	C	T	0.244677	0.0483142	4.1e-07	Distal	0.103983	Dynamic (21 DAF)
21 DAF	GmlncRNA01884	Gm09:43214011	Gm09:42942673-43374027	A	G	0.410167	0.0769304	9.73e-08	Distal	0.107911	Dynamic (21 DAF)
21 DAF	GmlncRNA01884	Gm14:2135675	Gm14:1788619-2253021	A	G	0.382354	0.0710463	7.38e-08	Distal	0.110142	Dynamic (21 DAF)
21 DAF	GmlncRNA01884	Gm14:7407578	Gm14:7284222-7708393	G	C	0.45779	0.0898861	3.52e-07	Distal	0.105899	Dynamic (21 DAF)
21 DAF	GmlncRNA01884	Gm18:7729604	Gm18:7596221-7832958	A	G	0.475557	0.0891527	9.6e-08	Distal	0.106786	Static
14 DAF	GmlncRNA01888	Gm03:5483432	Gm03:5239682-5511578	G	GTTGA	0.540363	0.0597992	1.62e-19	Local	0.255446	Dynamic (14 DAF)
14 DAF	GmlncRNA01888	Gm04:6783376	Gm04:6721793-6912782	A	G	0.378378	0.0700883	6.72e-08	Distal	0.10992	Dynamic (14 DAF)
14 DAF	GmlncRNA01888	Gm04:47179315	Gm04:47143666-47211526	T	G	0.514526	0.0926887	2.84e-08	Distal	0.119523	Dynamic (14 DAF)
14 DAF	GmlncRNA01888	Gm17:423906	Gm17:405379-651246	A	C	0.451658	0.0963839	2.79e-06	Distal	0.0844706	Dynamic (14 DAF)
21 DAF	GmlncRNA01888	Gm03:6766731	Gm03:6461710-6810998	TA	T	0.541131	0.0833384	8.4e-11	Distal	0.160211	Dynamic (21 DAF)
14 DAF	GmlncRNA01913	Gm03:6437815	Gm03:6403530-6867056	A	G	0.314182	0.0520137	1.54e-09	Local	0.135896	Dynamic (14 DAF)
14 DAF	GmlncRNA01925	Gm03:6712168	Gm03:6486800-6846149	G	A	0.560538	0.0925944	1.42e-09	Local	0.137954	Static
21 DAF	GmlncRNA01925	Gm03:6711222	Gm03:6486800-6846149	A	G	0.510609	0.0886147	8.31e-09	Local	0.130101	Static
21 DAF	GmlncRNA01925	Gm10:13182960	Gm10:13177738-13493803	T	C	0.522255	0.0995712	1.56e-07	Distal	0.109381	Dynamic (21 DAF)
14 DAF	GmlncRNA01933	Gm03:6288452	Gm03:6170899-6512585	A	G	0.328939	0.064227	3.03e-07	Local	0.10197	Dynamic (14 DAF)
21 DAF	GmlncRNA01933	Gm09:42021548	Gm09:41916752-42222117	T	C	0.444819	0.0837354	1.08e-07	Distal	0.113687	Dynamic (21 DAF)
21 DAF	GmlncRNA01933	Gm13:14454406	Gm13:14246195-14712028	A	ACTC	0.405285	0.0773513	1.61e-07	Distal	0.107889	Dynamic (21 DAF)
21 DAF	GmlncRNA01933	Gm19:29947752	Gm19:29721850-30086803	T	C	0.434634	0.0836766	2.06e-07	Distal	0.103777	Dynamic (21 DAF)
14 DAF	GmlncRNA01934	Gm03:6282677	Gm03:6170899-6512585	A	C	0.332609	0.0586727	1.44e-08	Local	0.123063	Dynamic (14 DAF)
14 DAF	GmlncRNA01934	Gm07:35583342	Gm07:35310977-35711272	A	G	0.559547	0.108759	2.68e-07	Distal	0.107831	Dynamic (14 DAF)
14 DAF	GmlncRNA01936	Gm03:7080655	Gm03:6713247-7103388	A	G	0.351459	0.0668121	1.44e-07	Local	0.104552	Dynamic (14 DAF)
14 DAF	GmlncRNA01936	Gm12:40967667	Gm12:40878731-40970292	*	CAATTTAATTTGCT	0.513457	0.0948762	6.24e-08	Distal	0.114279	Dynamic (14 DAF)
14 DAF	GmlncRNA01943	Gm03:6264914	Gm03:6170899-6512585	T	A	0.509128	0.0527923	5.21e-22	Local	0.29339	Static
21 DAF	GmlncRNA01943	Gm03:6264801	Gm03:6170899-6512585	C	T	0.292835	0.044331	3.96e-11	Local	0.168711	Static
21 DAF	GmlncRNA01943	Gm08:14148926	Gm08:14007277-14227096	TA	T	0.42967	0.0834434	2.62e-07	Distal	0.102565	Dynamic (21 DAF)
14 DAF	GmlncRNA01963	Gm02:22342759	Gm02:22244225-22744032	C	T	0.561794	0.0996293	1.71e-08	Distal	0.117854	Dynamic (14 DAF)
14 DAF	GmlncRNA01963	Gm06:2606680	Gm06:2605798-2932195	A	G	0.347212	0.0712092	1.08e-06	Distal	0.0948055	Dynamic (14 DAF)
14 DAF	GmlncRNA01963	Gm09:21009792	Gm09:20773440-21168539	A	G	0.686978	0.105324	6.91e-11	Distal	0.161428	Dynamic (14 DAF)
14 DAF	GmlncRNA01963	Gm13:21644312	Gm13:21461304-21813904	T	C	0.434199	0.0906492	1.67e-06	Distal	0.0886024	Dynamic (14 DAF)
14 DAF	GmlncRNA01963	Gm15:6631928	Gm15:6501680-6961715	C	T	0.520912	0.0836258	4.69e-10	Distal	0.14435	Dynamic (14 DAF)
21 DAF	GmlncRNA01984	Gm02:5153482	Gm02:5095318-5160717	T	A	0.476207	0.0867534	4.04e-08	Distal	0.11764	Dynamic (21 DAF)
21 DAF	GmlncRNA01984	Gm07:3013817	Gm07:2759797-3015202	G	A	0.458132	0.0896717	3.24e-07	Distal	0.10693	Dynamic (21 DAF)
21 DAF	GmlncRNA01984	Gm17:33259743	Gm17:32995544-33445343	G	A	0.339023	0.0678178	5.76e-07	Distal	0.099965	Dynamic (21 DAF)
14 DAF	GmlncRNA02020	Gm03:10005766	Gm03:9778155-10276116	A	C	0.290524	0.0454574	1.65e-10	Distal	0.157802	Static
21 DAF	GmlncRNA02020	Gm03:8751051	Gm03:8563546-9057239	A	C	-0.276294	0.0442524	4.28e-10	Distal	0.141763	Static
14 DAF	GmlncRNA02030	Gm09:5223712	Gm09:4828637-5318733	A	T	0.454765	0.0960548	2.2e-06	Distal	0.0895109	Dynamic (14 DAF)
14 DAF	GmlncRNA02032	Gm03:11369333	Gm03:11273513-11768097	G	A	-0.259626	0.0500877	2.18e-07	Distal	0.107961	Dynamic (14 DAF)
14 DAF	GmlncRNA02032	Gm20:37012193	Gm20:36679196-37119538	C	T	0.47429	0.0945008	5.2e-07	Distal	0.103579	Dynamic (14 DAF)
14 DAF	GmlncRNA02033	Gm03:16078603	Gm03:15645901-16145696	C	CT	0.363258	0.0470692	1.19e-14	Distal	0.207846	Dynamic (14 DAF)
14 DAF	GmlncRNA02033	Gm13:12467247	Gm13:12385724-12703740	A	G	0.423147	0.0688471	7.94e-10	Distal	0.146544	Dynamic (14 DAF)
14 DAF	GmlncRNA02033	Gm20:23103727	Gm20:23101072-23104469	A	G	0.316955	0.0542943	5.29e-09	Distal	0.128078	Dynamic (14 DAF)
14 DAF	GmlncRNA02055	Gm03:12202441	Gm03:12094388-12385373	T	C	0.682509	0.0791803	6.71e-18	Distal	0.23791	Static
21 DAF	GmlncRNA02055	Gm03:10709880	Gm03:10627803-10832668	C	G	0.509984	0.0594572	9.71e-18	Distal	0.238424	Static
14 DAF	GmlncRNA02088	Gm15:52435065	Gm15:52373916-52632815	G	C	0.506684	0.0906206	2.25e-08	Distal	0.121519	Dynamic (14 DAF)
14 DAF	GmlncRNA02088	Gm18:52755863	Gm18:52566582-52883295	A	T	0.356606	0.0689068	2.28e-07	Distal	0.110772	Dynamic (14 DAF)
21 DAF	GmlncRNA02108	Gm04:46196431	Gm04:46009094-46250234	A	G	0.476857	0.0796634	2.15e-09	Distal	0.13581	Dynamic (21 DAF)
21 DAF	GmlncRNA02108	Gm13:14614977	Gm13:14596284-14994175	T	C	0.311377	0.0653318	1.88e-06	Distal	0.0878014	Dynamic (21 DAF)
21 DAF	GmlncRNA02108	Gm16:32071131	Gm16:31856301-32100806	A	T	0.400628	0.0715097	2.11e-08	Distal	0.121945	Dynamic (21 DAF)
21 DAF	GmlncRNA02115	Gm14:43370980	Gm14:43281529-43781368	G	A	0.342717	0.0632814	6.1e-08	Distal	0.117637	Dynamic (21 DAF)
21 DAF	GmlncRNA02115	Gm15:18395537	Gm15:17989548-18484931	C	T	0.436126	0.0840418	2.11e-07	Distal	0.109949	Dynamic (21 DAF)
14 DAF	GmlncRNA02124	Gm07:16418801	Gm07:16251562-16672112	G	C	-0.631348	0.126355	5.83e-07	Distal	0.100684	Dynamic (14 DAF)
14 DAF	GmlncRNA02135	Gm08:8754694	Gm08:8472168-8954928	T	G	0.421582	0.083094	3.9e-07	Distal	0.103071	Dynamic (14 DAF)
14 DAF	GmlncRNA02148	Gm02:6721365	Gm02:6373152-6868776	T	C	0.520667	0.111047	2.75e-06	Distal	0.0912259	Dynamic (14 DAF)
14 DAF	GmlncRNA02148	Gm13:39799105	Gm13:39761475-40248182	C	G	0.387778	0.071323	5.42e-08	Distal	0.112584	Dynamic (14 DAF)
14 DAF	GmlncRNA02148	Gm18:523570	Gm18:292097-786138	T	C	0.577071	0.110127	1.61e-07	Distal	0.113249	Dynamic (14 DAF)
14 DAF	GmlncRNA02141	Gm03:10129027	Gm03:9972286-10233285	C	T	0.51525	0.0899187	1e-08	Distal	0.122138	Static
14 DAF	GmlncRNA02141	Gm17:19279018	Gm17:19200204-19430773	T	G	0.512777	0.0708917	4.72e-13	Distal	0.186643	Dynamic (14 DAF)
21 DAF	GmlncRNA02141	Gm01:30484367	Gm01:30215425-30523288	A	T	0.650407	0.129072	4.68e-07	Distal	0.0975164	Dynamic (21 DAF)
21 DAF	GmlncRNA02141	Gm03:14054343	Gm03:13859083-14133880	C	A	0.811685	0.094744	1.06e-17	Distal	0.246795	Static
21 DAF	GmlncRNA02169	Gm05:1447966	Gm05:1318224-1448205	T	C	0.529923	0.100555	1.36e-07	Distal	0.109439	Dynamic (21 DAF)
14 DAF	GmlncRNA02176	Gm01:1557413	Gm01:1515626-1913740	T	C	0.491463	0.101102	1.17e-06	Distal	0.0903181	Dynamic (14 DAF)
14 DAF	GmlncRNA02186	Gm03:29719553	Gm03:29549719-29923747	T	C	0.534177	0.0631656	2.75e-17	Distal	0.232563	Dynamic (14 DAF)
14 DAF	GmlncRNA02186	Gm15:15590845	Gm15:15451557-15932074	A	G	0.31549	0.0657272	1.59e-06	Distal	0.093643	Dynamic (14 DAF)
21 DAF	GmlncRNA02186	Gm03:28283702	Gm03:28035083-28533389	A	G	0.543533	0.0591215	3.8e-20	Local	0.273954	Dynamic (21 DAF)
21 DAF	GmlncRNA02188	Gm19:47082688	Gm19:46791809-47287938	C	CAAA	0.294619	0.0607613	1.24e-06	Distal	0.0927408	Dynamic (21 DAF)
14 DAF	GmlncRNA02195	Gm08:15561696	Gm08:15339290-15833807	G	GAGAGCAATGCGCAAAGAGCAA	0.379164	0.0668348	1.4e-08	Distal	0.124658	Dynamic (14 DAF)
14 DAF	GmlncRNA02195	Gm12:36201009	Gm12:36165760-36546160	*	G	0.232592	0.0487952	1.87e-06	Distal	0.089201	Dynamic (14 DAF)
14 DAF	GmlncRNA02213	Gm03:29988253	Gm03:29827729-30327604	A	G	0.667674	0.0588964	8.66e-30	Local	0.351599	Static
14 DAF	GmlncRNA02213	Gm19:4381894	Gm19:4377916-4778292	T	C	-0.593086	0.112945	1.51e-07	Distal	0.103828	Dynamic (14 DAF)
21 DAF	GmlncRNA02213	Gm03:30077664	Gm03:29827729-30327604	A	AAG	0.68833	0.0598779	1.39e-30	Local	0.357014	Static
14 DAF	GmlncRNA02231	Gm20:39656704	Gm20:39612622-40078564	C	T	0.464924	0.0886502	1.57e-07	Distal	0.110237	Dynamic (14 DAF)
21 DAF	GmlncRNA02231	Gm01:36377234	Gm01:36311138-36586024	C	CAAGGACTAACCGCCTGAATTCTTTTTGTGTCTCTCTTCTCTCTTTTCCAAAAGAACA	0.419253	0.084403	6.79e-07	Distal	0.0980389	Dynamic (21 DAF)
21 DAF	GmlncRNA02231	Gm02:3170874	Gm02:3153594-3495621	C	G	0.346197	0.064979	9.94e-08	Distal	0.112917	Dynamic (21 DAF)
21 DAF	GmlncRNA02231	Gm08:43222880	Gm08:43059460-43313410	T	C	0.470236	0.0838313	2.03e-08	Distal	0.127663	Dynamic (21 DAF)
21 DAF	GmlncRNA02231	Gm09:42208931	Gm09:42201031-42285754	A	G	0.458827	0.0859547	9.4e-08	Distal	0.109386	Dynamic (21 DAF)
21 DAF	GmlncRNA02231	Gm09:43205979	Gm09:43023255-43332403	C	T	0.539443	0.0822793	5.52e-11	Distal	0.160399	Dynamic (21 DAF)
14 DAF	GmlncRNA02233	Gm03:31094103	Gm03:30858261-31337739	A	G	0.655044	0.0714212	4.66e-20	Local	0.261953	Static
14 DAF	GmlncRNA02233	Gm03:34835087	Gm03:34510060-34871998	T	C	0.347011	0.0559291	5.49e-10	Distal	0.144995	Static
14 DAF	GmlncRNA02233	Gm03:35557414	Gm03:35358928-35782727	C	A	0.388003	0.0620463	4.01e-10	Distal	0.143715	Static
21 DAF	GmlncRNA02233	Gm03:31094103	Gm03:30858261-31337739	A	G	0.703194	0.0715083	8.06e-23	Local	0.289786	Static
21 DAF	GmlncRNA02233	Gm03:34791030	Gm03:34510060-34871998	A	G	0.513545	0.0838422	9.06e-10	Distal	0.137166	Static
21 DAF	GmlncRNA02233	Gm03:35603249	Gm03:35358928-35782727	T	C	0.392519	0.0647854	1.37e-09	Distal	0.138675	Static
21 DAF	GmlncRNA02233	Gm11:3601960	Gm11:3586607-3879786	A	T	0.342658	0.0660284	2.11e-07	Distal	0.108188	Dynamic (21 DAF)
14 DAF	GmlncRNA02235	Gm03:29277687	Gm03:29054435-29436963	T	C	0.882396	0.129099	8.2e-12	Distal	0.166422	Dynamic (14 DAF)
21 DAF	GmlncRNA02235	Gm03:27936717	Gm03:27531565-28030738	G	A	-0.346695	0.0562526	7.13e-10	Distal	0.137634	Dynamic (21 DAF)
21 DAF	GmlncRNA02235	Gm04:6790302	Gm04:6780542-7024857	A	T	0.732969	0.15047	1.11e-06	Distal	0.0906609	Dynamic (21 DAF)
14 DAF	GmlncRNA02239	Gm03:30866022	Gm03:30494210-30911078	C	T	0.328647	0.0522031	3.06e-10	Local	0.14809	Static
21 DAF	GmlncRNA02239	Gm03:30824377	Gm03:30494210-30911078	C	T	0.33578	0.0491512	8.4e-12	Local	0.172425	Static
14 DAF	GmlncRNA02254	Gm14:49319741	Gm14:49106752-49432887	C	G	0.358349	0.073142	9.62e-07	Distal	0.0945015	Dynamic (14 DAF)
14 DAF	GmlncRNA02254	Gm15:48423131	Gm15:48152621-48609760	G	A	0.260906	0.0479465	5.28e-08	Distal	0.115393	Dynamic (14 DAF)
21 DAF	GmlncRNA02254	Gm11:24412150	Gm11:24338599-24589601	G	A	0.528737	0.0967932	4.69e-08	Distal	0.116633	Dynamic (21 DAF)
14 DAF	GmlncRNA02265	Gm07:10304122	Gm07:10232170-10484860	A	T	0.651778	0.124912	1.81e-07	Distal	0.109244	Dynamic (14 DAF)
14 DAF	GmlncRNA02265	Gm15:43834715	Gm15:43780704-43983321	A	G	0.440766	0.089505	8.46e-07	Distal	0.093541	Dynamic (14 DAF)
14 DAF	GmlncRNA02265	Gm20:39850483	Gm20:39612622-40078564	T	TGTATC	0.674831	0.123002	4.1e-08	Distal	0.117993	Dynamic (14 DAF)
14 DAF	GmlncRNA02266	Gm13:33319648	Gm13:33314798-33398546	C	G	0.579527	0.113949	3.66e-07	Distal	0.0980264	Dynamic (14 DAF)
14 DAF	GmlncRNA02269	Gm12:2652287	Gm12:2652264-2652295	*	ACCGG	0.515	0.108283	1.97e-06	Distal	0.0909825	Dynamic (14 DAF)
14 DAF	GmlncRNA02300	Gm13:14096731	Gm13:13714369-14204637	T	G	0.554038	0.1049	1.28e-07	Distal	0.109869	Dynamic (14 DAF)
21 DAF	GmlncRNA02302	Gm08:25475890	Gm08:25174853-25674576	CTT	CT	0.362558	0.0677262	8.64e-08	Distal	0.110794	Dynamic (21 DAF)
14 DAF	GmlncRNA02308	Gm18:54788741	Gm18:54784312-54997722	G	A	0.594572	0.111278	9.14e-08	Distal	0.115794	Dynamic (14 DAF)
21 DAF	GmlncRNA02314	Gm02:41266819	Gm02:41121759-41494040	A	G	0.409925	0.0790479	2.15e-07	Distal	0.105092	Dynamic (21 DAF)
21 DAF	GmlncRNA02314	Gm03:33862504	Gm03:33627784-33882194	GA	G	0.443816	0.0634034	2.56e-12	Local	0.180142	Dynamic (21 DAF)
21 DAF	GmlncRNA02314	Gm03:34374314	Gm03:34124543-34596073	G	A	0.994825	0.0743143	7.23e-41	Local	0.431605	Dynamic (21 DAF)
21 DAF	GmlncRNA02314	Gm03:35142679	Gm03:35142678-35270360	T	A	0.476154	0.0605151	3.59e-15	Local	0.207817	Dynamic (21 DAF)
21 DAF	GmlncRNA02314	Gm03:45137110	Gm03:45137049-45446016	C	G	0.391991	0.0744573	1.4e-07	Distal	0.107131	Dynamic (21 DAF)
21 DAF	GmlncRNA02314	Gm04:15040182	Gm04:14790456-15285403	G	A	0.411755	0.0652261	2.74e-10	Distal	0.148226	Dynamic (21 DAF)
21 DAF	GmlncRNA02314	Gm04:46148401	Gm04:46009094-46250234	C	G	0.416512	0.0691572	1.72e-09	Distal	0.140444	Dynamic (21 DAF)
21 DAF	GmlncRNA02314	Gm04:46396729	Gm04:46359237-46602919	A	G	0.465289	0.0743859	3.97e-10	Distal	0.148134	Dynamic (21 DAF)
21 DAF	GmlncRNA02314	Gm06:9806477	Gm06:9773727-9846643	TG	T	0.465257	0.0856788	5.63e-08	Distal	0.118668	Dynamic (21 DAF)
21 DAF	GmlncRNA02314	Gm10:50636794	Gm10:50537980-50637090	T	G	0.517926	0.0823549	3.2e-10	Distal	0.150641	Dynamic (21 DAF)
21 DAF	GmlncRNA02314	Gm11:8095103	Gm11:8092507-8281866	T	C	0.34927	0.0641442	5.18e-08	Distal	0.115523	Dynamic (21 DAF)
21 DAF	GmlncRNA02314	Gm11:8998344	Gm11:8761825-9105766	T	C	0.484397	0.0708976	8.35e-12	Distal	0.16811	Dynamic (21 DAF)
21 DAF	GmlncRNA02314	Gm11:10166973	Gm11:10027773-10195457	C	T	0.354613	0.065037	4.97e-08	Distal	0.114024	Dynamic (21 DAF)
21 DAF	GmlncRNA02314	Gm11:14909360	Gm11:14481242-14928992	*	C	0.28163	0.0587052	1.61e-06	Distal	0.0927956	Dynamic (21 DAF)
21 DAF	GmlncRNA02314	Gm13:34315809	Gm13:34215533-34465646	T	TGTAC	0.456325	0.0787482	6.84e-09	Distal	0.134006	Dynamic (21 DAF)
21 DAF	GmlncRNA02314	Gm14:3326784	Gm14:3090982-3568663	T	A	0.345196	0.0590014	4.9e-09	Distal	0.132556	Dynamic (21 DAF)
21 DAF	GmlncRNA02314	Gm14:29459400	Gm14:29113796-29608712	C	CCGTATAACAAATAAATATTTTTGTGACTCGATTTGAT	0.40633	0.0643496	2.71e-10	Distal	0.148847	Dynamic (21 DAF)
21 DAF	GmlncRNA02314	Gm16:5956996	Gm16:5831814-6284260	A	G	0.368733	0.0609156	1.42e-09	Distal	0.135888	Dynamic (21 DAF)
21 DAF	GmlncRNA02314	Gm16:7354565	Gm16:7170613-7468426	A	C	0.346902	0.0701249	7.54e-07	Distal	0.0943145	Dynamic (21 DAF)
21 DAF	GmlncRNA02314	Gm16:32077789	Gm16:32072965-32549745	A	G	0.297678	0.0572884	2.03e-07	Distal	0.105468	Dynamic (21 DAF)
21 DAF	GmlncRNA02314	Gm16:34585606	Gm16:34522074-34591576	A	G	0.327857	0.0620593	1.27e-07	Distal	0.114897	Dynamic (21 DAF)
21 DAF	GmlncRNA02314	Gm19:477235	Gm19:477234-598800	T	A	0.40501	0.0778681	1.98e-07	Distal	0.102452	Dynamic (21 DAF)
14 DAF	GmlncRNA02324	Gm03:31525026	Gm03:31400878-31651611	A	G	0.605117	0.102018	3e-09	Distal	0.133175	Dynamic (14 DAF)
14 DAF	GmlncRNA02324	Gm03:34433012	Gm03:34124543-34596073	C	A	0.356893	0.0657492	5.7e-08	Local	0.113997	Dynamic (14 DAF)
14 DAF	GmlncRNA02324	Gm03:35085167	Gm03:34848516-35283834	T	G	0.381593	0.0524516	3.46e-13	Local	0.189076	Dynamic (14 DAF)
14 DAF	GmlncRNA02324	Gm03:35190284	Gm03:35013745-35359425	T	G	0.572512	0.0965977	3.09e-09	Local	0.131498	Dynamic (14 DAF)
14 DAF	GmlncRNA02339	Gm03:35737362	Gm03:35638956-36116871	A	G	-0.52274	0.0949785	3.72e-08	Local	0.114614	Dynamic (14 DAF)
14 DAF	GmlncRNA02342	Gm07:6760385	Gm07:6722840-6965215	TA	T	0.296853	0.0609498	1.11e-06	Distal	0.0938634	Dynamic (14 DAF)
14 DAF	GmlncRNA02355	Gm03:36112600	Gm03:35960749-36438908	T	C	0.345889	0.0702575	8.52e-07	Local	0.0988328	Dynamic (14 DAF)
14 DAF	GmlncRNA02365	Gm04:6278741	Gm04:6175036-6291351	C	T	0.548407	0.1138	1.44e-06	Distal	0.0950899	Dynamic (14 DAF)
14 DAF	GmlncRNA02365	Gm12:967066	Gm12:854349-1230659	A	C	0.404041	0.0796734	3.95e-07	Distal	0.0982634	Dynamic (14 DAF)
14 DAF	GmlncRNA02365	Gm15:44471941	Gm15:44202055-44487659	C	T	0.562618	0.0650976	5.49e-18	Distal	0.241191	Static
21 DAF	GmlncRNA02365	Gm15:42081264	Gm15:41919744-42399857	C	T	0.573917	0.0627685	6.05e-20	Distal	0.265738	Static
14 DAF	GmlncRNA02368	Gm15:15848554	Gm15:15800554-16015833	C	T	0.535524	0.096123	2.53e-08	Distal	0.121227	Dynamic (14 DAF)
14 DAF	GmlncRNA02368	Gm20:3821762	Gm20:3668858-4052838	C	A	0.484	0.0887024	4.86e-08	Distal	0.111187	Dynamic (14 DAF)
21 DAF	GmlncRNA02373	Gm15:8042372	Gm15:7982912-8291704	G	C	0.454845	0.0894588	3.69e-07	Distal	0.104724	Dynamic (21 DAF)
14 DAF	GmlncRNA02389	Gm03:4803987	Gm03:4449867-4806392	G	A	0.748137	0.138125	6.08e-08	Distal	0.11015	Dynamic (14 DAF)
14 DAF	GmlncRNA02389	Gm03:37591472	Gm03:37552274-37640256	G	A	0.654815	0.086784	4.51e-14	Local	0.19981	Static
14 DAF	GmlncRNA02389	Gm09:49604613	Gm09:49465971-49650222	T	C	0.485645	0.0962461	4.51e-07	Distal	0.0970079	Dynamic (14 DAF)
21 DAF	GmlncRNA02389	Gm03:37590862	Gm03:37552274-37640256	C	T	0.52046	0.0836626	4.94e-10	Local	0.143493	Static
21 DAF	GmlncRNA02400	Gm17:40732796	Gm17:40642401-41044588	T	C	0.462611	0.0886843	1.82e-07	Distal	0.107888	Dynamic (21 DAF)
14 DAF	GmlncRNA02401	Gm02:2888886	Gm02:2696396-3096395	G	A	0.610085	0.111442	4.39e-08	Distal	0.118942	Dynamic (14 DAF)
14 DAF	GmlncRNA02401	Gm02:44805242	Gm02:44764794-44824920	G	A	0.55424	0.100087	3.07e-08	Distal	0.119941	Dynamic (14 DAF)
14 DAF	GmlncRNA02401	Gm07:6038947	Gm07:5859118-6332964	G	A	0.44012	0.0870384	4.27e-07	Distal	0.10164	Dynamic (14 DAF)
14 DAF	GmlncRNA02401	Gm13:23278905	Gm13:23278883-23383050	T	C	0.426752	0.0815948	1.69e-07	Distal	0.107123	Dynamic (14 DAF)
14 DAF	GmlncRNA02401	Gm14:45483246	Gm14:45284344-45713559	A	G	0.375903	0.0711221	1.25e-07	Distal	0.109147	Dynamic (14 DAF)
21 DAF	GmlncRNA02401	Gm17:11811501	Gm17:11777554-11937551	T	G	0.41476	0.0859591	1.4e-06	Distal	0.0894472	Dynamic (21 DAF)
21 DAF	GmlncRNA02406	Gm14:13681853	Gm14:13311845-13811724	T	C	0.285494	0.0573511	6.42e-07	Distal	0.0961303	Dynamic (21 DAF)
14 DAF	GmlncRNA02421	Gm08:41215278	Gm08:40849030-41348186	T	C	0.626696	0.118695	1.29e-07	Distal	0.108523	Dynamic (14 DAF)
21 DAF	GmlncRNA02421	Gm03:39285035	Gm03:38806894-39304680	C	T	0.311604	0.0612476	3.63e-07	Local	0.102761	Dynamic (21 DAF)
14 DAF	GmlncRNA02438	Gm01:51694107	Gm01:51427089-51808676	A	G	0.290787	0.0577652	4.8e-07	Distal	0.102452	Dynamic (14 DAF)
14 DAF	GmlncRNA02438	Gm08:21291067	Gm08:21133269-21538722	A	T	0.411342	0.0831635	7.57e-07	Distal	0.0957656	Dynamic (14 DAF)
14 DAF	GmlncRNA02438	Gm18:4848671	Gm18:4747004-5089005	T	C	0.419409	0.0807965	2.09e-07	Distal	0.111371	Dynamic (14 DAF)
14 DAF	GmlncRNA02449	Gm18:9109634	Gm18:9077741-9115481	A	C	0.551464	0.103444	9.77e-08	Distal	0.115801	Dynamic (14 DAF)
21 DAF	GmlncRNA02449	Gm03:40827285	Gm03:40578226-41074153	T	G	0.795583	0.0693743	1.91e-30	Local	0.356877	Dynamic (21 DAF)
21 DAF	GmlncRNA02449	Gm05:31922147	Gm05:31757751-32193777	A	ATTGTTCCAAGAACATCTCTTTCTATAAAAGTTACAAGACGATCATTTAACCATTGATCACCCATT	0.431092	0.0797188	6.39e-08	Distal	0.115473	Dynamic (21 DAF)
21 DAF	GmlncRNA02449	Gm16:3426706	Gm16:3001733-3430377	T	C	0.542208	0.102884	1.36e-07	Distal	0.105294	Dynamic (21 DAF)
21 DAF	GmlncRNA02461	Gm03:41856784	Gm03:41741888-42071418	G	A	-0.499754	0.0996867	5.35e-07	Local	0.103797	Dynamic (21 DAF)
14 DAF	GmlncRNA02467	Gm01:55909973	Gm01:55468781-55953235	G	C	0.284191	0.0580492	9.8e-07	Distal	0.09291	Dynamic (14 DAF)
14 DAF	GmlncRNA02467	Gm03:42781849	Gm03:42780506-43198502	T	G	0.595238	0.0814264	2.67e-13	Distal	0.189875	Dynamic (14 DAF)
14 DAF	GmlncRNA02511	Gm03:43587984	Gm03:43354437-43747364	C	A	0.654042	0.0682417	9.32e-22	Local	0.281031	Static
21 DAF	GmlncRNA02511	Gm03:43591350	Gm03:43354437-43747364	T	A	0.478729	0.0625528	1.96e-14	Local	0.200195	Static
14 DAF	GmlncRNA02526	Gm03:44528827	Gm03:44275250-44774868	C	G	0.31043	0.0566881	4.35e-08	Local	0.1119	Static
14 DAF	GmlncRNA02526	Gm06:41621591	Gm06:41413283-41909074	C	CACTT	0.54468	0.106519	3.16e-07	Distal	0.101289	Dynamic (14 DAF)
21 DAF	GmlncRNA02526	Gm03:44243558	Gm03:44018455-44274972	A	G	-0.23321	0.0463137	4.77e-07	Local	0.0977641	Static
21 DAF	GmlncRNA02544	Gm17:18720483	Gm17:18594447-18960422	T	C	0.43092	0.0823528	1.67e-07	Distal	0.111583	Dynamic (21 DAF)
14 DAF	GmlncRNA02552	Gm04:46196177	Gm04:46009094-46250234	G	A	0.371497	0.0666618	2.51e-08	Distal	0.117614	Dynamic (14 DAF)
14 DAF	GmlncRNA02552	Gm07:109194	Gm07:93673-214424	A	ATG	0.379725	0.0666623	1.22e-08	Distal	0.121322	Dynamic (14 DAF)
14 DAF	GmlncRNA02552	Gm18:1960249	Gm18:1788218-2073184	T	C	0.408431	0.0767401	1.02e-07	Distal	0.107982	Dynamic (14 DAF)
14 DAF	GmlncRNA02552	Gm18:5573364	Gm18:5330605-5645495	T	C	0.443403	0.091395	1.23e-06	Distal	0.0913929	Dynamic (14 DAF)
14 DAF	GmlncRNA02560	Gm14:47790416	Gm14:47553421-47819807	A	T	0.389272	0.0717923	5.89e-08	Distal	0.110361	Dynamic (14 DAF)
14 DAF	GmlncRNA02574	Gm09:6375324	Gm09:6025648-6375810	G	T	0.413015	0.0811087	3.54e-07	Distal	0.106737	Dynamic (14 DAF)
21 DAF	GmlncRNA02602	Gm13:31844750	Gm13:31718288-32044457	A	C	0.426978	0.0798499	8.93e-08	Distal	0.107254	Dynamic (21 DAF)
21 DAF	GmlncRNA02602	Gm18:50383060	Gm18:50266561-50413900	G	A	0.388834	0.0774787	5.21e-07	Distal	0.0964303	Dynamic (21 DAF)
14 DAF	GmlncRNA02615	Gm01:55462342	Gm01:55356249-55523578	G	GT	0.48796	0.0959961	3.71e-07	Distal	0.0986798	Dynamic (14 DAF)
14 DAF	GmlncRNA02615	Gm02:1515179	Gm02:1420523-1845887	T	C	0.360665	0.0737338	1e-06	Distal	0.0972904	Dynamic (14 DAF)
14 DAF	GmlncRNA02615	Gm12:41277242	Gm12:41022738-41436364	T	A	0.434311	0.0793736	4.46e-08	Distal	0.121736	Dynamic (14 DAF)
14 DAF	GmlncRNA02615	Gm16:32206310	Gm16:32206309-32445944	T	G	0.534841	0.0983305	5.35e-08	Distal	0.119979	Dynamic (14 DAF)
14 DAF	GmlncRNA02615	Gm19:5691761	Gm19:5650319-6064782	G	A	0.427994	0.077357	3.15e-08	Distal	0.1207	Dynamic (14 DAF)
14 DAF	GmlncRNA02615	Gm19:37663791	Gm19:37455197-37732120	G	C	0.395876	0.0677557	5.14e-09	Distal	0.128269	Dynamic (14 DAF)
14 DAF	GmlncRNA02615	Gm19:46753227	Gm19:46748703-47013729	CT	C	0.319172	0.0637507	5.54e-07	Distal	0.096013	Dynamic (14 DAF)
14 DAF	GmlncRNA02615	Gm20:39197780	Gm20:39106311-39584597	T	A	0.407238	0.0830657	9.46e-07	Distal	0.0938756	Dynamic (14 DAF)
14 DAF	GmlncRNA02627	Gm04:1995483	Gm04:1697094-2145674	G	A	0.628166	0.0742575	2.69e-17	Local	0.233428	Static
14 DAF	GmlncRNA02627	Gm18:56481823	Gm18:56183368-56601634	A	AAC	0.660664	0.12716	2.04e-07	Distal	0.102251	Dynamic (14 DAF)
21 DAF	GmlncRNA02627	Gm02:4892301	Gm02:4799802-5266788	A	G	0.355254	0.0626024	1.39e-08	Distal	0.12235	Dynamic (21 DAF)
21 DAF	GmlncRNA02627	Gm04:1896050	Gm04:1697094-2145674	A	T	0.616639	0.0681053	1.38e-19	Local	0.268801	Static
21 DAF	GmlncRNA02627	Gm05:40297056	Gm05:40149296-40404045	G	A	0.437683	0.0656093	2.54e-11	Distal	0.167617	Dynamic (21 DAF)
21 DAF	GmlncRNA02627	Gm06:4179846	Gm06:3956681-4241635	C	CA	0.256115	0.0504873	3.92e-07	Distal	0.0994609	Dynamic (21 DAF)
21 DAF	GmlncRNA02627	Gm06:45127674	Gm06:45089353-45569200	C	T	0.23302	0.0471482	7.72e-07	Distal	0.0952563	Dynamic (21 DAF)
21 DAF	GmlncRNA02627	Gm17:38201967	Gm17:38188546-38213460	G	C	0.520095	0.101309	2.84e-07	Distal	0.0996968	Dynamic (21 DAF)
14 DAF	GmlncRNA02645	Gm07:2196840	Gm07:1946612-2305172	A	G	0.466479	0.0833939	2.22e-08	Distal	0.11884	Dynamic (14 DAF)
14 DAF	GmlncRNA02645	Gm11:4783706	Gm11:4742510-5127107	A	G	0.386039	0.0675483	1.1e-08	Distal	0.130301	Dynamic (14 DAF)
14 DAF	GmlncRNA02645	Gm14:6258393	Gm14:6227451-6303656	A	C	0.453485	0.0825309	3.91e-08	Distal	0.118311	Dynamic (14 DAF)
14 DAF	GmlncRNA02645	Gm18:56977287	Gm18:56750940-57238497	C	T	0.424654	0.0879029	1.36e-06	Distal	0.0893021	Dynamic (14 DAF)
21 DAF	GmlncRNA02666	Gm09:42701201	Gm09:42416610-42701446	A	G	0.464641	0.0908816	3.18e-07	Distal	0.0993341	Dynamic (21 DAF)
14 DAF	GmlncRNA02688	Gm18:57152463	Gm18:56967963-57285064	G	A	0.547203	0.112654	1.19e-06	Distal	0.09568	Dynamic (14 DAF)
14 DAF	GmlncRNA02726	Gm04:6327720	Gm04:6262794-6703766	T	A	-0.385062	0.0690727	2.48e-08	Local	0.123777	Static
14 DAF	GmlncRNA02726	Gm04:6799887	Gm04:6684296-7105519	A	T	-0.33279	0.0691105	1.47e-06	Local	0.091582	Dynamic (14 DAF)
21 DAF	GmlncRNA02726	Gm04:6310862	Gm04:6262794-6703766	G	A	-0.422669	0.0637117	3.27e-11	Local	0.159454	Static
14 DAF	GmlncRNA02730	Gm04:6494796	Gm04:6270776-6699037	A	G	0.709508	0.127221	2.45e-08	Local	0.123373	Static
14 DAF	GmlncRNA02730	Gm08:11388954	Gm08:11135971-11575172	A	T	0.40475	0.0789939	2.99e-07	Distal	0.0993496	Dynamic (14 DAF)
14 DAF	GmlncRNA02730	Gm15:49613859	Gm15:49501690-49638164	A	G	0.721821	0.130081	2.87e-08	Distal	0.115848	Dynamic (14 DAF)
21 DAF	GmlncRNA02730	Gm04:6508475	Gm04:6270776-6699037	C	T	0.482128	0.0954457	4.39e-07	Local	0.097944	Static
21 DAF	GmlncRNA02730	Gm06:43866053	Gm06:43866052-44083716	A	G	0.542905	0.10532	2.54e-07	Distal	0.105206	Dynamic (21 DAF)
21 DAF	GmlncRNA02741	Gm07:37184033	Gm07:36791229-37276824	A	G	0.395697	0.07997	7.5e-07	Distal	0.0997354	Dynamic (21 DAF)
21 DAF	GmlncRNA02741	Gm10:44694224	Gm10:44647086-44925483	T	C	0.494632	0.0893197	3.06e-08	Distal	0.114145	Dynamic (21 DAF)
14 DAF	GmlncRNA02765	Gm04:7491992	Gm04:7124563-7621902	C	T	0.385221	0.0645028	2.34e-09	Local	0.136306	Static
14 DAF	GmlncRNA02765	Gm04:8003318	Gm04:7760073-8027127	G	C	-0.398774	0.0591449	1.56e-11	Local	0.162668	Static
14 DAF	GmlncRNA02765	Gm04:8353805	Gm04:8119764-8603595	G	A	-0.689515	0.0617744	6.27e-29	Local	0.34551	Static
21 DAF	GmlncRNA02765	Gm04:7616134	Gm04:7239585-7725758	A	G	0.386539	0.0723176	9.04e-08	Local	0.107577	Static
21 DAF	GmlncRNA02765	Gm04:8001536	Gm04:7760073-8027127	C	T	0.376918	0.0610549	6.68e-10	Local	0.140574	Static
21 DAF	GmlncRNA02765	Gm04:8374432	Gm04:8119764-8603595	G	A	-0.539629	0.0586882	3.76e-20	Local	0.262934	Static
14 DAF	GmlncRNA02782	Gm04:8938095	Gm04:8658734-9119449	A	G	-0.399995	0.0746274	8.33e-08	Local	0.109347	Dynamic (14 DAF)
14 DAF	GmlncRNA02801	Gm14:23124	Gm14:10259-206709	T	C	0.402722	0.0805235	5.69e-07	Distal	0.0996482	Dynamic (14 DAF)
14 DAF	GmlncRNA02803	Gm13:33196562	Gm13:32877338-33375990	T	C	0.302899	0.0591925	3.1e-07	Distal	0.102614	Dynamic (14 DAF)
14 DAF	GmlncRNA02810	Gm18:19533926	Gm18:19081724-19564895	C	A	-0.556136	0.0848233	5.51e-11	Distal	0.155193	Static
21 DAF	GmlncRNA02810	Gm04:18107491	Gm04:17905187-18403437	C	T	0.578568	0.122658	2.39e-06	Distal	0.0871671	Dynamic (21 DAF)
21 DAF	GmlncRNA02810	Gm18:18486324	Gm18:18229047-18720362	C	T	-0.486133	0.0825622	3.91e-09	Distal	0.136672	Static
21 DAF	GmlncRNA02814	Gm04:46763090	Gm04:46618050-46796136	A	G	0.435342	0.0763279	1.17e-08	Distal	0.122975	Dynamic (21 DAF)
14 DAF	GmlncRNA02816	Gm18:2816945	Gm18:2779090-2908535	G	T	0.404615	0.0793747	3.44e-07	Distal	0.10694	Dynamic (14 DAF)
14 DAF	GmlncRNA02822	Gm04:11409026	Gm04:11003057-11476126	C	T	0.588805	0.0622028	2.91e-21	Local	0.275191	Static
14 DAF	GmlncRNA02822	Gm06:1370330	Gm06:1157518-1430337	T	C	0.503031	0.105733	1.96e-06	Distal	0.0878546	Dynamic (14 DAF)
21 DAF	GmlncRNA02822	Gm04:11582851	Gm04:11324570-11665708	T	C	0.452131	0.0587263	1.37e-14	Local	0.199391	Static
21 DAF	GmlncRNA02822	Gm11:18561388	Gm11:18303114-18802003	A	AG	0.473907	0.081526	6.14e-09	Distal	0.134201	Dynamic (21 DAF)
21 DAF	GmlncRNA02822	Gm14:1790369	Gm14:1744663-1791935	T	C	0.567209	0.0927981	9.82e-10	Distal	0.136172	Dynamic (21 DAF)
21 DAF	GmlncRNA02822	Gm15:11765139	Gm15:11499289-11860453	T	C	0.459664	0.0833603	3.5e-08	Distal	0.114135	Dynamic (21 DAF)
21 DAF	GmlncRNA02822	Gm16:5740589	Gm16:5732109-6226627	G	T	0.550364	0.0935523	4.03e-09	Distal	0.13129	Dynamic (21 DAF)
21 DAF	GmlncRNA02822	Gm16:34265340	Gm16:34197391-34414296	T	C	0.504298	0.0941431	8.48e-08	Distal	0.107593	Dynamic (21 DAF)
14 DAF	GmlncRNA02829	Gm04:11917689	Gm04:11666244-12165432	A	G	0.652298	0.0581999	3.73e-29	Local	0.363457	Static
21 DAF	GmlncRNA02829	Gm04:8027127	Gm04:7760073-8027127	C	T	0.367312	0.0703018	1.74e-07	Distal	0.103679	Dynamic (21 DAF)
21 DAF	GmlncRNA02829	Gm04:11915886	Gm04:11666244-12165432	T	A	0.660773	0.0583522	1e-29	Local	0.354982	Static
14 DAF	GmlncRNA02841	Gm06:45546368	Gm06:45312639-45637129	A	G	0.340086	0.0646962	1.47e-07	Distal	0.112495	Dynamic (14 DAF)
21 DAF	GmlncRNA02841	Gm03:4541828	Gm03:4494797-4986983	T	C	0.285085	0.0549715	2.15e-07	Distal	0.108494	Dynamic (21 DAF)
21 DAF	GmlncRNA02841	Gm04:50173926	Gm04:49864260-50241201	A	T	0.220734	0.0468032	2.4e-06	Distal	0.0885307	Dynamic (21 DAF)
21 DAF	GmlncRNA02844	Gm06:10103090	Gm06:10054372-10105842	C	T	0.373648	0.07805	1.69e-06	Distal	0.0917026	Dynamic (21 DAF)
14 DAF	GmlncRNA02847	Gm03:26644446	Gm03:26165772-26655071	T	C	0.321195	0.0637401	4.68e-07	Distal	0.0971445	Dynamic (14 DAF)
14 DAF	GmlncRNA02847	Gm08:43934831	Gm08:43601516-44060032	G	A	0.465419	0.0879546	1.21e-07	Distal	0.108952	Dynamic (14 DAF)
14 DAF	GmlncRNA02847	Gm10:1556379	Gm10:1419353-1773773	T	A	0.261582	0.0538598	1.19e-06	Distal	0.0960461	Dynamic (14 DAF)
14 DAF	GmlncRNA02850	Gm04:13028784	Gm04:12835073-13184259	G	A	-0.532797	0.0612536	3.37e-18	Local	0.241986	Dynamic (14 DAF)
21 DAF	GmlncRNA02850	Gm06:38659846	Gm06:38428306-38679129	T	C	0.438024	0.077434	1.54e-08	Distal	0.120296	Dynamic (21 DAF)
21 DAF	GmlncRNA02850	Gm07:42831394	Gm07:42556038-42954320	T	G	0.399685	0.0818164	1.03e-06	Distal	0.0911335	Dynamic (21 DAF)
21 DAF	GmlncRNA02850	Gm14:48618035	Gm14:48385283-48637959	C	G	0.574382	0.114292	5.02e-07	Distal	0.102979	Dynamic (21 DAF)
14 DAF	GmlncRNA02862	Gm01:2841780	Gm01:2725788-3041430	T	A	0.610977	0.106282	9e-09	Distal	0.126111	Dynamic (14 DAF)
14 DAF	GmlncRNA02862	Gm04:14660505	Gm04:14502938-14889002	A	G	0.533649	0.102552	1.95e-07	Local	0.109594	Dynamic (14 DAF)
21 DAF	GmlncRNA02862	Gm02:709069	Gm02:358445-765613	G	C	0.481153	0.0923194	1.87e-07	Distal	0.11125	Dynamic (21 DAF)
21 DAF	GmlncRNA02862	Gm04:12203547	Gm04:12054572-12441543	CT	C	-0.32561	0.0621909	1.64e-07	Distal	0.112616	Dynamic (21 DAF)
21 DAF	GmlncRNA02863	Gm03:1701950	Gm03:1692535-1862126	A	G	0.457035	0.0896856	3.47e-07	Distal	0.105578	Dynamic (21 DAF)
21 DAF	GmlncRNA02863	Gm04:7829059	Gm04:7370281-7836743	C	T	0.336084	0.0586564	1.01e-08	Distal	0.123036	Dynamic (21 DAF)
21 DAF	GmlncRNA02863	Gm04:14749884	Gm04:14502938-14889002	T	C	0.313607	0.0588209	9.74e-08	Local	0.112165	Dynamic (21 DAF)
14 DAF	GmlncRNA02866	Gm04:14132106	Gm04:13980841-14327445	A	G	0.493105	0.0983125	5.28e-07	Local	0.0955974	Dynamic (14 DAF)
14 DAF	GmlncRNA02866	Gm13:18384968	Gm13:18300119-18550243	A	G	0.413297	0.0838104	8.17e-07	Distal	0.096762	Dynamic (14 DAF)
14 DAF	GmlncRNA02866	Gm13:19292062	Gm13:19063043-19309723	A	G	0.508084	0.0891121	1.19e-08	Distal	0.130815	Dynamic (14 DAF)
14 DAF	GmlncRNA02866	Gm13:30710320	Gm13:30586312-31084865	AT	A	0.251859	0.0509266	7.59e-07	Distal	0.0964982	Dynamic (14 DAF)
14 DAF	GmlncRNA02866	Gm15:48719121	Gm15:48465640-48888767	G	A	0.493248	0.102371	1.45e-06	Distal	0.0939077	Static
21 DAF	GmlncRNA02866	Gm06:11896968	Gm06:11699584-12000472	T	G	0.304145	0.0579729	1.55e-07	Distal	0.104051	Dynamic (21 DAF)
21 DAF	GmlncRNA02866	Gm07:38964202	Gm07:38822691-38964202	G	C	0.378356	0.0749845	4.52e-07	Distal	0.0970052	Dynamic (21 DAF)
21 DAF	GmlncRNA02866	Gm09:40105127	Gm09:39835104-40207265	T	G	0.392391	0.0753291	1.9e-07	Distal	0.104307	Dynamic (21 DAF)
21 DAF	GmlncRNA02866	Gm11:8570785	Gm11:8339606-8594606	GA	G	0.519092	0.0892454	6.01e-09	Distal	0.135416	Dynamic (21 DAF)
21 DAF	GmlncRNA02866	Gm11:8889486	Gm11:8637420-9131406	C	A	0.617463	0.0977822	2.71e-10	Distal	0.155232	Dynamic (21 DAF)
21 DAF	GmlncRNA02866	Gm15:48719121	Gm15:48465640-48888767	G	A	0.520059	0.10325	4.73e-07	Distal	0.101737	Static
21 DAF	GmlncRNA02866	Gm20:658307	Gm20:639236-785543	T	TG	0.542299	0.0984824	3.66e-08	Distal	0.115152	Dynamic (21 DAF)
14 DAF	GmlncRNA02869	Gm04:14955111	Gm04:14809612-15106253	T	TA	0.458279	0.0684916	2.22e-11	Local	0.16413	Dynamic (14 DAF)
21 DAF	GmlncRNA02869	Gm02:15137559	Gm02:14920995-15276594	G	A	0.466007	0.0887822	1.53e-07	Distal	0.106148	Dynamic (21 DAF)
14 DAF	GmlncRNA02893	Gm04:15969974	Gm04:15872411-16270982	G	A	-0.386044	0.0655638	3.91e-09	Local	0.13455	Dynamic (14 DAF)
14 DAF	GmlncRNA02904	Gm04:22606606	Gm04:22579711-22989262	C	T	0.424556	0.0726822	5.18e-09	Distal	0.136963	Dynamic (14 DAF)
14 DAF	GmlncRNA02906	Gm11:15620136	Gm11:15518855-15813930	A	T	0.633562	0.116258	5.05e-08	Distal	0.115694	Dynamic (14 DAF)
14 DAF	GmlncRNA02907	Gm04:17111134	Gm04:16903057-17399127	C	T	-0.930436	0.14799	3.23e-10	Local	0.14243	Static
21 DAF	GmlncRNA02907	Gm04:17110453	Gm04:16903057-17399127	T	C	-0.769516	0.151254	3.63e-07	Local	0.0984597	Static
14 DAF	GmlncRNA02921	Gm04:20812959	Gm04:20808692-21046355	G	A	0.315116	0.0525531	2.02e-09	Distal	0.141576	Dynamic (14 DAF)
14 DAF	GmlncRNA02930	Gm05:33198440	Gm05:33076258-33198440	C	A	0.317947	0.0590162	7.15e-08	Distal	0.111195	Dynamic (14 DAF)
14 DAF	GmlncRNA02930	Gm05:33734420	Gm05:33369234-33766425	A	T	0.413979	0.0799128	2.21e-07	Distal	0.101332	Dynamic (14 DAF)
14 DAF	GmlncRNA02949	Gm04:18213457	Gm04:17905187-18403437	T	C	0.789832	0.102158	1.06e-14	Distal	0.204169	Static
21 DAF	GmlncRNA02949	Gm02:49941256	Gm02:49941255-50196945	A	AT	0.519464	0.0985124	1.34e-07	Distal	0.11312	Dynamic (21 DAF)
21 DAF	GmlncRNA02949	Gm04:18890436	Gm04:18676513-19082900	C	CT	0.424896	0.0738688	8.82e-09	Distal	0.128696	Static
21 DAF	GmlncRNA02949	Gm08:17153520	Gm08:16910429-17354738	T	C	0.380159	0.0770185	7.98e-07	Distal	0.100941	Dynamic (21 DAF)
21 DAF	GmlncRNA02949	Gm15:50814260	Gm15:50480936-50910939	T	C	0.285363	0.0564003	4.2e-07	Distal	0.0997646	Dynamic (21 DAF)
21 DAF	GmlncRNA02949	Gm16:33291343	Gm16:33194282-33488587	G	A	0.550347	0.101342	5.62e-08	Distal	0.11498	Dynamic (21 DAF)
21 DAF	GmlncRNA02949	Gm19:36143934	Gm19:35896429-36235203	C	T	0.484638	0.0849452	1.16e-08	Distal	0.13149	Dynamic (21 DAF)
21 DAF	GmlncRNA02949	Gm19:41352395	Gm19:41176030-41538802	CAT	C	0.398038	0.0797702	6.04e-07	Distal	0.0957998	Dynamic (21 DAF)
14 DAF	GmlncRNA02954	Gm04:23995553	Gm04:23944711-24439994	A	G	0.601907	0.0624892	5.85e-22	Distal	0.29381	Dynamic (14 DAF)
14 DAF	GmlncRNA02954	Gm16:990843	Gm16:626833-1102660	AAAAT	A	0.491936	0.0972067	4.18e-07	Distal	0.102603	Dynamic (14 DAF)
14 DAF	GmlncRNA02954	Gm16:1262851	Gm16:1164745-1640526	A	G	0.412891	0.0828479	6.24e-07	Distal	0.102703	Dynamic (14 DAF)
21 DAF	GmlncRNA02954	Gm04:7551364	Gm04:7124563-7621902	A	T	0.461353	0.0852723	6.29e-08	Distal	0.119345	Dynamic (21 DAF)
21 DAF	GmlncRNA02954	Gm04:21598380	Gm04:21439428-21932608	T	C	0.549503	0.0607324	1.46e-19	Local	0.270302	Dynamic (21 DAF)
14 DAF	GmlncRNA02957	Gm13:19862081	Gm13:19840051-20140812	A	G	0.377853	0.0752293	5.1e-07	Distal	0.102041	Dynamic (14 DAF)
14 DAF	GmlncRNA02961	Gm04:348281	Gm04:248848-582932	T	TA	0.513647	0.0967899	1.12e-07	Distal	0.105809	Dynamic (14 DAF)
14 DAF	GmlncRNA02961	Gm04:21665119	Gm04:21519060-21731237	A	G	0.601653	0.076543	3.83e-15	Local	0.222419	Dynamic (14 DAF)
21 DAF	GmlncRNA02961	Gm04:20457702	Gm04:20358764-20483063	C	T	0.43577	0.0612666	1.14e-12	Distal	0.186274	Dynamic (21 DAF)
14 DAF	GmlncRNA02970	Gm04:24604172	Gm04:24547567-24886279	T	C	-0.342713	0.0570544	1.89e-09	Distal	0.140898	Static
21 DAF	GmlncRNA02970	Gm04:17409136	Gm04:17185477-17488042	C	A	0.287969	0.0502028	9.69e-09	Distal	0.128576	Static
14 DAF	GmlncRNA02990	Gm04:24864850	Gm04:24547567-24886279	T	C	0.500717	0.0639664	4.96e-15	Local	0.204744	Dynamic (14 DAF)
21 DAF	GmlncRNA02990	Gm04:16820872	Gm04:16771343-17149978	CAA	C	0.356306	0.0646965	3.64e-08	Distal	0.119257	Dynamic (21 DAF)
21 DAF	GmlncRNA03008	Gm13:29675547	Gm13:29220441-29715373	A	C	0.478835	0.0956024	5.48e-07	Distal	0.101119	Dynamic (21 DAF)
14 DAF	GmlncRNA03017	Gm03:34326344	Gm03:34124543-34596073	A	AGTAT	0.496093	0.0984547	4.68e-07	Distal	0.0982604	Dynamic (14 DAF)
14 DAF	GmlncRNA03017	Gm11:18618367	Gm11:18303114-18802003	T	C	0.402189	0.07812	2.63e-07	Distal	0.104556	Dynamic (14 DAF)
14 DAF	GmlncRNA03022	Gm03:37143723	Gm03:37123699-37282879	C	T	0.474309	0.0755549	3.44e-10	Distal	0.152507	Dynamic (14 DAF)
14 DAF	GmlncRNA03022	Gm04:18153569	Gm04:17905187-18403437	TACTCTGCA	T	0.770488	0.0702978	5.93e-28	Distal	0.34807	Dynamic (14 DAF)
14 DAF	GmlncRNA03022	Gm04:46055941	Gm04:46055940-46134062	C	T	0.480221	0.0837497	9.81e-09	Distal	0.126031	Dynamic (14 DAF)
14 DAF	GmlncRNA03022	Gm12:38770572	Gm12:38437526-38805822	A	G	0.430099	0.0818756	1.5e-07	Distal	0.110117	Dynamic (14 DAF)
14 DAF	GmlncRNA03022	Gm16:33293123	Gm16:33194282-33488587	A	G	0.468477	0.0823742	1.29e-08	Distal	0.130239	Dynamic (14 DAF)
14 DAF	GmlncRNA03030	Gm04:32546342	Gm04:32530700-33030104	AT	A	0.330038	0.0629865	1.61e-07	Distal	0.109623	Dynamic (14 DAF)
21 DAF	GmlncRNA03066	Gm09:33119383	Gm09:32908734-33400533	C	A	-0.383185	0.0727016	1.36e-07	Distal	0.113489	Dynamic (21 DAF)
14 DAF	GmlncRNA03068	Gm08:11396485	Gm08:10979361-11476351	G	A	0.33871	0.067182	4.61e-07	Distal	0.104854	Dynamic (14 DAF)
14 DAF	GmlncRNA03072	Gm04:28645810	Gm04:28632166-29111034	CA	C	0.387098	0.0645847	2.05e-09	Distal	0.141475	Static
21 DAF	GmlncRNA03072	Gm04:39037822	Gm04:38841354-39136484	T	A	0.430705	0.0671127	1.38e-10	Distal	0.158905	Static
14 DAF	GmlncRNA03081	Gm04:14948559	Gm04:14809612-15106253	A	C	0.329876	0.0685756	1.51e-06	Distal	0.0889519	Dynamic (14 DAF)
21 DAF	GmlncRNA03081	Gm16:28111101	Gm16:27970117-28469757	C	T	0.365936	0.0619305	3.45e-09	Distal	0.138595	Dynamic (21 DAF)
21 DAF	GmlncRNA03092	Gm08:9030935	Gm08:8997625-9452983	TTAG	T	0.348435	0.0693186	4.99e-07	Distal	0.103863	Dynamic (21 DAF)
21 DAF	GmlncRNA03115	Gm02:4789946	Gm02:4678645-4957419	T	C	0.379661	0.0696216	4.95e-08	Distal	0.114051	Dynamic (21 DAF)
21 DAF	GmlncRNA03115	Gm06:47926156	Gm06:47590393-48075500	A	G	0.263365	0.0520097	4.11e-07	Distal	0.0995248	Dynamic (21 DAF)
14 DAF	GmlncRNA03120	Gm04:32466690	Gm04:32299279-32529880	G	A	-0.342212	0.0530871	1.15e-10	Distal	0.154158	Dynamic (14 DAF)
21 DAF	GmlncRNA03120	Gm12:35914085	Gm12:35844548-35998148	G	T	0.334091	0.0618592	6.63e-08	Distal	0.110418	Dynamic (21 DAF)
21 DAF	GmlncRNA03120	Gm19:40957785	Gm19:40953537-41181546	C	T	0.353847	0.0696821	3.81e-07	Distal	0.10003	Dynamic (21 DAF)
14 DAF	GmlncRNA03153	Gm04:41254311	Gm04:41254310-41539899	T	C	0.685155	0.0945805	4.35e-13	Distal	0.18066	Static
14 DAF	GmlncRNA03153	Gm06:49544402	Gm06:49249166-49630990	T	C	0.548793	0.0961651	1.15e-08	Distal	0.129458	Dynamic (14 DAF)
21 DAF	GmlncRNA03153	Gm01:52752002	Gm01:52616825-53035464	C	T	0.285254	0.0574839	6.97e-07	Distal	0.0970911	Dynamic (21 DAF)
21 DAF	GmlncRNA03153	Gm04:41334687	Gm04:41254310-41539899	C	A	0.703453	0.0928084	3.47e-14	Distal	0.195112	Static
21 DAF	GmlncRNA03153	Gm14:43479753	Gm14:43255174-43705562	T	C	0.273165	0.0549188	6.56e-07	Distal	0.101503	Dynamic (21 DAF)
21 DAF	GmlncRNA03153	Gm16:4407178	Gm16:4407177-4416552	T	C	0.507245	0.0993177	3.27e-07	Distal	0.10107	Dynamic (21 DAF)
21 DAF	GmlncRNA03172	Gm02:10809051	Gm02:10560269-11058609	T	C	0.421029	0.0557106	4.11e-14	Distal	0.203898	Dynamic (21 DAF)
21 DAF	GmlncRNA03172	Gm02:44681418	Gm02:44667492-44751002	T	C	0.386646	0.0649697	2.66e-09	Distal	0.134963	Dynamic (21 DAF)
21 DAF	GmlncRNA03172	Gm02:49462797	Gm02:49011506-49491628	CA	C	0.195975	0.0377292	2.06e-07	Distal	0.10793	Dynamic (21 DAF)
21 DAF	GmlncRNA03172	Gm03:5094670	Gm03:4853839-5146945	T	C	0.356523	0.0577077	6.49e-10	Distal	0.144486	Dynamic (21 DAF)
21 DAF	GmlncRNA03172	Gm04:5885268	Gm04:5844959-5905049	C	CTTCGCT	0.38223	0.0708306	6.8e-08	Distal	0.109841	Dynamic (21 DAF)
21 DAF	GmlncRNA03172	Gm04:7979626	Gm04:7847835-7982800	T	C	0.264328	0.0517973	3.34e-07	Distal	0.100145	Dynamic (21 DAF)
21 DAF	GmlncRNA03172	Gm04:49173797	Gm04:49163513-49181651	G	A	0.381104	0.0707679	7.23e-08	Distal	0.112407	Dynamic (21 DAF)
21 DAF	GmlncRNA03172	Gm04:50218477	Gm04:50137731-50224181	T	G	0.480667	0.0738868	7.75e-11	Distal	0.159508	Dynamic (21 DAF)
21 DAF	GmlncRNA03172	Gm06:1282928	Gm06:1157518-1430337	A	G	0.360281	0.0730486	8.14e-07	Distal	0.0949003	Dynamic (21 DAF)
21 DAF	GmlncRNA03172	Gm07:44097058	Gm07:43873550-44256337	T	TACTTGACTTCACCC	0.38982	0.0673509	7.13e-09	Distal	0.123844	Dynamic (21 DAF)
21 DAF	GmlncRNA03172	Gm08:11320891	Gm08:11135971-11575172	G	A	0.38318	0.0622654	7.56e-10	Distal	0.146862	Dynamic (21 DAF)
21 DAF	GmlncRNA03172	Gm08:18295427	Gm08:17891943-18312384	T	C	0.295094	0.0548434	7.42e-08	Distal	0.111803	Dynamic (21 DAF)
21 DAF	GmlncRNA03172	Gm08:45293857	Gm08:44910488-45364388	A	G	0.330802	0.0616449	8.04e-08	Distal	0.113912	Dynamic (21 DAF)
21 DAF	GmlncRNA03172	Gm09:47707311	Gm09:47449269-47778929	T	C	0.347077	0.0656952	1.27e-07	Distal	0.104966	Dynamic (21 DAF)
21 DAF	GmlncRNA03172	Gm11:1863845	Gm11:1779203-2151586	C	T	0.332848	0.0570339	5.35e-09	Distal	0.129471	Dynamic (21 DAF)
21 DAF	GmlncRNA03172	Gm11:4991536	Gm11:4742510-5127107	C	A	0.347759	0.057677	1.65e-09	Distal	0.138568	Dynamic (21 DAF)
21 DAF	GmlncRNA03172	Gm12:643473	Gm12:612684-993678	A	ATG	0.290285	0.0577678	5.03e-07	Distal	0.10296	Dynamic (21 DAF)
21 DAF	GmlncRNA03172	Gm12:6198911	Gm12:5968807-6340763	T	C	0.482361	0.0751179	1.35e-10	Distal	0.157844	Dynamic (21 DAF)
21 DAF	GmlncRNA03172	Gm14:10342193	Gm14:10290633-10395173	T	C	0.446175	0.0708744	3.07e-10	Distal	0.143262	Dynamic (21 DAF)
21 DAF	GmlncRNA03172	Gm16:30606392	Gm16:30574025-30838683	C	T	0.352168	0.0695387	4.1e-07	Distal	0.0991604	Dynamic (21 DAF)
21 DAF	GmlncRNA03172	Gm16:32501303	Gm16:32279880-32724988	C	T	0.426209	0.0734069	6.39e-09	Distal	0.12832	Dynamic (21 DAF)
21 DAF	GmlncRNA03172	Gm16:34226081	Gm16:34197391-34414296	G	GAC	0.403914	0.0593168	9.8e-12	Distal	0.165976	Dynamic (21 DAF)
21 DAF	GmlncRNA03172	Gm18:884123	Gm18:881310-895975	T	A	0.473118	0.0751583	3.08e-10	Distal	0.146425	Dynamic (21 DAF)
21 DAF	GmlncRNA03172	Gm18:10356311	Gm18:10309742-10372339	A	G	0.459612	0.078028	3.85e-09	Distal	0.133091	Dynamic (21 DAF)
21 DAF	GmlncRNA03172	Gm19:34913764	Gm19:34710411-35066485	A	G	0.349717	0.059368	3.85e-09	Distal	0.136238	Dynamic (21 DAF)
14 DAF	GmlncRNA03175	Gm04:40202474	Gm04:39916716-40207662	G	C	0.242651	0.047827	3.91e-07	Distal	0.09987	Dynamic (14 DAF)
14 DAF	GmlncRNA03175	Gm15:52012036	Gm15:51915454-52372004	T	C	0.296117	0.0537012	3.5e-08	Distal	0.116317	Dynamic (14 DAF)
14 DAF	GmlncRNA03175	Gm20:37988328	Gm20:37801362-38134397	T	C	0.367394	0.0732036	5.2e-07	Distal	0.0971815	Dynamic (14 DAF)
21 DAF	GmlncRNA03175	Gm20:34604726	Gm20:34200113-34690692	T	C	0.272748	0.0556813	9.66e-07	Distal	0.100396	Dynamic (21 DAF)
14 DAF	GmlncRNA03173	Gm04:40531940	Gm04:40503417-40991676	A	G	-0.422247	0.0822407	2.83e-07	Local	0.101638	Dynamic (14 DAF)
14 DAF	GmlncRNA03188	Gm08:45295585	Gm08:45221075-45455224	T	C	0.314621	0.0654881	1.55e-06	Distal	0.0937935	Dynamic (14 DAF)
21 DAF	GmlncRNA03194	Gm18:33602827	Gm18:33591397-33602827	AC	A	0.557464	0.105068	1.12e-07	Distal	0.109048	Dynamic (21 DAF)
14 DAF	GmlncRNA03200	Gm04:1898502	Gm04:1697094-2145674	T	G	0.310598	0.062113	5.72e-07	Distal	0.0965436	Dynamic (14 DAF)
14 DAF	GmlncRNA03229	Gm01:2841719	Gm01:2725788-3041430	T	G	0.46015	0.0855755	7.57e-08	Distal	0.116159	Dynamic (14 DAF)
14 DAF	GmlncRNA03229	Gm13:14986855	Gm13:14521059-15006778	G	T	0.266936	0.0527477	4.18e-07	Distal	0.0990289	Dynamic (14 DAF)
14 DAF	GmlncRNA03238	Gm04:44166695	Gm04:43901936-44182481	A	G	0.341058	0.0658756	2.25e-07	Local	0.106028	Dynamic (14 DAF)
14 DAF	GmlncRNA03245	Gm03:6942956	Gm03:6853925-7103311	T	C	0.544386	0.108656	5.44e-07	Distal	0.099177	Dynamic (14 DAF)
14 DAF	GmlncRNA03245	Gm17:8735636	Gm17:8711510-8748121	T	A	0.550143	0.108372	3.85e-07	Distal	0.0984457	Dynamic (14 DAF)
14 DAF	GmlncRNA03253	Gm03:5432751	Gm03:5211696-5460639	G	A	0.546628	0.102297	9.11e-08	Distal	0.115342	Dynamic (14 DAF)
21 DAF	GmlncRNA03253	Gm04:44776648	Gm04:44662100-44836498	C	T	-0.322321	0.0578631	2.54e-08	Local	0.121195	Dynamic (21 DAF)
21 DAF	GmlncRNA03253	Gm15:44935518	Gm15:44722058-45081965	T	C	0.397186	0.0809145	9.17e-07	Distal	0.0926408	Dynamic (21 DAF)
14 DAF	GmlncRNA03274	Gm08:39573955	Gm08:39543670-39867938	G	A	0.579361	0.125027	3.59e-06	Distal	0.0833987	Dynamic (14 DAF)
21 DAF	GmlncRNA03274	Gm18:30461571	Gm18:30461447-30758391	A	G	0.598318	0.114028	1.55e-07	Distal	0.104872	Dynamic (21 DAF)
14 DAF	GmlncRNA03276	Gm01:4290754	Gm01:4258602-4333972	T	C	0.34713	0.0656719	1.25e-07	Distal	0.105458	Dynamic (14 DAF)
14 DAF	GmlncRNA03276	Gm04:46325443	Gm04:46206658-46334508	CTT	C	0.410523	0.0801184	2.99e-07	Local	0.0997319	Static
14 DAF	GmlncRNA03276	Gm04:48654830	Gm04:48562925-48786487	A	G	0.275365	0.0460482	2.23e-09	Distal	0.133054	Dynamic (14 DAF)
14 DAF	GmlncRNA03276	Gm05:40949685	Gm05:40949684-40968161	A	G	0.349531	0.0725763	1.46e-06	Distal	0.0901821	Dynamic (14 DAF)
14 DAF	GmlncRNA03276	Gm06:4531735	Gm06:4440215-4780630	T	C	0.27552	0.0455805	1.5e-09	Distal	0.13309	Dynamic (14 DAF)
14 DAF	GmlncRNA03276	Gm07:2392361	Gm07:2110078-2520927	T	C	0.31977	0.0605046	1.26e-07	Distal	0.106638	Dynamic (14 DAF)
14 DAF	GmlncRNA03276	Gm07:15423507	Gm07:15422274-15537266	G	A	0.29958	0.0623388	1.54e-06	Distal	0.0908894	Dynamic (14 DAF)
14 DAF	GmlncRNA03276	Gm07:44548673	Gm07:44519745-44686439	T	C	0.368663	0.0670248	3.79e-08	Distal	0.118064	Dynamic (14 DAF)
14 DAF	GmlncRNA03276	Gm08:11308671	Gm08:11024592-11521647	A	C	0.364283	0.057912	3.17e-10	Distal	0.144636	Static
14 DAF	GmlncRNA03276	Gm08:14559704	Gm08:14540789-15023049	G	A	0.350695	0.0617975	1.39e-08	Distal	0.122822	Dynamic (14 DAF)
14 DAF	GmlncRNA03276	Gm10:13789022	Gm10:13517305-13973636	T	C	0.420515	0.0770592	4.84e-08	Distal	0.114633	Dynamic (14 DAF)
14 DAF	GmlncRNA03276	Gm11:11543833	Gm11:11439743-11793130	AAT	A	0.38306	0.0684765	2.22e-08	Distal	0.121154	Dynamic (14 DAF)
14 DAF	GmlncRNA03276	Gm12:36814181	Gm12:36698125-36949342	T	C	0.524011	0.0783754	2.29e-11	Distal	0.169515	Dynamic (14 DAF)
14 DAF	GmlncRNA03276	Gm15:22827691	Gm15:22562094-23014085	T	A	0.333777	0.0585868	1.22e-08	Distal	0.120009	Static
14 DAF	GmlncRNA03276	Gm16:6657689	Gm16:6644189-7091604	T	G	0.287333	0.0589336	1.09e-06	Distal	0.0944147	Static
14 DAF	GmlncRNA03276	Gm16:27841009	Gm16:27709322-28065480	A	G	0.220916	0.0448216	8.27e-07	Distal	0.0982354	Dynamic (14 DAF)
14 DAF	GmlncRNA03276	Gm16:36370158	Gm16:36358546-36444733	A	T	0.44801	0.0825403	5.71e-08	Distal	0.115777	Static
14 DAF	GmlncRNA03276	Gm18:6248664	Gm18:6108272-6363241	T	C	0.444446	0.0747316	2.73e-09	Distal	0.139597	Dynamic (14 DAF)
14 DAF	GmlncRNA03276	Gm19:6762445	Gm19:6682990-7131629	G	A	0.432338	0.0761875	1.39e-08	Distal	0.123283	Static
14 DAF	GmlncRNA03276	Gm20:35563747	Gm20:35250472-35618560	T	C	0.392979	0.0749092	1.55e-07	Distal	0.104042	Dynamic (14 DAF)
21 DAF	GmlncRNA03276	Gm01:49945727	Gm01:49710788-49945727	A	C	0.40471	0.0725621	2.44e-08	Distal	0.116461	Dynamic (21 DAF)
21 DAF	GmlncRNA03276	Gm03:31331556	Gm03:31124333-31513975	T	C	0.45506	0.0799849	1.28e-08	Distal	0.120612	Dynamic (21 DAF)
21 DAF	GmlncRNA03276	Gm03:37401587	Gm03:37305017-37611417	G	GA	0.454457	0.0784635	6.96e-09	Distal	0.125386	Dynamic (21 DAF)
21 DAF	GmlncRNA03276	Gm04:46311855	Gm04:46206658-46334508	C	T	0.571917	0.075418	3.37e-14	Local	0.204281	Static
21 DAF	GmlncRNA03276	Gm05:5938052	Gm05:5894671-5939097	T	TA	0.453677	0.0789935	9.29e-09	Distal	0.129359	Dynamic (21 DAF)
21 DAF	GmlncRNA03276	Gm06:10904063	Gm06:10761708-10983108	C	A	0.398291	0.0758472	1.51e-07	Distal	0.107895	Dynamic (21 DAF)
21 DAF	GmlncRNA03276	Gm07:42841867	Gm07:42840931-42866828	A	G	0.388284	0.0731891	1.13e-07	Distal	0.10988	Dynamic (21 DAF)
21 DAF	GmlncRNA03276	Gm08:11451701	Gm08:11282179-11585328	G	T	0.295689	0.056473	1.64e-07	Distal	0.112166	Static
21 DAF	GmlncRNA03276	Gm08:22932665	Gm08:22784577-23025502	C	T	0.37898	0.0783685	1.33e-06	Distal	0.0908584	Dynamic (21 DAF)
21 DAF	GmlncRNA03276	Gm12:33843809	Gm12:33590324-33979243	T	A	0.386895	0.0701039	3.41e-08	Distal	0.12017	Dynamic (21 DAF)
21 DAF	GmlncRNA03276	Gm13:42688361	Gm13:42686019-42693003	C	T	0.472796	0.0779525	1.32e-09	Distal	0.141603	Dynamic (21 DAF)
21 DAF	GmlncRNA03276	Gm15:22562095	Gm15:22562094-23014085	A	G	0.318292	0.0580751	4.24e-08	Distal	0.114632	Static
21 DAF	GmlncRNA03276	Gm16:6639092	Gm16:6407628-6644046	GCACA	GCA	0.294456	0.0600298	9.33e-07	Distal	0.0928764	Static
21 DAF	GmlncRNA03276	Gm16:29251065	Gm16:29213714-29499528	A	G	0.284917	0.0555407	2.9e-07	Distal	0.103885	Dynamic (21 DAF)
21 DAF	GmlncRNA03276	Gm16:36408554	Gm16:36359270-36502937	G	A	0.32257	0.0591278	4.88e-08	Distal	0.112837	Static
21 DAF	GmlncRNA03276	Gm18:6690959	Gm18:6556703-6844378	C	A	0.400339	0.0759223	1.34e-07	Distal	0.105001	Dynamic (21 DAF)
21 DAF	GmlncRNA03276	Gm19:1033392	Gm19:845631-1039139	C	T	0.462988	0.0810846	1.13e-08	Distal	0.123216	Dynamic (21 DAF)
21 DAF	GmlncRNA03276	Gm19:36083590	Gm19:35817724-36291896	A	G	0.379823	0.074258	3.14e-07	Distal	0.106714	Static
21 DAF	GmlncRNA03276	Gm19:40010435	Gm19:39833336-40283731	G	GT	0.317115	0.0622073	3.44e-07	Distal	0.101121	Dynamic (21 DAF)
21 DAF	GmlncRNA03280	Gm04:4358328	Gm04:4126103-4601962	T	TCTTC	0.277976	0.053881	2.48e-07	Distal	0.102917	Dynamic (21 DAF)
21 DAF	GmlncRNA03328	Gm03:7054047	Gm03:6853925-7103311	A	G	0.395368	0.0742731	1.02e-07	Distal	0.115499	Dynamic (21 DAF)
21 DAF	GmlncRNA03328	Gm13:9922810	Gm13:9462943-9955656	T	C	0.320874	0.0591664	5.85e-08	Distal	0.118399	Dynamic (21 DAF)
21 DAF	GmlncRNA03328	Gm14:48175306	Gm14:48030558-48178788	G	A	0.351918	0.0680552	2.33e-07	Distal	0.103748	Dynamic (21 DAF)
21 DAF	GmlncRNA03328	Gm15:3836295	Gm15:3784863-4034341	*	A	0.30663	0.0598641	3.02e-07	Distal	0.103603	Dynamic (21 DAF)
21 DAF	GmlncRNA03328	Gm19:46940712	Gm19:46791809-47287938	GA	G	0.276733	0.0576302	1.57e-06	Distal	0.0956533	Dynamic (21 DAF)
21 DAF	GmlncRNA03343	Gm04:49721834	Gm04:49614965-50102126	G	A	0.362907	0.064548	1.88e-08	Local	0.123665	Dynamic (21 DAF)
14 DAF	GmlncRNA03349	Gm13:27852615	Gm13:27560787-27980385	A	T	0.473186	0.0905746	1.75e-07	Distal	0.109482	Dynamic (14 DAF)
21 DAF	GmlncRNA03349	Gm12:33844724	Gm12:33590324-33979243	T	C	0.458184	0.0910662	4.87e-07	Distal	0.09762	Dynamic (21 DAF)
21 DAF	GmlncRNA03349	Gm15:47717786	Gm15:47486181-47952674	A	C	0.551753	0.0925766	2.52e-09	Distal	0.134285	Dynamic (21 DAF)
21 DAF	GmlncRNA03353	Gm04:47328270	Gm04:47247448-47528206	T	C	-0.691986	0.137082	4.47e-07	Distal	0.097081	Dynamic (21 DAF)
14 DAF	GmlncRNA03358	Gm06:1821598	Gm06:1759279-2064765	C	T	0.367162	0.0770783	1.9e-06	Distal	0.0938839	Dynamic (14 DAF)
14 DAF	GmlncRNA03360	Gm04:50648572	Gm04:50510620-50689938	AT	A	0.453438	0.09572	2.17e-06	Local	0.0896037	Dynamic (14 DAF)
14 DAF	GmlncRNA03361	Gm01:47077779	Gm01:47013934-47506528	T	C	0.350757	0.0684303	2.96e-07	Distal	0.100176	Dynamic (14 DAF)
21 DAF	GmlncRNA03363	Gm16:30184683	Gm16:30095975-30405978	AT	A	0.490967	0.102011	1.49e-06	Distal	0.0914974	Dynamic (21 DAF)
14 DAF	GmlncRNA03383	Gm05:667303	Gm05:598031-667303	C	CTAAT	0.546176	0.102813	1.08e-07	Local	0.113236	Static
21 DAF	GmlncRNA03383	Gm05:765247	Gm05:648159-1000355	C	G	0.390637	0.0763028	3.06e-07	Local	0.103103	Static
14 DAF	GmlncRNA03385	Gm03:44399972	Gm03:44399971-44764376	C	T	0.429458	0.0863865	6.65e-07	Distal	0.0940732	Dynamic (14 DAF)
21 DAF	GmlncRNA03390	Gm06:47458122	Gm06:47146012-47610519	AC	A	0.361157	0.0640544	1.72e-08	Distal	0.1219	Dynamic (21 DAF)
21 DAF	GmlncRNA03422	Gm16:5891075	Gm16:5831814-6284260	T	A	-0.572807	0.113042	4.04e-07	Distal	0.10082	Dynamic (21 DAF)
14 DAF	GmlncRNA03424	Gm03:43759580	Gm03:43630027-43884263	A	C	0.524609	0.102045	2.73e-07	Distal	0.103471	Dynamic (14 DAF)
14 DAF	GmlncRNA03424	Gm18:6335774	Gm18:6108272-6363241	G	A	0.396688	0.0800849	7.3e-07	Distal	0.0945366	Dynamic (14 DAF)
14 DAF	GmlncRNA03447	Gm05:3573192	Gm05:3482882-3745662	C	T	-0.341952	0.0605044	1.59e-08	Local	0.119658	Static
14 DAF	GmlncRNA03447	Gm15:17337151	Gm15:17118283-17370238	G	C	0.39397	0.0782449	4.78e-07	Distal	0.102494	Dynamic (14 DAF)
21 DAF	GmlncRNA03447	Gm05:3561293	Gm05:3482882-3745662	A	C	-0.272003	0.0511472	1.05e-07	Local	0.109077	Static
21 DAF	GmlncRNA03453	Gm06:49068698	Gm06:48971657-49241782	C	T	0.425799	0.0766539	2.78e-08	Distal	0.123003	Dynamic (21 DAF)
21 DAF	GmlncRNA03470	Gm10:10481624	Gm10:10227506-10586557	T	C	0.371035	0.0764989	1.23e-06	Distal	0.0899512	Dynamic (21 DAF)
21 DAF	GmlncRNA03470	Gm18:54134927	Gm18:54109269-54411276	ACTT	A	0.25351	0.0503498	4.78e-07	Distal	0.102906	Dynamic (21 DAF)
14 DAF	GmlncRNA03487	Gm05:5094595	Gm05:4610279-5109423	A	G	0.484661	0.0904855	8.5e-08	Local	0.113987	Dynamic (14 DAF)
14 DAF	GmlncRNA03487	Gm05:5675033	Gm05:5461207-5778956	A	G	0.796898	0.0678914	8.15e-32	Local	0.367624	Static
14 DAF	GmlncRNA03487	Gm05:7625203	Gm05:7387510-7865876	T	C	0.641998	0.0873968	2.05e-13	Distal	0.185457	Static
14 DAF	GmlncRNA03487	Gm05:32561547	Gm05:32437684-32575441	GAA	GA	0.448966	0.0898095	5.76e-07	Distal	0.0961223	Dynamic (14 DAF)
21 DAF	GmlncRNA03487	Gm03:43874222	Gm03:43874221-44074028	A	T	0.34554	0.0724751	1.86e-06	Distal	0.0885402	Dynamic (21 DAF)
21 DAF	GmlncRNA03487	Gm05:5689082	Gm05:5461207-5778956	G	A	0.646544	0.0568072	5.18e-30	Local	0.355344	Static
21 DAF	GmlncRNA03487	Gm05:11385040	Gm05:11354571-11586968	A	C	0.592733	0.093706	2.52e-10	Distal	0.146021	Static
21 DAF	GmlncRNA03487	Gm05:22958597	Gm05:22688635-23177052	G	A	0.550284	0.0911798	1.59e-09	Distal	0.132726	Dynamic (21 DAF)
21 DAF	GmlncRNA03487	Gm20:35715672	Gm20:35625860-35966335	A	T	0.336322	0.0705748	1.88e-06	Distal	0.0939544	Dynamic (21 DAF)
14 DAF	GmlncRNA03489	Gm12:36350321	Gm12:36165760-36546160	TCG	T	0.294678	0.053613	3.88e-08	Distal	0.119309	Dynamic (14 DAF)
14 DAF	GmlncRNA03489	Gm15:19205708	Gm15:19113885-19613541	A	G	0.452987	0.0925963	9.98e-07	Distal	0.0927852	Dynamic (14 DAF)
14 DAF	GmlncRNA03489	Gm19:26424298	Gm19:26074379-26573655	G	A	0.504445	0.0973588	2.2e-07	Distal	0.105757	Dynamic (14 DAF)
14 DAF	GmlncRNA03494	Gm19:2588088	Gm19:2523829-2855826	A	G	0.469938	0.088271	1.02e-07	Distal	0.11459	Dynamic (14 DAF)
14 DAF	GmlncRNA03494	Gm19:35110973	Gm19:34892064-35158781	C	A	0.450845	0.0830371	5.65e-08	Distal	0.114047	Dynamic (14 DAF)
21 DAF	GmlncRNA03495	Gm17:33145340	Gm17:32923227-33171166	A	C	0.460079	0.084914	6.02e-08	Distal	0.11407	Dynamic (21 DAF)
21 DAF	GmlncRNA03495	Gm18:41854187	Gm18:41745518-42226282	G	A	0.432204	0.0867199	6.23e-07	Distal	0.0986317	Dynamic (21 DAF)
14 DAF	GmlncRNA03499	Gm11:24122947	Gm11:23998658-24493855	G	A	0.277974	0.0548153	3.95e-07	Distal	0.104233	Dynamic (14 DAF)
14 DAF	GmlncRNA03507	Gm01:45095397	Gm01:45083282-45441651	T	A	0.406634	0.0830675	9.82e-07	Distal	0.0966402	Dynamic (14 DAF)
14 DAF	GmlncRNA03507	Gm13:17633647	Gm13:17450964-17639388	C	T	0.535747	0.0766079	2.68e-12	Distal	0.176619	Dynamic (14 DAF)
14 DAF	GmlncRNA03507	Gm14:30891809	Gm14:30651644-31114084	C	G	0.533233	0.0904376	3.72e-09	Distal	0.131801	Dynamic (14 DAF)
14 DAF	GmlncRNA03507	Gm18:44369424	Gm18:44156488-44561192	C	T	0.520757	0.0872542	2.4e-09	Distal	0.130659	Dynamic (14 DAF)
14 DAF	GmlncRNA03507	Gm18:45185280	Gm18:45026852-45512118	C	G	0.377324	0.0732125	2.55e-07	Distal	0.103128	Dynamic (14 DAF)
14 DAF	GmlncRNA03507	Gm19:5093658	Gm19:4785306-5269082	C	A	0.389546	0.0738971	1.35e-07	Distal	0.1126	Dynamic (14 DAF)
14 DAF	GmlncRNA03518	Gm01:56989011	Gm01:56984973-57119419	C	T	0.431543	0.0777064	2.8e-08	Distal	0.117339	Dynamic (14 DAF)
14 DAF	GmlncRNA03518	Gm02:13082876	Gm02:13080964-13137041	G	A	0.428775	0.0824769	2.01e-07	Distal	0.102364	Dynamic (14 DAF)
14 DAF	GmlncRNA03518	Gm04:48037881	Gm04:48029728-48226852	A	G	0.493055	0.0723309	9.32e-12	Distal	0.171802	Dynamic (14 DAF)
14 DAF	GmlncRNA03518	Gm06:12095525	Gm06:11745638-12190325	T	C	0.497484	0.0812933	9.38e-10	Distal	0.142693	Dynamic (14 DAF)
14 DAF	GmlncRNA03518	Gm07:37198055	Gm07:37036305-37447349	T	C	0.421622	0.0773713	5.06e-08	Distal	0.111764	Dynamic (14 DAF)
14 DAF	GmlncRNA03518	Gm08:14940839	Gm08:14879316-15093617	TA	T	0.43897	0.0756598	6.56e-09	Distal	0.12671	Dynamic (14 DAF)
14 DAF	GmlncRNA03518	Gm11:548770	Gm11:270912-604094	G	GA	0.212123	0.0440614	1.48e-06	Distal	0.0904729	Dynamic (14 DAF)
14 DAF	GmlncRNA03518	Gm11:10884940	Gm11:10724045-11121672	AG	A	0.366861	0.0538686	9.74e-12	Distal	0.172173	Dynamic (14 DAF)
14 DAF	GmlncRNA03518	Gm16:5857820	Gm16:5831814-6284260	T	C	0.394826	0.0745419	1.18e-07	Distal	0.107881	Static
14 DAF	GmlncRNA03518	Gm18:24769774	Gm18:24325430-24823880	CTT	C	0.442667	0.0700387	2.61e-10	Distal	0.152499	Dynamic (14 DAF)
14 DAF	GmlncRNA03518	Gm18:44929555	Gm18:44894302-45020421	C	T	0.434426	0.0780984	2.66e-08	Distal	0.123303	Dynamic (14 DAF)
14 DAF	GmlncRNA03518	Gm19:50470704	Gm19:50458307-50698888	G	T	0.468121	0.0886665	1.29e-07	Distal	0.114767	Dynamic (14 DAF)
21 DAF	GmlncRNA03518	Gm06:49195012	Gm06:49168899-49281398	C	A	0.508538	0.0897151	1.44e-08	Distal	0.118944	Dynamic (21 DAF)
21 DAF	GmlncRNA03518	Gm08:3378795	Gm08:3330360-3515319	T	C	0.359497	0.0736808	1.07e-06	Distal	0.0930618	Dynamic (21 DAF)
21 DAF	GmlncRNA03518	Gm10:5602455	Gm10:5585367-5782151	A	G	0.458067	0.0838261	4.64e-08	Distal	0.112741	Dynamic (21 DAF)
21 DAF	GmlncRNA03518	Gm15:10752391	Gm15:10591044-10861397	G	A	0.429138	0.0808652	1.12e-07	Distal	0.10661	Dynamic (21 DAF)
21 DAF	GmlncRNA03518	Gm16:5847017	Gm16:5831814-6284260	C	CT	0.540983	0.0916216	3.54e-09	Distal	0.136793	Static
21 DAF	GmlncRNA03518	Gm20:38845594	Gm20:38842817-39090884	T	A	0.341207	0.0688716	7.26e-07	Distal	0.101196	Dynamic (21 DAF)
14 DAF	GmlncRNA03520	Gm08:37126993	Gm08:36735988-37232471	A	G	0.503768	0.0972867	2.24e-07	Distal	0.109976	Dynamic (14 DAF)
14 DAF	GmlncRNA03520	Gm11:38555966	Gm11:38301097-38669639	A	T	0.273703	0.0518309	1.29e-07	Distal	0.11027	Dynamic (14 DAF)
14 DAF	GmlncRNA03520	Gm13:30122332	Gm13:29724436-30200812	T	A	0.517419	0.0617825	5.53e-17	Distal	0.244266	Static
14 DAF	GmlncRNA03520	Gm16:36662963	Gm16:36278785-36762669	G	A	0.403599	0.0823036	9.4e-07	Distal	0.0921178	Dynamic (14 DAF)
21 DAF	GmlncRNA03520	Gm13:29986667	Gm13:29724436-30200812	A	T	0.592405	0.0637764	1.56e-20	Distal	0.278974	Static
21 DAF	GmlncRNA03520	Gm20:35883122	Gm20:35625860-35966335	A	G	0.347046	0.0719701	1.42e-06	Distal	0.0896906	Dynamic (21 DAF)
21 DAF	GmlncRNA03524	Gm15:8126141	Gm15:7982912-8291704	T	G	0.47383	0.0945901	5.46e-07	Distal	0.10365	Dynamic (21 DAF)
14 DAF	GmlncRNA03531	Gm02:12102140	Gm02:11858960-12280995	C	T	0.643789	0.104782	8.04e-10	Distal	0.143672	Dynamic (14 DAF)
14 DAF	GmlncRNA03554	Gm03:5486227	Gm03:5346442-5486912	G	A	0.300467	0.0626443	1.62e-06	Distal	0.0884806	Dynamic (14 DAF)
14 DAF	GmlncRNA03571	Gm18:4225105	Gm18:3955807-4304722	C	T	0.493762	0.102998	1.64e-06	Distal	0.0904848	Dynamic (14 DAF)
14 DAF	GmlncRNA03582	Gm09:19523462	Gm09:19320749-19819193	A	T	0.327493	0.0630172	2.03e-07	Distal	0.110683	Dynamic (14 DAF)
21 DAF	GmlncRNA03585	Gm15:14436064	Gm15:14195078-14457545	T	C	0.457874	0.0937534	1.04e-06	Distal	0.0914375	Dynamic (21 DAF)
14 DAF	GmlncRNA03590	Gm10:506527	Gm10:285061-661919	C	CAA	0.643421	0.114022	1.67e-08	Distal	0.126944	Dynamic (14 DAF)
14 DAF	GmlncRNA03590	Gm13:15719107	Gm13:15695405-15719107	G	A	0.331159	0.0653673	4.06e-07	Distal	0.0984619	Dynamic (14 DAF)
14 DAF	GmlncRNA03590	Gm15:41275989	Gm15:41009045-41330334	A	AAAC	0.390007	0.0669301	5.64e-09	Distal	0.132143	Dynamic (14 DAF)
21 DAF	GmlncRNA03590	Gm12:2686091	Gm12:2504197-2979973	G	C	0.467496	0.0867894	7.18e-08	Distal	0.112455	Dynamic (21 DAF)
14 DAF	GmlncRNA03614	Gm05:7239376	Gm05:7171121-7342284	G	A	0.26922	0.0488204	3.5e-08	Distal	0.113296	Static
14 DAF	GmlncRNA03614	Gm20:29835915	Gm20:29386238-29886106	G	A	0.487893	0.0796001	8.83e-10	Distal	0.144178	Dynamic (14 DAF)
21 DAF	GmlncRNA03614	Gm02:696321	Gm02:666534-809206	C	T	0.297414	0.0564967	1.41e-07	Distal	0.109228	Dynamic (21 DAF)
21 DAF	GmlncRNA03614	Gm05:16749495	Gm05:16517069-16851700	A	G	0.312332	0.0455314	6.9e-12	Distal	0.165656	Static
21 DAF	GmlncRNA03614	Gm05:24928842	Gm05:24707244-25136746	A	G	0.324706	0.0463586	2.48e-12	Distal	0.175802	Dynamic (21 DAF)
14 DAF	GmlncRNA03616	Gm03:46510044	Gm03:46400121-46524119	G	GCGATTGACATTCAAGTTGTTC	0.389222	0.0680985	1.09e-08	Distal	0.122046	Dynamic (14 DAF)
14 DAF	GmlncRNA03616	Gm05:7886834	Gm05:7421419-7886834	GA	G	0.397464	0.0819929	1.25e-06	Distal	0.0905541	Dynamic (14 DAF)
14 DAF	GmlncRNA03616	Gm06:39208630	Gm06:39060617-39557062	TG	T	0.527182	0.104976	5.12e-07	Distal	0.0992046	Dynamic (14 DAF)
14 DAF	GmlncRNA03620	Gm14:29298178	Gm14:29113796-29608712	A	G	0.51192	0.102826	6.41e-07	Distal	0.0996261	Dynamic (14 DAF)
14 DAF	GmlncRNA03659	Gm19:47963429	Gm19:47879693-48234803	T	C	0.521263	0.103564	4.82e-07	Distal	0.09657	Dynamic (14 DAF)
14 DAF	GmlncRNA03667	Gm01:3118279	Gm01:3013909-3179671	A	C	0.463553	0.0815119	1.29e-08	Distal	0.129707	Dynamic (14 DAF)
14 DAF	GmlncRNA03667	Gm02:47047330	Gm02:47040871-47181952	GTA	G	0.444622	0.0910884	1.05e-06	Distal	0.0946139	Dynamic (14 DAF)
14 DAF	GmlncRNA03687	Gm15:41109289	Gm15:40762285-41258631	G	A	0.545394	0.102789	1.12e-07	Distal	0.110338	Dynamic (14 DAF)
14 DAF	GmlncRNA03691	Gm09:69937	Gm09:3172-335546	A	G	0.266507	0.0536425	6.76e-07	Distal	0.10213	Dynamic (14 DAF)
14 DAF	GmlncRNA03691	Gm11:3035664	Gm11:2760672-3059585	A	G	0.477638	0.0944782	4.29e-07	Distal	0.106246	Dynamic (14 DAF)
14 DAF	GmlncRNA03691	Gm12:38726864	Gm12:38437526-38805822	T	C	0.456207	0.089161	3.11e-07	Distal	0.101403	Dynamic (14 DAF)
14 DAF	GmlncRNA03691	Gm16:3096334	Gm16:2930489-3315225	G	C	0.469329	0.0892763	1.46e-07	Distal	0.107687	Dynamic (14 DAF)
14 DAF	GmlncRNA03691	Gm18:8998213	Gm18:8809206-9216350	G	C	0.469436	0.0950992	7.96e-07	Distal	0.0965532	Dynamic (14 DAF)
14 DAF	GmlncRNA03704	Gm05:12194386	Gm05:11992775-12438524	A	G	0.56679	0.0926879	9.65e-10	Distal	0.145845	Dynamic (14 DAF)
14 DAF	GmlncRNA03704	Gm05:23715014	Gm05:23607478-23882947	C	CCA	0.4406	0.0775202	1.32e-08	Distal	0.121306	Dynamic (14 DAF)
14 DAF	GmlncRNA03704	Gm05:32085090	Gm05:31910696-32265782	C	A	-0.380354	0.0623341	1.05e-09	Distal	0.137272	Dynamic (14 DAF)
14 DAF	GmlncRNA03743	Gm01:51740730	Gm01:51589066-51902657	A	G	0.453797	0.0833884	5.27e-08	Distal	0.110663	Dynamic (14 DAF)
14 DAF	GmlncRNA03743	Gm04:42502607	Gm04:42457493-42823790	TCTCC	TCCTCC	0.337459	0.066973	4.69e-07	Distal	0.100197	Dynamic (14 DAF)
14 DAF	GmlncRNA03743	Gm14:45455490	Gm14:45284344-45713559	T	G	0.374876	0.0728691	2.68e-07	Distal	0.102002	Dynamic (14 DAF)
21 DAF	GmlncRNA03743	Gm01:3179622	Gm01:3013909-3179671	C	G	0.454283	0.0802218	1.49e-08	Distal	0.120073	Dynamic (21 DAF)
21 DAF	GmlncRNA03743	Gm06:47586541	Gm06:47467188-47726269	G	C	0.381658	0.0759322	5e-07	Distal	0.103428	Dynamic (21 DAF)
21 DAF	GmlncRNA03743	Gm07:2376291	Gm07:2321254-2614929	C	T	0.561336	0.0845681	3.19e-11	Distal	0.161353	Dynamic (21 DAF)
21 DAF	GmlncRNA03743	Gm11:17294804	Gm11:17231105-17323406	T	C	0.472103	0.0902618	1.69e-07	Distal	0.10971	Dynamic (21 DAF)
21 DAF	GmlncRNA03743	Gm16:31066591	Gm16:30758967-31086524	CT	C	0.338155	0.062367	5.89e-08	Distal	0.109942	Dynamic (21 DAF)
14 DAF	GmlncRNA03748	Gm15:44244612	Gm15:44170518-44594168	A	G	0.409619	0.077282	1.16e-07	Distal	0.105975	Dynamic (14 DAF)
14 DAF	GmlncRNA03760	Gm01:53118875	Gm01:52901620-53250137	G	A	0.383845	0.0760505	4.48e-07	Distal	0.0978008	Dynamic (14 DAF)
14 DAF	GmlncRNA03760	Gm03:45238955	Gm03:45230371-45240321	A	G	0.421301	0.0861524	1.01e-06	Distal	0.0988529	Dynamic (14 DAF)
14 DAF	GmlncRNA03760	Gm04:1742363	Gm04:1537380-2005381	A	C	0.36664	0.065153	1.83e-08	Distal	0.121485	Dynamic (14 DAF)
14 DAF	GmlncRNA03760	Gm06:736086	Gm06:736085-876002	G	T	0.275734	0.0510717	6.7e-08	Distal	0.116062	Dynamic (14 DAF)
14 DAF	GmlncRNA03760	Gm07:15324329	Gm07:15189048-15570440	C	T	0.357432	0.0638849	2.21e-08	Distal	0.116238	Dynamic (14 DAF)
14 DAF	GmlncRNA03760	Gm08:9072975	Gm08:8997625-9452983	T	A	0.292876	0.0573254	3.24e-07	Distal	0.103128	Dynamic (14 DAF)
14 DAF	GmlncRNA03760	Gm10:39223399	Gm10:39160069-39479966	T	C	0.494755	0.0793369	4.49e-10	Distal	0.150216	Dynamic (14 DAF)
14 DAF	GmlncRNA03760	Gm10:50084192	Gm10:49866033-50102434	A	T	0.370991	0.0659774	1.88e-08	Distal	0.128207	Dynamic (14 DAF)
14 DAF	GmlncRNA03760	Gm11:38771436	Gm11:38726995-38877226	A	T	0.433124	0.0846406	3.1e-07	Distal	0.0994957	Dynamic (14 DAF)
14 DAF	GmlncRNA03760	Gm14:630808	Gm14:464390-825626	AG	A	0.397844	0.0704935	1.66e-08	Distal	0.123526	Dynamic (14 DAF)
14 DAF	GmlncRNA03760	Gm14:48282497	Gm14:48271726-48298418	T	A	0.438448	0.0821242	9.35e-08	Distal	0.108582	Dynamic (14 DAF)
14 DAF	GmlncRNA03760	Gm15:11605539	Gm15:11499289-11860453	A	G	0.423132	0.086696	1.06e-06	Distal	0.0942196	Dynamic (14 DAF)
14 DAF	GmlncRNA03760	Gm15:49611014	Gm15:49501690-49638164	C	T	0.411243	0.0802368	2.97e-07	Distal	0.103313	Dynamic (14 DAF)
14 DAF	GmlncRNA03760	Gm16:5053108	Gm16:4975231-5252619	G	T	0.313698	0.0597112	1.49e-07	Distal	0.107561	Dynamic (14 DAF)
14 DAF	GmlncRNA03760	Gm16:5726476	Gm16:5632918-5824125	A	C	0.411344	0.0715321	8.9e-09	Distal	0.125701	Dynamic (14 DAF)
14 DAF	GmlncRNA03760	Gm16:37508522	Gm16:37328723-37750514	T	G	0.477913	0.0794008	1.76e-09	Distal	0.140841	Dynamic (14 DAF)
14 DAF	GmlncRNA03760	Gm18:4840957	Gm18:4747004-5089005	CG	C	0.459165	0.0807689	1.31e-08	Distal	0.125111	Dynamic (14 DAF)
14 DAF	GmlncRNA03760	Gm18:5080005	Gm18:4948173-5297222	TG	T	0.369915	0.065324	1.49e-08	Distal	0.120977	Dynamic (14 DAF)
14 DAF	GmlncRNA03760	Gm18:7635198	Gm18:7596221-7832958	T	C	0.608495	0.0814151	7.78e-14	Distal	0.195411	Dynamic (14 DAF)
14 DAF	GmlncRNA03760	Gm18:52256867	Gm18:52012144-52367718	T	C	0.453617	0.0674552	1.76e-11	Distal	0.16491	Dynamic (14 DAF)
14 DAF	GmlncRNA03760	Gm19:42603769	Gm19:42574679-42840547	A	ATTGAGATTCTTCAAC	0.402216	0.0725939	3.01e-08	Distal	0.114676	Dynamic (14 DAF)
21 DAF	GmlncRNA03770	Gm20:34252178	Gm20:34233641-34269623	TAAAGAA	T	0.39813	0.0798623	6.19e-07	Distal	0.0982877	Dynamic (21 DAF)
21 DAF	GmlncRNA03772	Gm11:2968314	Gm11:2760672-3059585	G	C	0.453001	0.086365	1.56e-07	Distal	0.105608	Dynamic (21 DAF)
14 DAF	GmlncRNA03771	Gm04:46837859	Gm04:46835241-46839015	A	G	0.525505	0.107584	1.04e-06	Distal	0.0918163	Dynamic (14 DAF)
14 DAF	GmlncRNA03771	Gm05:41142318	Gm05:40657335-41147197	G	A	0.402305	0.0804012	5.62e-07	Distal	0.100941	Dynamic (14 DAF)
14 DAF	GmlncRNA03771	Gm16:37361817	Gm16:37156105-37537194	CT	C	0.41541	0.0816032	3.57e-07	Distal	0.0989419	Dynamic (14 DAF)
14 DAF	GmlncRNA03773	Gm03:44499492	Gm03:44275250-44774868	T	A	0.449543	0.0562341	1.3e-15	Distal	0.2138	Static
14 DAF	GmlncRNA03773	Gm09:47271888	Gm09:47109510-47605858	T	C	0.368171	0.0700221	1.46e-07	Distal	0.106887	Dynamic (14 DAF)
21 DAF	GmlncRNA03773	Gm03:44525039	Gm03:44275250-44774868	*	C	0.645977	0.0598123	3.44e-27	Distal	0.332652	Static
14 DAF	GmlncRNA03774	Gm03:5040278	Gm03:4736808-5154107	A	G	0.440727	0.0882974	5.99e-07	Distal	0.0996903	Dynamic (14 DAF)
14 DAF	GmlncRNA03774	Gm05:21991908	Gm05:21916045-22106216	T	A	0.497132	0.0743416	2.28e-11	Distal	0.166411	Static
14 DAF	GmlncRNA03774	Gm05:26946893	Gm05:26735801-27192070	A	G	0.456173	0.0694204	4.99e-11	Local	0.154116	Static
14 DAF	GmlncRNA03774	Gm11:39587096	Gm11:39323536-39609077	A	G	-0.289339	0.0612526	2.32e-06	Distal	0.0909586	Dynamic (14 DAF)
21 DAF	GmlncRNA03774	Gm05:21390531	Gm05:21353572-21573677	A	AATTACAAGACTTATGTAATCG	0.402196	0.07051	1.17e-08	Distal	0.126338	Static
21 DAF	GmlncRNA03774	Gm05:27203273	Gm05:27203272-27515479	A	ACTTCGCTTCTCATCATCACTCGCCTCACACGACT	0.411162	0.066381	5.87e-10	Local	0.142959	Static
14 DAF	GmlncRNA03780	Gm02:11600787	Gm02:11467003-11839252	C	T	0.465501	0.0786173	3.2e-09	Distal	0.133784	Dynamic (14 DAF)
14 DAF	GmlncRNA03780	Gm03:17861142	Gm03:17517884-17861153	AACGAAGAATGG	A	0.551511	0.104127	1.18e-07	Distal	0.10584	Dynamic (14 DAF)
14 DAF	GmlncRNA03780	Gm13:39798092	Gm13:39642971-40063154	CT	C	0.462709	0.0927547	6.08e-07	Distal	0.0950239	Dynamic (14 DAF)
21 DAF	GmlncRNA03780	Gm05:17520751	Gm05:17476897-17573589	A	G	-0.417143	0.0755714	3.39e-08	Distal	0.114773	Dynamic (21 DAF)
21 DAF	GmlncRNA03780	Gm05:26909115	Gm05:26759188-27138320	G	A	-0.433243	0.0734096	3.6e-09	Local	0.129562	Dynamic (21 DAF)
14 DAF	GmlncRNA03794	Gm03:4645133	Gm03:4449867-4806392	G	A	0.540471	0.101585	1.04e-07	Distal	0.115865	Dynamic (14 DAF)
14 DAF	GmlncRNA03794	Gm07:16407340	Gm07:16373985-16637981	A	ATTGGCC	0.344252	0.0648453	1.1e-07	Distal	0.115894	Dynamic (14 DAF)
14 DAF	GmlncRNA03794	Gm09:2325976	Gm09:2207073-2471957	C	T	0.561923	0.116455	1.4e-06	Distal	0.0964963	Dynamic (14 DAF)
14 DAF	GmlncRNA03794	Gm09:3026465	Gm09:2962871-3185949	G	A	0.495578	0.101571	1.07e-06	Distal	0.0909296	Dynamic (14 DAF)
14 DAF	GmlncRNA03789	Gm13:27333405	Gm13:26984029-27333405	C	A	0.689593	0.130659	1.31e-07	Distal	0.107609	Dynamic (14 DAF)
21 DAF	GmlncRNA03789	Gm05:17811090	Gm05:17493099-17939722	C	T	-0.534292	0.104156	2.9e-07	Distal	0.0999343	Dynamic (21 DAF)
21 DAF	GmlncRNA03789	Gm05:26947756	Gm05:26817273-26987847	A	G	-0.489691	0.0970497	4.52e-07	Local	0.0970047	Dynamic (21 DAF)
21 DAF	GmlncRNA03791	Gm01:36813943	Gm01:36586408-37083394	G	A	0.409969	0.0677962	1.47e-09	Distal	0.136665	Dynamic (21 DAF)
14 DAF	GmlncRNA03811	Gm08:15510353	Gm08:15339290-15833807	G	C	0.508653	0.101107	4.88e-07	Distal	0.0968558	Dynamic (14 DAF)
14 DAF	GmlncRNA03811	Gm09:39810374	Gm09:39561136-40035589	A	G	0.627215	0.0545822	1.46e-30	Distal	0.35684	Static
14 DAF	GmlncRNA03811	Gm14:47599017	Gm14:47594855-48070570	T	TG	0.586935	0.117782	6.25e-07	Distal	0.101014	Dynamic (14 DAF)
21 DAF	GmlncRNA03811	Gm09:1969658	Gm09:1846822-2294631	T	A	0.285441	0.0568663	5.18e-07	Distal	0.0991185	Dynamic (21 DAF)
21 DAF	GmlncRNA03811	Gm09:39814078	Gm09:39561136-40035589	A	G	0.359026	0.0454238	2.7e-15	Distal	0.210009	Static
14 DAF	GmlncRNA03819	Gm05:28597187	Gm05:28416312-28836999	T	C	0.327718	0.0629043	1.89e-07	Local	0.111173	Static
14 DAF	GmlncRNA03819	Gm07:8821849	Gm07:8706260-8963054	A	AC	0.456947	0.0886384	2.53e-07	Distal	0.103984	Dynamic (14 DAF)
21 DAF	GmlncRNA03819	Gm01:52791348	Gm01:52650295-53035146	T	C	0.481264	0.0772455	4.65e-10	Distal	0.140226	Dynamic (21 DAF)
21 DAF	GmlncRNA03819	Gm05:28621193	Gm05:28416312-28836999	T	A	0.277265	0.0524054	1.22e-07	Local	0.114258	Static
21 DAF	GmlncRNA03819	Gm05:33913379	Gm05:33725253-34035985	A	G	0.448704	0.0803411	2.34e-08	Distal	0.126186	Dynamic (21 DAF)
21 DAF	GmlncRNA03819	Gm05:41893270	Gm05:41761094-42144480	A	G	0.513052	0.0850192	1.59e-09	Distal	0.136688	Dynamic (21 DAF)
21 DAF	GmlncRNA03819	Gm08:2589482	Gm08:2322445-2786664	C	T	0.236614	0.0460149	2.72e-07	Distal	0.100369	Dynamic (21 DAF)
21 DAF	GmlncRNA03819	Gm08:9198976	Gm08:8997625-9452983	GGTTC	GCCGTCAAGTTC	0.536629	0.0965707	2.75e-08	Distal	0.123082	Dynamic (21 DAF)
21 DAF	GmlncRNA03819	Gm08:17705750	Gm08:17541737-17740539	AGCAGTTTTTT	A	0.683314	0.10781	2.33e-10	Distal	0.144935	Dynamic (21 DAF)
21 DAF	GmlncRNA03819	Gm08:44507075	Gm08:44470538-44667702	G	C	0.493022	0.0977334	4.55e-07	Distal	0.0988457	Dynamic (21 DAF)
21 DAF	GmlncRNA03819	Gm15:11698150	Gm15:11499289-11860453	*	T	0.399565	0.0763381	1.66e-07	Distal	0.106436	Dynamic (21 DAF)
21 DAF	GmlncRNA03819	Gm15:53272518	Gm15:52987203-53486900	A	G	0.285477	0.0549439	2.04e-07	Distal	0.101874	Dynamic (21 DAF)
14 DAF	GmlncRNA03825	Gm13:31989210	Gm13:31629287-32014776	G	A	0.552757	0.0564746	1.27e-22	Distal	0.286997	Static
21 DAF	GmlncRNA03825	Gm10:44653267	Gm10:44647086-44925483	G	A	0.536541	0.109859	1.04e-06	Distal	0.0966267	Dynamic (21 DAF)
21 DAF	GmlncRNA03825	Gm13:31988417	Gm13:31629287-32014776	T	G	0.356253	0.0496172	6.97e-13	Distal	0.18181	Static
21 DAF	GmlncRNA03825	Gm14:48069008	Gm14:48030558-48178788	G	A	0.380284	0.0722714	1.43e-07	Distal	0.104211	Dynamic (21 DAF)
21 DAF	GmlncRNA03825	Gm20:34597679	Gm20:34469029-34815744	T	C	0.481862	0.0896944	7.78e-08	Distal	0.116441	Dynamic (21 DAF)
21 DAF	GmlncRNA03826	Gm16:37369984	Gm16:37281789-37463259	A	G	0.411441	0.0765425	7.64e-08	Distal	0.114707	Dynamic (21 DAF)
14 DAF	GmlncRNA03829	Gm07:16382774	Gm07:16251562-16672112	C	T	0.322613	0.0681433	2.2e-06	Distal	0.0884478	Dynamic (14 DAF)
14 DAF	GmlncRNA03829	Gm08:38294222	Gm08:38290812-38303046	A	G	0.594713	0.109487	5.58e-08	Distal	0.116387	Dynamic (14 DAF)
21 DAF	GmlncRNA03829	Gm05:36221426	Gm05:36220668-36399954	G	A	0.39122	0.0708308	3.33e-08	Distal	0.114901	Dynamic (21 DAF)
21 DAF	GmlncRNA03829	Gm15:50981750	Gm15:50586645-51006342	T	C	0.437009	0.0867942	4.78e-07	Distal	0.103326	Dynamic (21 DAF)
21 DAF	GmlncRNA03829	Gm15:51535459	Gm15:51478005-51667711	G	C	0.467693	0.0850646	3.84e-08	Distal	0.115277	Dynamic (21 DAF)
14 DAF	GmlncRNA03839	Gm04:44756570	Gm04:44718306-45213599	A	G	0.449037	0.0797641	1.81e-08	Distal	0.118834	Dynamic (14 DAF)
14 DAF	GmlncRNA03848	Gm06:47504223	Gm06:47429555-47522743	C	A	0.620885	0.11843	1.58e-07	Distal	0.10758	Dynamic (14 DAF)
14 DAF	GmlncRNA03848	Gm07:7555610	Gm07:7299688-7559417	T	C	0.461467	0.0848109	5.29e-08	Distal	0.116281	Dynamic (14 DAF)
14 DAF	GmlncRNA03848	Gm11:18628662	Gm11:18602194-18858363	G	C	0.426763	0.0768202	2.77e-08	Distal	0.120619	Dynamic (14 DAF)
14 DAF	GmlncRNA03848	Gm16:6091041	Gm16:5831814-6284260	C	G	0.55071	0.112257	9.3e-07	Distal	0.0939866	Dynamic (14 DAF)
14 DAF	GmlncRNA03848	Gm16:30792767	Gm16:30696593-31190745	T	C	0.368196	0.0696465	1.25e-07	Distal	0.110491	Dynamic (14 DAF)
14 DAF	GmlncRNA03848	Gm18:1651327	Gm18:1369728-1653703	C	T	0.447379	0.0840204	1.01e-07	Distal	0.106445	Dynamic (14 DAF)
14 DAF	GmlncRNA03848	Gm18:57142087	Gm18:56967963-57285064	C	CAATAATGCAAGCAATTGATGCGCACTCGCAACACCA	0.406911	0.0733655	2.92e-08	Distal	0.11575	Dynamic (14 DAF)
21 DAF	GmlncRNA03852	Gm01:52900367	Gm01:52650295-53035146	C	CT	0.509536	0.0986558	2.41e-07	Distal	0.10599	Dynamic (21 DAF)
14 DAF	GmlncRNA03889	Gm05:31665202	Gm05:31510469-31909732	T	C	-0.464599	0.0708677	5.53e-11	Local	0.159195	Dynamic (14 DAF)
14 DAF	GmlncRNA03889	Gm20:42220458	Gm20:41947821-42354040	GA	G	0.371669	0.0642467	7.25e-09	Distal	0.124658	Dynamic (14 DAF)
21 DAF	GmlncRNA03889	Gm01:3157806	Gm01:3130747-3165052	TTATACCGCAGACCAATATTATTTTAAAGCAATAGCGTTAAATTACTTTATTCAGTAACATTTAACTTGCTCAGTGTACTTTCAAGTTCCAACCAAAAAA	T	0.522124	0.0852054	8.91e-10	Distal	0.144674	Dynamic (21 DAF)
21 DAF	GmlncRNA03889	Gm09:37314658	Gm09:37311449-37467264	A	AT	0.491426	0.0850159	7.45e-09	Distal	0.125418	Dynamic (21 DAF)
21 DAF	GmlncRNA03889	Gm13:30045223	Gm13:29872220-30139704	C	T	0.484858	0.0927856	1.74e-07	Distal	0.10953	Dynamic (21 DAF)
21 DAF	GmlncRNA03889	Gm17:7960257	Gm17:7928437-8210869	G	C	0.48558	0.0891697	5.16e-08	Distal	0.111209	Dynamic (21 DAF)
21 DAF	GmlncRNA03889	Gm19:35114994	Gm19:34892064-35158781	A	AC	0.353567	0.0673652	1.53e-07	Distal	0.111731	Dynamic (21 DAF)
21 DAF	GmlncRNA03891	Gm20:29557548	Gm20:29386238-29886106	A	G	0.497265	0.0896181	2.88e-08	Distal	0.122278	Dynamic (21 DAF)
14 DAF	GmlncRNA03894	Gm05:17859269	Gm05:17493099-17939722	A	T	0.442462	0.0769841	9.06e-09	Distal	0.12233	Static
14 DAF	GmlncRNA03894	Gm05:27748172	Gm05:27690649-27984218	T	C	0.568368	0.0771265	1.72e-13	Distal	0.187713	Static
14 DAF	GmlncRNA03894	Gm05:31848257	Gm05:31598992-32095417	A	C	0.754475	0.0602353	5.42e-36	Local	0.398305	Static
21 DAF	GmlncRNA03894	Gm04:6129471	Gm04:5896478-6228331	T	C	0.451647	0.0857731	1.4e-07	Distal	0.109277	Dynamic (21 DAF)
21 DAF	GmlncRNA03894	Gm04:40934746	Gm04:40716635-41209377	C	T	0.378264	0.061081	5.91e-10	Distal	0.142383	Dynamic (21 DAF)
21 DAF	GmlncRNA03894	Gm05:17698433	Gm05:17493099-17939722	A	G	0.562266	0.0742216	3.58e-14	Distal	0.196948	Static
21 DAF	GmlncRNA03894	Gm05:28254382	Gm05:28011077-28391004	A	G	0.637772	0.0814493	4.87e-15	Distal	0.204847	Static
21 DAF	GmlncRNA03894	Gm05:31848257	Gm05:31598992-32095417	A	C	0.675983	0.0585993	8.72e-31	Local	0.359584	Static
21 DAF	GmlncRNA03894	Gm05:33895606	Gm05:33820107-33940363	A	G	0.374	0.0708586	1.31e-07	Distal	0.105581	Dynamic (21 DAF)
21 DAF	GmlncRNA03908	Gm05:31258025	Gm05:31027714-31504722	T	C	0.301403	0.0566581	1.04e-07	Distal	0.113061	Dynamic (21 DAF)
21 DAF	GmlncRNA03908	Gm18:55575587	Gm18:55570941-55989838	T	C	0.418851	0.0820735	3.34e-07	Distal	0.105852	Dynamic (21 DAF)
14 DAF	GmlncRNA03919	Gm05:33389842	Gm05:33369234-33766425	C	T	0.47489	0.0948745	5.57e-07	Local	0.0956082	Dynamic (14 DAF)
14 DAF	GmlncRNA03919	Gm13:35913080	Gm13:35878157-36266543	AC	A	0.609757	0.123977	8.73e-07	Distal	0.0922605	Dynamic (14 DAF)
14 DAF	GmlncRNA03921	Gm16:29557725	Gm16:29324151-29806927	C	T	0.535308	0.0947493	1.61e-08	Distal	0.124239	Dynamic (14 DAF)
21 DAF	GmlncRNA03922	Gm05:33058380	Gm05:33036839-33496966	C	T	-0.360488	0.065788	4.26e-08	Local	0.112867	Dynamic (21 DAF)
14 DAF	GmlncRNA03927	Gm05:33285112	Gm05:33036839-33496966	T	TA	0.630531	0.0650749	3.35e-22	Local	0.284594	Static
21 DAF	GmlncRNA03927	Gm05:33321361	Gm05:33036839-33496966	C	A	0.559998	0.0614357	7.85e-20	Local	0.262031	Static
14 DAF	GmlncRNA03943	Gm03:6458005	Gm03:6350629-6837613	T	G	0.367087	0.0665521	3.47e-08	Distal	0.118647	Dynamic (14 DAF)
21 DAF	GmlncRNA03957	Gm05:29215640	Gm05:28903735-29267804	A	T	0.28599	0.0600654	1.92e-06	Distal	0.0941957	Dynamic (21 DAF)
21 DAF	GmlncRNA03957	Gm19:50287996	Gm19:50039317-50305605	G	A	0.456341	0.0929799	9.2e-07	Distal	0.0999137	Dynamic (21 DAF)
14 DAF	GmlncRNA03966	Gm14:29311706	Gm14:29113796-29608712	A	G	0.452121	0.0881341	2.9e-07	Distal	0.105131	Dynamic (14 DAF)
14 DAF	GmlncRNA03998	Gm01:52253021	Gm01:52095612-52439779	C	T	0.379801	0.0739743	2.83e-07	Distal	0.108765	Dynamic (14 DAF)
14 DAF	GmlncRNA03998	Gm05:35726945	Gm05:35477636-35927933	GT	G	0.755536	0.0622693	7.03e-34	Local	0.387194	Static
14 DAF	GmlncRNA03998	Gm05:37013215	Gm05:36879843-37133464	T	C	0.364924	0.0531114	6.38e-12	Distal	0.166695	Dynamic (14 DAF)
14 DAF	GmlncRNA03998	Gm05:37466982	Gm05:37454396-37934788	A	G	0.407638	0.0669233	1.12e-09	Distal	0.138387	Static
14 DAF	GmlncRNA03998	Gm12:38832502	Gm12:38813587-38844163	G	A	0.602625	0.0976434	6.76e-10	Distal	0.150499	Dynamic (14 DAF)
21 DAF	GmlncRNA03998	Gm05:35772335	Gm05:35477636-35927933	T	C	0.334713	0.0480393	3.23e-12	Local	0.169417	Static
21 DAF	GmlncRNA03998	Gm05:36844670	Gm05:36401174-36858851	A	T	0.44287	0.0837257	1.23e-07	Distal	0.106393	Dynamic (21 DAF)
21 DAF	GmlncRNA03998	Gm05:40674577	Gm05:40657335-41147197	G	A	0.322357	0.0556474	6.92e-09	Distal	0.126365	Static
21 DAF	GmlncRNA03998	Gm05:41851348	Gm05:41761094-42144480	T	A	0.49759	0.0869908	1.07e-08	Distal	0.123598	Dynamic (21 DAF)
21 DAF	GmlncRNA03998	Gm07:3663352	Gm07:3567798-3870321	T	A	0.506601	0.100619	4.78e-07	Distal	0.098887	Dynamic (21 DAF)
14 DAF	GmlncRNA04026	Gm06:19788730	Gm06:19758896-19885041	G	T	0.441731	0.0869925	3.82e-07	Distal	0.0992521	Dynamic (14 DAF)
14 DAF	GmlncRNA04026	Gm09:45621808	Gm09:45599421-45892801	T	C	0.270455	0.0559665	1.35e-06	Distal	0.0893526	Dynamic (14 DAF)
14 DAF	GmlncRNA04031	Gm06:45650089	Gm06:45528498-45733782	G	A	0.503266	0.0920015	4.5e-08	Distal	0.12021	Dynamic (14 DAF)
21 DAF	GmlncRNA04031	Gm08:38166616	Gm08:37912175-38405467	A	G	0.485081	0.0991856	1.01e-06	Distal	0.100111	Dynamic (21 DAF)
21 DAF	GmlncRNA04031	Gm14:8367583	Gm14:8267857-8762420	T	C	0.245086	0.0515824	2.02e-06	Distal	0.0893805	Dynamic (21 DAF)
14 DAF	GmlncRNA04038	Gm05:37351179	Gm05:37133703-37425260	G	A	0.244872	0.0520568	2.55e-06	Local	0.0877615	Dynamic (14 DAF)
14 DAF	GmlncRNA04038	Gm05:37795484	Gm05:37454396-37934788	A	AAT	0.30395	0.0620154	9.53e-07	Local	0.0949396	Dynamic (14 DAF)
14 DAF	GmlncRNA04045	Gm10:23464319	Gm10:23265673-23596026	G	A	-0.324633	0.0677109	1.63e-06	Distal	0.0897949	Dynamic (14 DAF)
14 DAF	GmlncRNA04049	Gm01:45332827	Gm01:45083282-45441651	G	T	0.820435	0.153151	8.46e-08	Distal	0.117279	Dynamic (14 DAF)
14 DAF	GmlncRNA04049	Gm04:1552539	Gm04:1537380-2005381	T	TA	0.684217	0.143768	1.94e-06	Distal	0.0885968	Dynamic (14 DAF)
21 DAF	GmlncRNA04061	Gm06:19803245	Gm06:19758896-19885041	G	A	0.397117	0.0742004	8.7e-08	Distal	0.113375	Dynamic (21 DAF)
21 DAF	GmlncRNA04098	Gm10:5911957	Gm10:5895581-5942921	T	C	0.676403	0.136186	6.81e-07	Distal	0.0988057	Dynamic (21 DAF)
21 DAF	GmlncRNA04098	Gm13:37226944	Gm13:36966971-37305552	G	A	0.312018	0.0622342	5.34e-07	Distal	0.10009	Dynamic (21 DAF)
14 DAF	GmlncRNA04118	Gm03:6460670	Gm03:6283089-6533256	A	G	0.447844	0.084594	1.2e-07	Distal	0.114852	Dynamic (14 DAF)
14 DAF	GmlncRNA04118	Gm04:38968685	Gm04:38662286-39012969	T	G	0.324785	0.0661372	9.07e-07	Distal	0.0937933	Dynamic (14 DAF)
21 DAF	GmlncRNA04118	Gm02:49739426	Gm02:49617382-49992461	G	A	0.219328	0.0446575	9.05e-07	Distal	0.0984053	Dynamic (21 DAF)
14 DAF	GmlncRNA04119	Gm05:41637181	Gm05:41635362-42132374	A	G	-0.440266	0.0731141	1.73e-09	Local	0.132694	Dynamic (14 DAF)
21 DAF	GmlncRNA04127	Gm05:36230133	Gm05:36220668-36399954	G	A	0.477612	0.0836496	1.13e-08	Distal	0.123206	Dynamic (21 DAF)
21 DAF	GmlncRNA04127	Gm05:40587148	Gm05:40406587-40587148	A	G	0.404801	0.0763715	1.16e-07	Distal	0.114161	Dynamic (21 DAF)
21 DAF	GmlncRNA04127	Gm05:41894534	Gm05:41761094-42144480	A	T	0.818977	0.0762141	6.21e-27	Local	0.328536	Dynamic (21 DAF)
21 DAF	GmlncRNA04127	Gm06:4805658	Gm06:4782586-4877151	A	G	0.497722	0.0874059	1.24e-08	Distal	0.130002	Dynamic (21 DAF)
21 DAF	GmlncRNA04127	Gm10:49588202	Gm10:49362933-49635248	T	A	0.40872	0.0785474	1.96e-07	Distal	0.109587	Dynamic (21 DAF)
21 DAF	GmlncRNA04127	Gm14:43321311	Gm14:43080105-43364845	C	T	0.527396	0.0899755	4.59e-09	Distal	0.13046	Dynamic (21 DAF)
21 DAF	GmlncRNA04127	Gm14:49482940	Gm14:49463504-49637634	T	G	0.425418	0.0839532	4.03e-07	Distal	0.0981274	Dynamic (21 DAF)
21 DAF	GmlncRNA04127	Gm18:3133448	Gm18:3129185-3213566	G	C	0.478322	0.0743499	1.25e-10	Distal	0.148672	Dynamic (21 DAF)
21 DAF	GmlncRNA04127	Gm18:3428785	Gm18:3210001-3636661	T	A	0.678563	0.0930237	3e-13	Distal	0.183984	Dynamic (21 DAF)
21 DAF	GmlncRNA04127	Gm18:3837582	Gm18:3704682-3916240	TA	T	0.421897	0.0805947	1.65e-07	Distal	0.106048	Dynamic (21 DAF)
21 DAF	GmlncRNA04127	Gm19:44754848	Gm19:44699195-44827781	ACATG	A	0.368127	0.0651141	1.57e-08	Distal	0.125856	Dynamic (21 DAF)
21 DAF	GmlncRNA04134	Gm16:29564641	Gm16:29530247-29780518	A	G	0.274997	0.055369	6.81e-07	Distal	0.0984067	Dynamic (21 DAF)
14 DAF	GmlncRNA04137	Gm02:8649723	Gm02:8517820-9015115	T	C	0.298574	0.0607753	8.98e-07	Distal	0.0924239	Dynamic (14 DAF)
14 DAF	GmlncRNA04137	Gm02:9912581	Gm02:9585298-9999229	C	T	0.249288	0.0489181	3.47e-07	Distal	0.103891	Dynamic (14 DAF)
14 DAF	GmlncRNA04137	Gm03:531546	Gm03:139469-549507	A	G	0.267422	0.053954	7.18e-07	Distal	0.0984374	Dynamic (14 DAF)
14 DAF	GmlncRNA04137	Gm06:49253614	Gm06:49249166-49630990	C	CATA	0.564015	0.0809153	3.16e-12	Distal	0.170728	Dynamic (14 DAF)
14 DAF	GmlncRNA04137	Gm15:52099878	Gm15:51915454-52372004	T	C	0.286603	0.0520892	3.75e-08	Distal	0.120004	Dynamic (14 DAF)
14 DAF	GmlncRNA04137	Gm18:521355	Gm18:292097-786138	C	T	0.432037	0.0749736	8.29e-09	Distal	0.132189	Dynamic (14 DAF)
21 DAF	GmlncRNA04143	Gm05:34255461	Gm05:34181527-34634350	C	T	0.400344	0.0767808	1.85e-07	Distal	0.104893	Dynamic (21 DAF)
21 DAF	GmlncRNA04143	Gm12:1824975	Gm12:1656251-2068143	G	C	0.704225	0.0967611	3.39e-13	Distal	0.18394	Dynamic (21 DAF)
21 DAF	GmlncRNA04143	Gm12:4594439	Gm12:4533983-4723034	TAAG	T	0.473958	0.0810931	5.08e-09	Distal	0.127385	Dynamic (21 DAF)
21 DAF	GmlncRNA04143	Gm14:48722559	Gm14:48653357-48872753	T	TA	0.45275	0.0890252	3.66e-07	Distal	0.104769	Dynamic (21 DAF)
14 DAF	GmlncRNA04147	Gm06:381545	Gm06:39752-538983	A	C	0.554717	0.0554049	1.35e-23	Local	0.297239	Static
14 DAF	GmlncRNA04147	Gm06:48834394	Gm06:48828583-48835499	AGG	A	0.342427	0.0690072	6.97e-07	Distal	0.101071	Dynamic (14 DAF)
14 DAF	GmlncRNA04147	Gm14:7456189	Gm14:7213577-7614832	T	C	0.471841	0.089525	1.36e-07	Distal	0.110328	Dynamic (14 DAF)
21 DAF	GmlncRNA04147	Gm06:386770	Gm06:39752-538983	A	G	0.407575	0.0502574	5.07e-16	Local	0.224642	Static
21 DAF	GmlncRNA04147	Gm06:3058944	Gm06:3050295-3504930	A	C	0.430201	0.0683914	3.17e-10	Distal	0.155431	Dynamic (21 DAF)
21 DAF	GmlncRNA04147	Gm09:30910669	Gm09:30593713-31081157	T	G	0.593662	0.0872256	1e-11	Distal	0.170728	Dynamic (21 DAF)
21 DAF	GmlncRNA04147	Gm12:39411861	Gm12:39332941-39420801	AACCCATT	A	0.478829	0.0948095	4.41e-07	Distal	0.101416	Dynamic (21 DAF)
14 DAF	GmlncRNA04164	Gm15:1389664	Gm15:1080528-1463741	T	A	0.347629	0.0698026	6.35e-07	Distal	0.0973388	Dynamic (14 DAF)
14 DAF	GmlncRNA04204	Gm07:3767022	Gm07:3567798-3870321	C	T	0.520106	0.105922	9.1e-07	Distal	0.094883	Dynamic (14 DAF)
14 DAF	GmlncRNA04224	Gm06:3771299	Gm06:3551928-4010229	A	G	-0.529054	0.0898024	3.83e-09	Local	0.12727	Dynamic (14 DAF)
14 DAF	GmlncRNA04224	Gm06:4313167	Gm06:4260558-4616783	T	G	-0.310034	0.0646558	1.63e-06	Local	0.08878	Dynamic (14 DAF)
21 DAF	GmlncRNA04227	Gm01:3047738	Gm01:3047737-3082528	G	A	0.502926	0.0978859	2.78e-07	Distal	0.101766	Dynamic (21 DAF)
21 DAF	GmlncRNA04227	Gm19:41774460	Gm19:41770810-42074103	G	A	0.406904	0.0784589	2.15e-07	Distal	0.108939	Dynamic (21 DAF)
14 DAF	GmlncRNA04233	Gm06:6738050	Gm06:6510322-6883278	GTCTC	GTC	0.514947	0.0853566	1.61e-09	Distal	0.142507	Dynamic (14 DAF)
21 DAF	GmlncRNA04236	Gm19:44734914	Gm19:44699195-44827781	A	G	0.480421	0.0969706	7.26e-07	Distal	0.0979666	Dynamic (21 DAF)
21 DAF	GmlncRNA04239	Gm18:47567343	Gm18:47424315-47873760	T	C	0.355684	0.0712204	5.91e-07	Distal	0.103516	Dynamic (21 DAF)
14 DAF	GmlncRNA04252	Gm20:37070648	Gm20:36791338-37174511	C	T	0.436063	0.0847728	2.69e-07	Distal	0.105225	Dynamic (14 DAF)
14 DAF	GmlncRNA04252	Gm20:41696796	Gm20:41474305-41952744	A	C	0.35515	0.0747743	2.04e-06	Distal	0.0937772	Dynamic (14 DAF)
21 DAF	GmlncRNA04252	Gm18:52042468	Gm18:51927950-52355023	AT	A	-0.314969	0.0601989	1.68e-07	Distal	0.105138	Dynamic (21 DAF)
14 DAF	GmlncRNA04253	Gm11:1209184	Gm11:1015213-1495450	C	A	0.329687	0.0665465	7.26e-07	Distal	0.0971886	Dynamic (14 DAF)
21 DAF	GmlncRNA04281	Gm06:6108258	Gm06:5952942-6204587	C	T	0.472298	0.079777	3.22e-09	Local	0.140169	Dynamic (21 DAF)
21 DAF	GmlncRNA04295	Gm05:33738634	Gm05:33729461-33762270	A	T	0.530519	0.105882	5.43e-07	Distal	0.10078	Dynamic (21 DAF)
21 DAF	GmlncRNA04301	Gm10:6726633	Gm10:6608236-6861991	G	A	0.495218	0.100179	7.68e-07	Distal	0.0991595	Dynamic (21 DAF)
14 DAF	GmlncRNA04324	Gm02:15623187	Gm02:15457463-15860470	T	G	0.542693	0.102545	1.21e-07	Distal	0.105687	Dynamic (14 DAF)
14 DAF	GmlncRNA04324	Gm13:21682244	Gm13:21461304-21813904	T	C	0.441737	0.0934944	2.3e-06	Distal	0.0860825	Dynamic (14 DAF)
14 DAF	GmlncRNA04344	Gm10:4310923	Gm10:4190201-4412207	GA	G	0.288732	0.0537657	7.87e-08	Distal	0.112284	Dynamic (14 DAF)
21 DAF	GmlncRNA04344	Gm07:890116	Gm07:613029-1110028	T	C	0.315681	0.0616454	3.04e-07	Distal	0.0992484	Dynamic (21 DAF)
21 DAF	GmlncRNA04344	Gm08:38166593	Gm08:37912175-38405467	T	A	0.537301	0.106116	4.12e-07	Distal	0.105228	Dynamic (21 DAF)
21 DAF	GmlncRNA04344	Gm10:3344218	Gm10:3153455-3587903	G	A	0.490367	0.0940055	1.82e-07	Distal	0.10875	Dynamic (21 DAF)
21 DAF	GmlncRNA04344	Gm17:40959364	Gm17:40752879-41181047	A	AG	0.397989	0.0840917	2.21e-06	Distal	0.0920272	Dynamic (21 DAF)
14 DAF	GmlncRNA04361	Gm13:39064371	Gm13:38969067-39303961	C	T	-0.376506	0.0750698	5.29e-07	Distal	0.0959525	Dynamic (14 DAF)
14 DAF	GmlncRNA04363	Gm06:1282928	Gm06:1157518-1430337	A	G	0.555615	0.109273	3.68e-07	Distal	0.100265	Dynamic (14 DAF)
14 DAF	GmlncRNA04363	Gm19:49046196	Gm19:48997757-49060447	C	T	0.402696	0.0845083	1.89e-06	Distal	0.0943338	Dynamic (14 DAF)
14 DAF	GmlncRNA04388	Gm04:48366005	Gm04:48132758-48586123	G	T	-0.554172	0.0687009	7.24e-16	Distal	0.223548	Static
21 DAF	GmlncRNA04388	Gm04:48362397	Gm04:48132758-48586123	T	C	-0.594725	0.0643185	2.32e-20	Distal	0.265114	Static
14 DAF	GmlncRNA04404	Gm06:12519539	Gm06:12271278-12538712	T	G	0.472072	0.0569855	1.19e-16	Local	0.231355	Static
14 DAF	GmlncRNA04404	Gm13:27897171	Gm13:27560787-27980385	A	T	0.570394	0.113565	5.1e-07	Distal	0.100016	Dynamic (14 DAF)
21 DAF	GmlncRNA04404	Gm06:12439693	Gm06:12271278-12538712	T	TTA	0.440007	0.0538605	3.1e-16	Local	0.227981	Static
14 DAF	GmlncRNA04415	Gm15:25761011	Gm15:25679680-26107604	A	G	0.48525	0.100684	1.44e-06	Distal	0.0896042	Dynamic (14 DAF)
14 DAF	GmlncRNA04422	Gm06:13336074	Gm06:13088717-13585253	G	C	0.773506	0.0746894	3.92e-25	Local	0.313373	Static
14 DAF	GmlncRNA04422	Gm11:39171191	Gm11:38914502-39386186	T	C	0.430999	0.0838167	2.72e-07	Distal	0.100753	Dynamic (14 DAF)
21 DAF	GmlncRNA04422	Gm06:13335829	Gm06:13088717-13585253	T	G	0.753125	0.0762068	4.95e-23	Local	0.306486	Static
14 DAF	GmlncRNA04425	Gm02:4697741	Gm02:4678645-4957419	T	TTC	0.344874	0.0702312	9.08e-07	Distal	0.099596	Dynamic (14 DAF)
21 DAF	GmlncRNA04425	Gm13:31605696	Gm13:31368546-31684738	A	G	0.49293	0.0956876	2.58e-07	Distal	0.103445	Dynamic (21 DAF)
14 DAF	GmlncRNA04426	Gm06:13425194	Gm06:13088717-13585253	C	T	0.498494	0.0799124	4.43e-10	Local	0.150293	Static
21 DAF	GmlncRNA04426	Gm06:13176063	Gm06:13088717-13585253	G	A	0.428462	0.0724756	3.38e-09	Local	0.129948	Static
14 DAF	GmlncRNA04435	Gm13:28437699	Gm13:28302015-28797030	C	A	0.364758	0.0719438	3.98e-07	Distal	0.106792	Dynamic (14 DAF)
21 DAF	GmlncRNA04447	Gm03:18889352	Gm03:18608084-19080185	C	T	0.553831	0.0908746	1.1e-09	Distal	0.14223	Dynamic (21 DAF)
21 DAF	GmlncRNA04447	Gm20:23102235	Gm20:23100998-23103415	T	C	0.475541	0.0896577	1.13e-07	Distal	0.107731	Dynamic (21 DAF)
21 DAF	GmlncRNA04457	Gm06:14924010	Gm06:14651144-14927434	T	C	0.333406	0.0539014	6.19e-10	Local	0.142623	Dynamic (21 DAF)
14 DAF	GmlncRNA04463	Gm06:15570486	Gm06:15333085-15808966	*	T	0.429653	0.0628977	8.43e-12	Local	0.174333	Dynamic (14 DAF)
14 DAF	GmlncRNA04463	Gm18:13326584	Gm18:13246948-13590812	G	A	0.36786	0.0686284	8.31e-08	Distal	0.117882	Dynamic (14 DAF)
14 DAF	GmlncRNA04472	Gm08:11557024	Gm08:11457023-11579599	A	G	0.244354	0.050417	1.26e-06	Distal	0.0898317	Dynamic (14 DAF)
21 DAF	GmlncRNA04472	Gm07:31504098	Gm07:31239485-31729497	A	G	0.561212	0.099735	1.83e-08	Distal	0.119637	Dynamic (21 DAF)
21 DAF	GmlncRNA04493	Gm06:16667314	Gm06:16382745-16829370	G	T	-0.47385	0.0705691	1.88e-11	Local	0.164499	Dynamic (21 DAF)
21 DAF	GmlncRNA04510	Gm05:5522436	Gm05:5238444-5572007	G	GA	0.369032	0.074839	8.18e-07	Distal	0.101179	Dynamic (21 DAF)
21 DAF	GmlncRNA04510	Gm06:17605374	Gm06:17519557-17770873	T	C	0.333391	0.0490728	1.09e-11	Local	0.163583	Dynamic (21 DAF)
21 DAF	GmlncRNA04510	Gm13:19505023	Gm13:19279333-19595916	G	A	0.487112	0.0999802	1.1e-06	Distal	0.0920985	Dynamic (21 DAF)
21 DAF	GmlncRNA04510	Gm20:35597481	Gm20:35250472-35618560	C	CA	0.530145	0.0996166	1.03e-07	Distal	0.10715	Dynamic (21 DAF)
21 DAF	GmlncRNA04520	Gm01:2340753	Gm01:2050051-2430481	A	C	0.416952	0.0746912	2.37e-08	Distal	0.117523	Dynamic (21 DAF)
21 DAF	GmlncRNA04520	Gm18:53577979	Gm18:53327829-53700679	T	A	0.414561	0.0810807	3.17e-07	Distal	0.10368	Dynamic (21 DAF)
21 DAF	GmlncRNA04520	Gm20:343409	Gm20:206499-343754	A	C	0.228834	0.0432111	1.19e-07	Distal	0.107023	Dynamic (21 DAF)
21 DAF	GmlncRNA04520	Gm20:34112515	Gm20:34060754-34360404	T	A	0.554446	0.0940231	3.7e-09	Distal	0.138114	Dynamic (21 DAF)
14 DAF	GmlncRNA04544	Gm06:19122178	Gm06:18879965-19369450	A	G	0.59471	0.061939	7.88e-22	Local	0.28005	Static
21 DAF	GmlncRNA04544	Gm06:19122178	Gm06:18879965-19369450	A	G	0.551109	0.0562085	1.07e-22	Local	0.288572	Static
21 DAF	GmlncRNA04544	Gm09:2633975	Gm09:2436862-2746892	TC	T	0.39049	0.0744842	1.58e-07	Distal	0.10929	Dynamic (21 DAF)
21 DAF	GmlncRNA04553	Gm19:47188209	Gm19:46791809-47287938	G	A	0.404299	0.0744985	5.73e-08	Distal	0.115293	Dynamic (21 DAF)
14 DAF	GmlncRNA04551	Gm06:19510005	Gm06:19487848-19969010	G	A	-0.73066	0.109115	2.14e-11	Local	0.159096	Static
21 DAF	GmlncRNA04551	Gm06:20048731	Gm06:19988565-20384295	T	C	-0.828216	0.116188	1.02e-12	Local	0.177781	Static
14 DAF	GmlncRNA04556	Gm06:20159748	Gm06:19945802-20289370	A	G	0.39612	0.0619191	1.58e-10	Local	0.155068	Dynamic (14 DAF)
14 DAF	GmlncRNA04556	Gm18:15919314	Gm18:15428380-15926143	T	C	0.366446	0.0624269	4.36e-09	Distal	0.130788	Dynamic (14 DAF)
21 DAF	GmlncRNA04556	Gm05:2160679	Gm05:2160678-2193736	C	T	0.50828	0.0852754	2.52e-09	Distal	0.131325	Dynamic (21 DAF)
21 DAF	GmlncRNA04556	Gm06:48482322	Gm06:48445555-48525947	A	G	0.302052	0.0583819	2.29e-07	Distal	0.107169	Dynamic (21 DAF)
21 DAF	GmlncRNA04556	Gm13:12790381	Gm13:12687239-12933229	G	A	0.289812	0.0569337	3.57e-07	Distal	0.107112	Dynamic (21 DAF)
14 DAF	GmlncRNA04557	Gm06:21353277	Gm06:21184253-21389855	C	CT	0.566471	0.0726477	6.31e-15	Distal	0.208365	Static
21 DAF	GmlncRNA04557	Gm06:22498106	Gm06:22316457-22582893	G	A	0.450624	0.0687494	5.58e-11	Distal	0.160931	Static
14 DAF	GmlncRNA04560	Gm07:39213000	Gm07:39200031-39366112	T	A	0.507053	0.0988214	2.88e-07	Distal	0.103517	Static
14 DAF	GmlncRNA04560	Gm11:20419789	Gm11:20415511-20867912	G	GGACAACAGATAT	0.469082	0.0822802	1.19e-08	Distal	0.123815	Dynamic (14 DAF)
14 DAF	GmlncRNA04560	Gm11:36389668	Gm11:36324484-36639425	C	T	0.618673	0.105759	4.92e-09	Distal	0.129027	Static
14 DAF	GmlncRNA04560	Gm14:28574331	Gm14:28366314-28603796	T	C	0.527908	0.0989496	9.55e-08	Distal	0.115958	Static
14 DAF	GmlncRNA04560	Gm15:24011076	Gm15:23848642-24158478	T	C	0.501586	0.0826474	1.29e-09	Distal	0.140672	Dynamic (14 DAF)
14 DAF	GmlncRNA04560	Gm16:32359407	Gm16:32171047-32491258	A	T	0.466856	0.0925594	4.56e-07	Distal	0.0973088	Dynamic (14 DAF)
14 DAF	GmlncRNA04560	Gm18:49118356	Gm18:49093178-49194229	C	A	0.679123	0.109079	4.79e-10	Distal	0.152752	Dynamic (14 DAF)
14 DAF	GmlncRNA04560	Gm18:58271152	Gm18:58225870-58285248	C	T	0.405625	0.0823232	8.34e-07	Distal	0.0970025	Dynamic (14 DAF)
14 DAF	GmlncRNA04560	Gm19:42887291	Gm19:42842204-43339674	*	GA	0.456389	0.0831441	4.04e-08	Distal	0.113644	Dynamic (14 DAF)
21 DAF	GmlncRNA04560	Gm02:15528231	Gm02:15279654-15661716	GTAGC	G	0.418877	0.0825764	3.92e-07	Distal	0.102217	Dynamic (21 DAF)
21 DAF	GmlncRNA04560	Gm04:48533375	Gm04:48305460-48533375	TA	T	0.391005	0.0774643	4.48e-07	Distal	0.0978117	Dynamic (21 DAF)
21 DAF	GmlncRNA04560	Gm07:39205329	Gm07:39200031-39366112	T	A	0.394593	0.0789975	5.88e-07	Distal	0.0952475	Static
21 DAF	GmlncRNA04560	Gm08:43886952	Gm08:43802395-44000732	G	T	0.435536	0.0815124	9.13e-08	Distal	0.111283	Dynamic (21 DAF)
21 DAF	GmlncRNA04560	Gm11:2999278	Gm11:2760672-3059585	A	G	0.459198	0.0752858	1.06e-09	Distal	0.145777	Dynamic (21 DAF)
21 DAF	GmlncRNA04560	Gm11:35607219	Gm11:35545345-35799435	C	T	0.46599	0.0786381	3.11e-09	Distal	0.13873	Dynamic (21 DAF)
21 DAF	GmlncRNA04560	Gm11:36394082	Gm11:36324484-36639425	C	T	0.438815	0.0840888	1.8e-07	Distal	0.111047	Static
21 DAF	GmlncRNA04560	Gm13:22108582	Gm13:22026800-22513048	TAAAGACGATACC	T	0.412441	0.0688025	2.04e-09	Distal	0.139317	Dynamic (21 DAF)
21 DAF	GmlncRNA04560	Gm13:41584931	Gm13:41584930-41932486	G	T	0.435131	0.0820907	1.15e-07	Distal	0.105986	Dynamic (21 DAF)
21 DAF	GmlncRNA04560	Gm14:12991522	Gm14:12871132-13203920	A	AG	0.34756	0.0654283	1.08e-07	Distal	0.110565	Dynamic (21 DAF)
21 DAF	GmlncRNA04560	Gm14:29699461	Gm14:29485910-29876471	TTAACTGCCGGGTCAGACTTCCCAGAGCTAGCAACC	T	0.454052	0.0827385	4.07e-08	Distal	0.122864	Static
21 DAF	GmlncRNA04560	Gm14:47733340	Gm14:47336448-47740255	A	C	0.435506	0.0775847	1.99e-08	Distal	0.124784	Dynamic (21 DAF)
21 DAF	GmlncRNA04560	Gm16:37138544	Gm16:37131788-37504530	T	A	0.405856	0.0747481	5.65e-08	Distal	0.116305	Dynamic (21 DAF)
21 DAF	GmlncRNA04560	Gm18:54091041	Gm18:53843935-54097212	T	C	0.459707	0.0740349	5.32e-10	Distal	0.146848	Dynamic (21 DAF)
21 DAF	GmlncRNA04560	Gm18:56724032	Gm18:56442431-56905143	T	C	0.359632	0.0585878	8.34e-10	Distal	0.139719	Dynamic (21 DAF)
21 DAF	GmlncRNA04560	Gm19:826763	Gm19:823446-878616	A	T	0.344889	0.0686834	5.13e-07	Distal	0.100371	Dynamic (21 DAF)
21 DAF	GmlncRNA04560	Gm19:37073941	Gm19:37073940-37114275	T	C	0.439984	0.0829055	1.11e-07	Distal	0.115352	Dynamic (21 DAF)
21 DAF	GmlncRNA04560	Gm19:38068740	Gm19:38068739-38175473	C	T	0.382635	0.0766844	6.05e-07	Distal	0.103353	Dynamic (21 DAF)
21 DAF	GmlncRNA04560	Gm19:45282861	Gm19:45169655-45408668	ATT	A	0.390106	0.0705348	3.19e-08	Distal	0.116046	Dynamic (21 DAF)
14 DAF	GmlncRNA04570	Gm06:21310692	Gm06:21184253-21389855	T	C	0.492771	0.0635701	9.07e-15	Local	0.207852	Dynamic (14 DAF)
14 DAF	GmlncRNA04570	Gm14:46927227	Gm14:46570132-47066509	A	G	0.506674	0.0997528	3.79e-07	Distal	0.0993046	Dynamic (14 DAF)
21 DAF	GmlncRNA04570	Gm06:22045891	Gm06:21890669-22167176	T	C	0.25293	0.0538326	2.62e-06	Distal	0.0872288	Dynamic (21 DAF)
21 DAF	GmlncRNA04570	Gm14:24834022	Gm14:24596580-25009273	A	G	0.424531	0.0770601	3.61e-08	Distal	0.122207	Dynamic (21 DAF)
21 DAF	GmlncRNA04570	Gm19:35814541	Gm19:35685739-36104565	T	C	0.376798	0.0678341	2.78e-08	Distal	0.121545	Dynamic (21 DAF)
14 DAF	GmlncRNA04580	Gm02:22913487	Gm02:22910147-22914127	C	CA	0.708482	0.0925303	1.91e-14	Distal	0.198311	Static
14 DAF	GmlncRNA04580	Gm05:32562035	Gm05:32437684-32575441	G	A	0.316182	0.0669311	2.31e-06	Distal	0.0905994	Dynamic (14 DAF)
14 DAF	GmlncRNA04580	Gm06:34911799	Gm06:34824912-34924431	T	C	0.86172	0.0832037	3.9e-25	Distal	0.313392	Static
14 DAF	GmlncRNA04580	Gm15:15605327	Gm15:15593307-15971233	A	G	0.266359	0.05177	2.67e-07	Distal	0.109626	Dynamic (14 DAF)
21 DAF	GmlncRNA04580	Gm02:22910148	Gm02:22910147-22914127	G	C	0.59512	0.066084	2.15e-19	Distal	0.25415	Static
21 DAF	GmlncRNA04580	Gm06:29057912	Gm06:28808728-29304182	A	G	0.886222	0.0689505	8.27e-38	Distal	0.410741	Static
21 DAF	GmlncRNA04580	Gm16:29557297	Gm16:29324151-29806927	C	A	0.506147	0.0673798	5.83e-14	Distal	0.204132	Dynamic (21 DAF)
21 DAF	GmlncRNA04580	Gm16:30303652	Gm16:30259110-30668715	A	T	0.280258	0.0539538	2.05e-07	Distal	0.109246	Dynamic (21 DAF)
14 DAF	GmlncRNA04572	Gm06:18241019	Gm06:17771193-18270903	T	C	0.505368	0.070496	7.57e-13	Distal	0.183283	Static
14 DAF	GmlncRNA04572	Gm16:1430367	Gm16:1430366-1435926	A	G	0.402671	0.0805879	5.83e-07	Distal	0.098307	Static
21 DAF	GmlncRNA04572	Gm06:18251914	Gm06:17771193-18270903	A	G	0.471676	0.0699785	1.58e-11	Distal	0.162586	Static
21 DAF	GmlncRNA04572	Gm16:1430367	Gm16:1430366-1435926	A	G	0.418934	0.080993	2.31e-07	Distal	0.10461	Static
14 DAF	GmlncRNA04586	Gm04:14940800	Gm04:14790456-15285403	A	G	0.520589	0.0866245	1.86e-09	Distal	0.134705	Dynamic (14 DAF)
14 DAF	GmlncRNA04586	Gm05:36288779	Gm05:36033803-36344283	T	G	0.407311	0.0848838	1.6e-06	Distal	0.092834	Dynamic (14 DAF)
14 DAF	GmlncRNA04586	Gm16:5391170	Gm16:5274183-5678206	T	TTCTTCTTTTCACAAGAAATCAAGATTCATGAGACGCCAAGGGGAAGCCGAAGACCAGCAACTAAGGGTATTATACGAGCTA	0.454046	0.0615181	1.57e-13	Distal	0.187536	Static
21 DAF	GmlncRNA04586	Gm04:1813053	Gm04:1537380-2005381	C	T	0.354269	0.0669437	1.21e-07	Distal	0.111131	Dynamic (21 DAF)
21 DAF	GmlncRNA04586	Gm16:5597244	Gm16:5274183-5678206	G	A	0.457273	0.0602473	3.2e-14	Distal	0.203842	Static
21 DAF	GmlncRNA04652	Gm18:353804	Gm18:90094-501926	G	A	0.27965	0.0526894	1.11e-07	Distal	0.106233	Dynamic (21 DAF)
21 DAF	GmlncRNA04658	Gm19:2621810	Gm19:2523829-2855826	C	A	0.474416	0.0930224	3.4e-07	Distal	0.0985197	Dynamic (21 DAF)
14 DAF	GmlncRNA04674	Gm02:22913080	Gm02:22910291-22914272	G	A	-0.662909	0.114569	7.2e-09	Distal	0.124699	Static
14 DAF	GmlncRNA04674	Gm06:30860535	Gm06:30398759-30894052	C	T	-0.689784	0.080136	7.46e-18	Local	0.24365	Dynamic (14 DAF)
21 DAF	GmlncRNA04674	Gm02:22914272	Gm02:22910291-22914272	A	G	-0.645728	0.11253	9.57e-09	Distal	0.122441	Static
21 DAF	GmlncRNA04674	Gm06:34300432	Gm06:33965245-34465082	A	T	-0.686852	0.0808949	2.05e-17	Distal	0.247659	Dynamic (21 DAF)
14 DAF	GmlncRNA04677	Gm16:28876921	Gm16:28636267-28999115	C	T	0.498315	0.0858421	6.44e-09	Distal	0.128768	Dynamic (14 DAF)
14 DAF	GmlncRNA04692	Gm06:8536066	Gm06:8376769-8649684	C	T	0.457831	0.0868979	1.37e-07	Distal	0.109389	Dynamic (14 DAF)
14 DAF	GmlncRNA04692	Gm06:30576791	Gm06:30326904-30811344	T	G	0.439232	0.0622212	1.67e-12	Distal	0.173733	Static
14 DAF	GmlncRNA04692	Gm09:32436001	Gm09:32086673-32586267	A	G	0.344833	0.0607288	1.36e-08	Distal	0.129883	Dynamic (14 DAF)
21 DAF	GmlncRNA04692	Gm06:19545221	Gm06:19382958-19882640	G	A	0.236269	0.0467694	4.38e-07	Distal	0.10523	Static
21 DAF	GmlncRNA04692	Gm18:4301973	Gm18:4301611-4378813	G	A	0.420908	0.0843265	5.99e-07	Distal	0.0947616	Dynamic (21 DAF)
14 DAF	GmlncRNA04693	Gm10:40214571	Gm10:40034829-40423731	A	G	0.469501	0.0780247	1.77e-09	Distal	0.132047	Dynamic (14 DAF)
14 DAF	GmlncRNA04693	Gm11:39376420	Gm11:39037388-39524200	C	G	0.383048	0.0766018	5.72e-07	Distal	0.0984433	Dynamic (14 DAF)
14 DAF	GmlncRNA04699	Gm10:3196972	Gm10:3000408-3199780	T	C	0.424327	0.0764799	2.89e-08	Distal	0.118952	Dynamic (14 DAF)
14 DAF	GmlncRNA04699	Gm10:11777250	Gm10:11713105-11962973	A	G	0.256192	0.0434102	3.6e-09	Distal	0.131517	Dynamic (14 DAF)
14 DAF	GmlncRNA04699	Gm13:12783483	Gm13:12621677-12783483	T	C	0.37319	0.072608	2.75e-07	Distal	0.100287	Dynamic (14 DAF)
14 DAF	GmlncRNA04699	Gm16:3216927	Gm16:2930489-3315225	T	TAAC	0.342036	0.0625153	4.47e-08	Distal	0.113848	Dynamic (14 DAF)
14 DAF	GmlncRNA04699	Gm18:2231130	Gm18:2112184-2375999	T	A	0.521664	0.0865345	1.66e-09	Distal	0.142885	Dynamic (14 DAF)
21 DAF	GmlncRNA04717	Gm17:3404854	Gm17:2997349-3495697	C	T	0.431158	0.08991	1.62e-06	Distal	0.0884484	Dynamic (21 DAF)
14 DAF	GmlncRNA04726	Gm06:35830088	Gm06:35400645-35830088	C	G	-0.438867	0.076264	8.69e-09	Local	0.131349	Dynamic (14 DAF)
21 DAF	GmlncRNA04726	Gm06:42433595	Gm06:42421620-42859464	G	A	-0.512516	0.0989287	2.21e-07	Distal	0.104498	Dynamic (21 DAF)
14 DAF	GmlncRNA04731	Gm01:1600098	Gm01:1480554-1801887	GATACACACTCATGT	G	0.460276	0.0704115	6.28e-11	Distal	0.165799	Dynamic (14 DAF)
14 DAF	GmlncRNA04731	Gm05:1439640	Gm05:1318224-1448205	C	T	0.472859	0.0867817	5.07e-08	Distal	0.120353	Dynamic (14 DAF)
14 DAF	GmlncRNA04731	Gm06:36632766	Gm06:36543116-36882275	A	AC	0.502974	0.0793161	2.28e-10	Local	0.150491	Dynamic (14 DAF)
14 DAF	GmlncRNA04731	Gm08:11459174	Gm08:11216220-11584809	C	T	0.484811	0.0827337	4.63e-09	Distal	0.131394	Dynamic (14 DAF)
14 DAF	GmlncRNA04731	Gm09:7358196	Gm09:7162521-7397148	A	C	0.281363	0.0543296	2.23e-07	Distal	0.11	Dynamic (14 DAF)
14 DAF	GmlncRNA04731	Gm09:49590379	Gm09:49421229-49917716	A	G	0.368528	0.0655089	1.85e-08	Distal	0.122833	Dynamic (14 DAF)
14 DAF	GmlncRNA04731	Gm10:39883987	Gm10:39832487-40210784	A	C	0.321294	0.0596497	7.19e-08	Distal	0.117454	Dynamic (14 DAF)
14 DAF	GmlncRNA04731	Gm12:6534936	Gm12:6301612-6534936	C	T	0.462695	0.0825041	2.05e-08	Distal	0.116723	Dynamic (14 DAF)
14 DAF	GmlncRNA04731	Gm12:7738793	Gm12:7687506-7998940	T	C	0.323935	0.063234	3.01e-07	Distal	0.105715	Dynamic (14 DAF)
14 DAF	GmlncRNA04731	Gm12:38469751	Gm12:38437526-38805822	CAAAT	C	0.42731	0.0907814	2.51e-06	Distal	0.0889244	Dynamic (14 DAF)
14 DAF	GmlncRNA04731	Gm16:32052453	Gm16:32047366-32101085	T	TACCGTTA	0.375145	0.0781703	1.59e-06	Distal	0.0885706	Dynamic (14 DAF)
14 DAF	GmlncRNA04731	Gm19:26908595	Gm19:26892813-27119604	A	C	0.432607	0.0845097	3.07e-07	Distal	0.0999388	Dynamic (14 DAF)
14 DAF	GmlncRNA04736	Gm07:15882691	Gm07:15550792-16045349	C	T	0.479666	0.0974791	8.62e-07	Distal	0.101221	Dynamic (14 DAF)
14 DAF	GmlncRNA04744	Gm06:10744634	Gm06:10717513-10821210	TA	T	0.474597	0.0850557	2.41e-08	Distal	0.120614	Dynamic (14 DAF)
14 DAF	GmlncRNA04744	Gm06:41255586	Gm06:41006678-41504522	C	A	0.701946	0.077788	1.82e-19	Distal	0.258155	Dynamic (14 DAF)
14 DAF	GmlncRNA04753	Gm06:38180515	Gm06:37939473-38421413	T	C	-1.00034	0.113669	1.36e-18	Local	0.250278	Static
21 DAF	GmlncRNA04753	Gm06:38926520	Gm06:38678296-39177237	C	T	-0.392995	0.0781531	4.94e-07	Local	0.0978995	Static
21 DAF	GmlncRNA04755	Gm17:41178114	Gm17:40752879-41181047	T	C	0.471546	0.0921815	3.13e-07	Distal	0.100579	Dynamic (21 DAF)
14 DAF	GmlncRNA04790	Gm06:40305281	Gm06:40090181-40572181	T	C	0.525386	0.0973714	6.83e-08	Local	0.115478	Dynamic (14 DAF)
14 DAF	GmlncRNA04790	Gm18:6042307	Gm18:5991504-6274413	A	T	0.447852	0.0828341	6.42e-08	Distal	0.111899	Dynamic (14 DAF)
21 DAF	GmlncRNA04790	Gm14:6155219	Gm14:6026056-6454251	*	G	0.388439	0.0789735	8.72e-07	Distal	0.0986678	Dynamic (21 DAF)
14 DAF	GmlncRNA04793	Gm06:13364605	Gm06:13364604-13368302	A	T	0.460281	0.0840762	4.39e-08	Distal	0.111844	Dynamic (14 DAF)
14 DAF	GmlncRNA04793	Gm08:9094405	Gm08:8985689-9094405	A	ATG	0.387585	0.0692469	2.18e-08	Distal	0.12565	Dynamic (14 DAF)
21 DAF	GmlncRNA04793	Gm04:49559782	Gm04:49493005-49864740	C	G	0.547137	0.106815	3.02e-07	Distal	0.101998	Dynamic (21 DAF)
21 DAF	GmlncRNA04793	Gm10:4475586	Gm10:4442348-4476738	T	TTTATC	0.443076	0.0912887	1.21e-06	Distal	0.0932745	Dynamic (21 DAF)
21 DAF	GmlncRNA04793	Gm11:9026971	Gm11:8637420-9131406	T	C	0.524909	0.0989262	1.12e-07	Distal	0.107807	Dynamic (21 DAF)
21 DAF	GmlncRNA04793	Gm11:10569095	Gm11:10257203-10623408	TTA	T	0.46544	0.0930365	5.65e-07	Distal	0.102561	Dynamic (21 DAF)
21 DAF	GmlncRNA04793	Gm11:36394054	Gm11:36324484-36639425	A	G	0.643398	0.116584	3.41e-08	Distal	0.124081	Dynamic (21 DAF)
21 DAF	GmlncRNA04793	Gm16:4799267	Gm16:4778251-4945611	A	C	0.515409	0.0901604	1.09e-08	Distal	0.131942	Dynamic (21 DAF)
21 DAF	GmlncRNA04793	Gm19:342716	Gm19:298684-464527	G	A	0.480304	0.0871025	3.5e-08	Distal	0.113286	Dynamic (21 DAF)
21 DAF	GmlncRNA04793	Gm19:1027995	Gm19:845631-1039139	C	T	0.542022	0.100577	7.08e-08	Distal	0.108757	Dynamic (21 DAF)
14 DAF	GmlncRNA04796	Gm06:40696764	Gm06:40448438-40946532	C	G	0.752028	0.0738406	2.33e-24	Local	0.308038	Dynamic (14 DAF)
14 DAF	GmlncRNA04796	Gm19:30001930	Gm19:29721850-30086803	T	C	0.49609	0.0840652	3.61e-09	Distal	0.130028	Dynamic (14 DAF)
14 DAF	GmlncRNA04798	Gm06:40098154	Gm06:40090181-40572181	T	C	0.694205	0.114352	1.27e-09	Local	0.144609	Dynamic (14 DAF)
21 DAF	GmlncRNA04798	Gm06:40987050	Gm06:40947724-41029463	A	AT	0.59049	0.0841129	2.22e-12	Distal	0.183699	Dynamic (21 DAF)
21 DAF	GmlncRNA04798	Gm13:36181138	Gm13:35977667-36309718	T	C	0.409826	0.0737621	2.76e-08	Distal	0.119248	Dynamic (21 DAF)
14 DAF	GmlncRNA04801	Gm08:13890354	Gm08:13578951-14024785	G	A	0.302729	0.0589285	2.79e-07	Distal	0.105822	Dynamic (14 DAF)
14 DAF	GmlncRNA04800	Gm06:38113805	Gm06:37848041-38339832	A	G	0.369762	0.0707888	1.76e-07	Distal	0.109892	Dynamic (14 DAF)
21 DAF	GmlncRNA04800	Gm01:38776437	Gm01:38601013-39100069	A	T	0.359408	0.0740685	1.22e-06	Distal	0.0910692	Dynamic (21 DAF)
21 DAF	GmlncRNA04800	Gm08:18417265	Gm08:18174370-18655383	T	C	0.469333	0.082288	1.17e-08	Distal	0.13142	Dynamic (21 DAF)
21 DAF	GmlncRNA04819	Gm08:11838995	Gm08:11693354-12075998	T	C	0.492889	0.0903714	4.92e-08	Distal	0.119107	Dynamic (21 DAF)
14 DAF	GmlncRNA04829	Gm07:7261389	Gm07:7021995-7490269	A	G	0.251282	0.0503659	6.07e-07	Distal	0.101643	Dynamic (14 DAF)
14 DAF	GmlncRNA04829	Gm15:52638804	Gm15:52558935-52719665	G	GA	0.431481	0.0886266	1.12e-06	Distal	0.0976609	Dynamic (14 DAF)
14 DAF	GmlncRNA04842	Gm04:35976289	Gm04:35970600-36437738	A	G	0.3847	0.0574498	2.14e-11	Distal	0.164346	Static
14 DAF	GmlncRNA04842	Gm10:45378379	Gm10:45116570-45611103	C	T	0.370003	0.0657552	1.83e-08	Distal	0.118294	Dynamic (14 DAF)
21 DAF	GmlncRNA04842	Gm04:29055206	Gm04:28632166-29111034	T	G	0.358281	0.054959	7.08e-11	Distal	0.163142	Static
14 DAF	GmlncRNA04857	Gm01:46466955	Gm01:46315598-46531162	T	C	0.422835	0.0786515	7.61e-08	Distal	0.108694	Dynamic (14 DAF)
14 DAF	GmlncRNA04857	Gm12:36816474	Gm12:36698125-36949342	T	C	0.624623	0.122747	3.61e-07	Distal	0.10159	Static
21 DAF	GmlncRNA04857	Gm12:36816474	Gm12:36698125-36949342	T	C	0.593042	0.113876	1.91e-07	Distal	0.105892	Static
21 DAF	GmlncRNA04858	Gm03:4568811	Gm03:4448850-4918421	A	G	0.424267	0.0796936	1.02e-07	Distal	0.106813	Dynamic (21 DAF)
21 DAF	GmlncRNA04858	Gm04:40113208	Gm04:39917682-40210000	T	C	0.42372	0.0807323	1.53e-07	Distal	0.11083	Dynamic (21 DAF)
21 DAF	GmlncRNA04858	Gm07:8453295	Gm07:8338469-8479064	G	T	0.424011	0.0786517	7.01e-08	Distal	0.117633	Dynamic (21 DAF)
21 DAF	GmlncRNA04858	Gm10:41403981	Gm10:41399787-41653636	A	C	0.364789	0.0610105	2.24e-09	Distal	0.137104	Dynamic (21 DAF)
21 DAF	GmlncRNA04858	Gm13:17662228	Gm13:17660692-17831971	*	C	0.435004	0.0782736	2.74e-08	Distal	0.116161	Dynamic (21 DAF)
14 DAF	GmlncRNA04863	Gm13:15418230	Gm13:15215591-15621799	C	T	0.335554	0.0685343	9.77e-07	Distal	0.0922108	Dynamic (14 DAF)
21 DAF	GmlncRNA04863	Gm01:49659437	Gm01:49647958-49687505	A	G	0.506518	0.0990869	3.19e-07	Distal	0.107037	Dynamic (21 DAF)
21 DAF	GmlncRNA04863	Gm05:5553946	Gm05:5238444-5572007	C	T	0.307405	0.0572102	7.73e-08	Distal	0.117906	Dynamic (21 DAF)
21 DAF	GmlncRNA04863	Gm06:48454802	Gm06:48436821-48698816	A	G	0.325885	0.0649623	5.26e-07	Distal	0.0978573	Dynamic (21 DAF)
21 DAF	GmlncRNA04863	Gm12:36816474	Gm12:36698125-36949342	T	C	0.439562	0.0886211	7.05e-07	Distal	0.0970094	Dynamic (21 DAF)
21 DAF	GmlncRNA04863	Gm18:7877830	Gm18:7447847-7884867	G	C	0.455567	0.0852838	9.2e-08	Distal	0.107867	Dynamic (21 DAF)
21 DAF	GmlncRNA04863	Gm18:49184871	Gm18:49093178-49194229	A	G	0.466188	0.0889882	1.62e-07	Distal	0.110912	Dynamic (21 DAF)
14 DAF	GmlncRNA04878	Gm13:36076668	Gm13:35824302-36178581	TATTTTTTCCTTTTCTTAATAGTAAACTCTC	T	0.417781	0.0834976	5.63e-07	Distal	0.103436	Dynamic (14 DAF)
21 DAF	GmlncRNA04878	Gm05:37479884	Gm05:37362501-37486251	C	T	0.639454	0.119733	9.26e-08	Distal	0.117125	Dynamic (21 DAF)
21 DAF	GmlncRNA04878	Gm07:37361543	Gm07:37361542-37445863	G	C	0.605651	0.117819	2.74e-07	Distal	0.109003	Dynamic (21 DAF)
21 DAF	GmlncRNA04878	Gm08:1496376	Gm08:1475424-1876434	G	C	0.51017	0.107993	2.31e-06	Distal	0.0863944	Dynamic (21 DAF)
21 DAF	GmlncRNA04878	Gm16:30913543	Gm16:30727631-31104933	A	G	0.458856	0.0951503	1.42e-06	Distal	0.0914664	Dynamic (21 DAF)
14 DAF	GmlncRNA04884	Gm06:43103647	Gm06:42863242-43360958	C	T	-0.496819	0.0808559	8.02e-10	Local	0.138421	Dynamic (14 DAF)
14 DAF	GmlncRNA04885	Gm08:39245468	Gm08:39056904-39543449	T	C	0.61823	0.114316	6.37e-08	Distal	0.112816	Dynamic (14 DAF)
14 DAF	GmlncRNA04885	Gm08:41340641	Gm08:41277512-41517680	C	T	0.530807	0.105186	4.5e-07	Distal	0.0977702	Dynamic (14 DAF)
14 DAF	GmlncRNA04885	Gm08:41376789	Gm08:41363977-41862723	A	C	0.628385	0.107279	4.7e-09	Distal	0.126929	Dynamic (14 DAF)
14 DAF	GmlncRNA04885	Gm13:13966894	Gm13:13812236-14303156	G	A	0.362704	0.0751098	1.37e-06	Distal	0.0916922	Dynamic (14 DAF)
14 DAF	GmlncRNA04898	Gm16:6529739	Gm16:6281592-6726908	T	TA	0.562238	0.0670251	4.93e-17	Distal	0.23743	Static
14 DAF	GmlncRNA04898	Gm16:6957959	Gm16:6720512-7187843	C	T	-0.364695	0.0592637	7.57e-10	Distal	0.137271	Dynamic (14 DAF)
14 DAF	GmlncRNA04898	Gm16:7611165	Gm16:7346762-7691864	T	C	0.363015	0.0722103	4.98e-07	Distal	0.102206	Dynamic (14 DAF)
21 DAF	GmlncRNA04898	Gm02:43215485	Gm02:42941176-43376799	A	T	0.339508	0.0636286	9.51e-08	Distal	0.110578	Dynamic (21 DAF)
21 DAF	GmlncRNA04898	Gm16:6524687	Gm16:6281592-6726908	*	A	0.392626	0.0672136	5.17e-09	Distal	0.127265	Static
14 DAF	GmlncRNA04908	Gm13:31605687	Gm13:31368546-31684738	A	C	0.599568	0.113423	1.25e-07	Distal	0.106271	Dynamic (14 DAF)
21 DAF	GmlncRNA04908	Gm06:44146494	Gm06:44138759-44464157	T	A	0.298665	0.0601052	6.73e-07	Local	0.0947148	Dynamic (21 DAF)
14 DAF	GmlncRNA04924	Gm01:4836059	Gm01:4433213-4844851	A	C	0.409543	0.0796166	2.69e-07	Distal	0.105646	Dynamic (14 DAF)
14 DAF	GmlncRNA04924	Gm03:46418224	Gm03:45991044-46428680	A	G	0.463666	0.0763786	1.27e-09	Distal	0.13862	Dynamic (14 DAF)
14 DAF	GmlncRNA04924	Gm06:2853637	Gm06:2831288-2884166	C	T	0.507112	0.0774837	5.96e-11	Distal	0.154728	Dynamic (14 DAF)
14 DAF	GmlncRNA04924	Gm07:8515328	Gm07:8270481-8654840	G	A	0.401047	0.0757788	1.21e-07	Distal	0.108139	Dynamic (14 DAF)
14 DAF	GmlncRNA04924	Gm14:43510559	Gm14:43281529-43781368	T	A	0.545226	0.072948	7.77e-14	Distal	0.20473	Dynamic (14 DAF)
14 DAF	GmlncRNA04924	Gm15:7358941	Gm15:6938377-7371099	G	A	0.425198	0.0854284	6.45e-07	Distal	0.0946353	Dynamic (14 DAF)
14 DAF	GmlncRNA04924	Gm15:36305215	Gm15:36302474-36619672	G	A	0.33272	0.0611676	5.34e-08	Distal	0.119989	Dynamic (14 DAF)
14 DAF	GmlncRNA04924	Gm18:23168609	Gm18:22923763-23411710	T	C	0.530373	0.0778653	9.66e-12	Distal	0.173509	Dynamic (14 DAF)
14 DAF	GmlncRNA04924	Gm18:52345860	Gm18:52012144-52367718	G	T	0.391413	0.077929	5.1e-07	Distal	0.0962042	Dynamic (14 DAF)
14 DAF	GmlncRNA04947	Gm06:45132907	Gm06:44941251-45145049	A	G	0.381283	0.0553665	5.72e-12	Local	0.178673	Dynamic (14 DAF)
14 DAF	GmlncRNA04952	Gm15:5521393	Gm15:5521392-5599220	T	C	0.47555	0.0892202	9.82e-08	Distal	0.114366	Dynamic (14 DAF)
14 DAF	GmlncRNA04952	Gm15:14876569	Gm15:14855387-15354154	C	T	0.314341	0.0454815	4.8e-12	Distal	0.168333	Static
21 DAF	GmlncRNA04952	Gm15:14972385	Gm15:14855387-15354154	G	A	0.267877	0.0437857	9.48e-10	Distal	0.141013	Static
21 DAF	GmlncRNA04952	Gm20:14667646	Gm20:14451407-14901086	T	C	0.261601	0.0523236	5.74e-07	Distal	0.103722	Dynamic (21 DAF)
14 DAF	GmlncRNA04954	Gm02:43375575	Gm02:43118271-43579093	G	A	0.466667	0.0921147	4.06e-07	Distal	0.103631	Dynamic (14 DAF)
14 DAF	GmlncRNA04954	Gm03:40569797	Gm03:40348671-40594900	T	G	0.418538	0.0784402	9.51e-08	Distal	0.111443	Dynamic (14 DAF)
14 DAF	GmlncRNA04954	Gm10:39335983	Gm10:39160069-39479966	C	A	0.250682	0.0488386	2.85e-07	Distal	0.105239	Dynamic (14 DAF)
14 DAF	GmlncRNA04954	Gm18:46389542	Gm18:46204596-46451793	C	T	0.438984	0.0841029	1.79e-07	Distal	0.103494	Dynamic (14 DAF)
14 DAF	GmlncRNA04959	Gm08:2263315	Gm08:2013728-2511957	TGA	T	0.697404	0.059254	5.59e-32	Distal	0.369871	Static
14 DAF	GmlncRNA04959	Gm15:48577156	Gm15:48465640-48888767	T	G	-0.671513	0.118455	1.44e-08	Distal	0.120753	Dynamic (14 DAF)
21 DAF	GmlncRNA04959	Gm08:2263737	Gm08:2013728-2511957	G	A	0.604431	0.0545423	1.54e-28	Distal	0.340369	Static
21 DAF	GmlncRNA04959	Gm08:4926493	Gm08:4785004-4938484	C	T	0.407223	0.0749458	5.52e-08	Distal	0.117848	Dynamic (21 DAF)
21 DAF	GmlncRNA04959	Gm10:42752534	Gm10:42521780-42875574	T	C	0.459025	0.0867041	1.2e-07	Distal	0.11255	Dynamic (21 DAF)
21 DAF	GmlncRNA04959	Gm15:11942888	Gm15:11729379-12144939	T	C	0.521189	0.0836119	4.56e-10	Distal	0.150106	Dynamic (21 DAF)
21 DAF	GmlncRNA04959	Gm17:14660567	Gm17:14660542-14705165	T	G	0.486785	0.0897353	5.81e-08	Distal	0.114312	Dynamic (21 DAF)
21 DAF	GmlncRNA04970	Gm02:43218882	Gm02:43118271-43579093	C	T	0.366578	0.0680596	7.2e-08	Distal	0.109884	Dynamic (21 DAF)
21 DAF	GmlncRNA04990	Gm01:48360652	Gm01:47969953-48460076	A	G	0.388632	0.0700592	2.9e-08	Distal	0.124696	Dynamic (21 DAF)
21 DAF	GmlncRNA04990	Gm04:39947158	Gm04:39723221-40059099	A	G	0.491159	0.0840051	5.01e-09	Distal	0.129889	Dynamic (21 DAF)
21 DAF	GmlncRNA04990	Gm05:27805883	Gm05:27775416-27860320	C	A	0.55948	0.098048	1.16e-08	Distal	0.128922	Dynamic (21 DAF)
21 DAF	GmlncRNA04990	Gm05:35673984	Gm05:35657756-35678813	A	C	0.55424	0.0930571	2.59e-09	Distal	0.131638	Dynamic (21 DAF)
21 DAF	GmlncRNA04990	Gm06:7875940	Gm06:7665852-8097111	AAAAAATATC	A	0.561423	0.0966267	6.24e-09	Distal	0.129962	Dynamic (21 DAF)
21 DAF	GmlncRNA04990	Gm06:12000405	Gm06:11699584-12000472	G	A	0.453867	0.0755502	1.88e-09	Distal	0.139295	Dynamic (21 DAF)
21 DAF	GmlncRNA04990	Gm08:3886070	Gm08:3799459-4270384	C	G	0.494008	0.0878601	1.88e-08	Distal	0.127162	Dynamic (21 DAF)
21 DAF	GmlncRNA04990	Gm11:36394054	Gm11:36324484-36639425	A	G	0.541882	0.0994592	5.09e-08	Distal	0.121315	Dynamic (21 DAF)
21 DAF	GmlncRNA04990	Gm12:34200977	Gm12:33868062-34281123	A	G	0.380159	0.0752341	4.35e-07	Distal	0.104844	Dynamic (21 DAF)
21 DAF	GmlncRNA04990	Gm14:46468828	Gm14:46382268-46607946	G	A	0.436591	0.0743304	4.26e-09	Distal	0.137724	Dynamic (21 DAF)
21 DAF	GmlncRNA04990	Gm15:15884570	Gm15:15800554-16015833	C	G	0.393959	0.0771777	3.32e-07	Distal	0.100583	Dynamic (21 DAF)
21 DAF	GmlncRNA04990	Gm17:40858523	Gm17:40787523-41237921	A	G	0.404545	0.0718438	1.79e-08	Distal	0.120693	Dynamic (21 DAF)
21 DAF	GmlncRNA04990	Gm18:51756523	Gm18:51707570-51957713	A	T	0.482134	0.0895061	7.18e-08	Distal	0.112894	Dynamic (21 DAF)
21 DAF	GmlncRNA04990	Gm19:9155221	Gm19:8867242-9363481	T	A	0.393193	0.0724473	5.72e-08	Distal	0.116216	Dynamic (21 DAF)
21 DAF	GmlncRNA04990	Gm19:40458154	Gm19:40453102-40663380	A	G	0.479752	0.0888251	6.62e-08	Distal	0.118502	Dynamic (21 DAF)
21 DAF	GmlncRNA04990	Gm19:44524938	Gm19:44298465-44527368	T	C	0.398983	0.0756519	1.34e-07	Distal	0.105833	Dynamic (21 DAF)
21 DAF	GmlncRNA04990	Gm20:1676466	Gm20:1431714-1865783	A	G	0.476669	0.0876328	5.35e-08	Distal	0.11057	Dynamic (21 DAF)
14 DAF	GmlncRNA04991	Gm06:46979947	Gm06:46731407-47069900	A	T	0.674496	0.072548	1.44e-20	Local	0.270595	Dynamic (14 DAF)
14 DAF	GmlncRNA05001	Gm08:41776959	Gm08:41602763-41928898	A	G	0.331082	0.0617078	8.08e-08	Distal	0.113429	Dynamic (14 DAF)
21 DAF	GmlncRNA05001	Gm10:44706159	Gm10:44487513-44829606	C	A	0.450246	0.0916621	9.01e-07	Distal	0.0996495	Dynamic (21 DAF)
21 DAF	GmlncRNA05001	Gm20:34084474	Gm20:34060754-34360404	C	G	0.467109	0.0850675	4e-08	Distal	0.119577	Dynamic (21 DAF)
14 DAF	GmlncRNA05005	Gm06:47786388	Gm06:47590393-48075500	A	T	-0.593866	0.0703633	3.17e-17	Local	0.232612	Dynamic (14 DAF)
21 DAF	GmlncRNA05005	Gm04:46850379	Gm04:46620922-46854061	T	C	0.389506	0.0804318	1.28e-06	Distal	0.0914465	Dynamic (21 DAF)
21 DAF	GmlncRNA05005	Gm13:36898831	Gm13:36637985-37126329	C	A	0.357523	0.0721544	7.23e-07	Distal	0.0964509	Dynamic (21 DAF)
14 DAF	GmlncRNA05006	Gm04:39840123	Gm04:39723221-40059099	A	G	0.49472	0.0911387	5.69e-08	Distal	0.110995	Dynamic (14 DAF)
14 DAF	GmlncRNA05006	Gm06:782879	Gm06:776709-1227897	T	TGAAAGGTAC	0.485249	0.101176	1.62e-06	Distal	0.0954449	Dynamic (14 DAF)
21 DAF	GmlncRNA05020	Gm03:15093276	Gm03:15027997-15458510	A	T	-0.314288	0.0656565	1.69e-06	Distal	0.089889	Dynamic (21 DAF)
14 DAF	GmlncRNA05027	Gm15:4498310	Gm15:4249185-4656960	G	A	0.533915	0.0574991	1.61e-20	Distal	0.270102	Static
21 DAF	GmlncRNA05027	Gm15:4511028	Gm15:4249185-4656960	G	C	0.325961	0.0524705	5.22e-10	Distal	0.144221	Static
14 DAF	GmlncRNA05049	Gm03:131628	Gm03:84-386475	A	G	0.349114	0.0628413	2.77e-08	Distal	0.120625	Dynamic (14 DAF)
14 DAF	GmlncRNA05049	Gm06:49381096	Gm06:49249166-49630990	GTGGC	G	0.818388	0.070506	3.78e-31	Local	0.367383	Dynamic (14 DAF)
14 DAF	GmlncRNA05049	Gm07:38440593	Gm07:38147023-38646676	A	C	0.399934	0.0748275	9.05e-08	Distal	0.109213	Dynamic (14 DAF)
14 DAF	GmlncRNA05049	Gm10:2715301	Gm10:2473401-2962517	CT	C	0.491506	0.0764939	1.32e-10	Distal	0.149432	Dynamic (14 DAF)
14 DAF	GmlncRNA05049	Gm18:18367066	Gm18:18229047-18720362	T	A	0.756216	0.0864438	2.17e-18	Distal	0.26072	Dynamic (14 DAF)
14 DAF	GmlncRNA05051	Gm06:49417654	Gm06:49229056-49695598	T	C	0.430577	0.0533876	7.32e-16	Local	0.216067	Dynamic (14 DAF)
21 DAF	GmlncRNA05060	Gm01:48681091	Gm01:48394280-48694304	A	G	0.359661	0.074121	1.22e-06	Distal	0.0907175	Dynamic (21 DAF)
21 DAF	GmlncRNA05060	Gm06:8773863	Gm06:8649669-8900530	TTTC	T	0.418264	0.0882945	2.17e-06	Distal	0.0871679	Dynamic (21 DAF)
21 DAF	GmlncRNA05060	Gm13:44841085	Gm13:44750074-45091050	T	*	0.292184	0.055486	1.4e-07	Distal	0.10886	Dynamic (21 DAF)
14 DAF	GmlncRNA05084	Gm02:46056122	Gm02:45806361-46211956	T	A	0.390363	0.0715009	4.77e-08	Distal	0.112987	Dynamic (14 DAF)
14 DAF	GmlncRNA05085	Gm01:33879448	Gm01:33491360-33983171	C	G	0.461022	0.0950662	1.24e-06	Distal	0.0953989	Dynamic (14 DAF)
14 DAF	GmlncRNA05085	Gm03:42119670	Gm03:42068518-42142648	*	C	0.683544	0.11107	7.55e-10	Distal	0.149774	Dynamic (14 DAF)
14 DAF	GmlncRNA05085	Gm04:51138306	Gm04:51056296-51200714	TTTCTAATTGATTTGTAGTTGAACAAG	T	0.409371	0.079023	2.21e-07	Distal	0.109164	Dynamic (14 DAF)
14 DAF	GmlncRNA05085	Gm19:3350050	Gm19:3200378-3535820	T	C	0.46413	0.0901638	2.64e-07	Distal	0.103712	Dynamic (14 DAF)
14 DAF	GmlncRNA05085	Gm19:4095245	Gm19:3892221-4364381	A	G	0.57821	0.0876465	4.19e-11	Distal	0.168347	Dynamic (14 DAF)
14 DAF	GmlncRNA05100	Gm02:17477662	Gm02:17140490-17639416	C	T	0.517097	0.0943389	4.22e-08	Distal	0.113785	Dynamic (14 DAF)
14 DAF	GmlncRNA05100	Gm03:20791003	Gm03:20699472-21169296	T	C	0.297038	0.0588181	4.42e-07	Distal	0.0990418	Dynamic (14 DAF)
14 DAF	GmlncRNA05100	Gm03:34240607	Gm03:34124543-34596073	C	G	0.275113	0.0578384	1.97e-06	Distal	0.0892067	Dynamic (14 DAF)
14 DAF	GmlncRNA05100	Gm07:1212765	Gm07:1165594-1375249	A	G	0.290669	0.0515971	1.77e-08	Local	0.120331	Dynamic (14 DAF)
14 DAF	GmlncRNA05100	Gm07:4061956	Gm07:3892044-4331511	G	A	0.469739	0.0917262	3.04e-07	Distal	0.104391	Dynamic (14 DAF)
14 DAF	GmlncRNA05100	Gm09:13049990	Gm09:12806922-13235507	C	CA	0.482766	0.0779122	5.78e-10	Distal	0.14095	Dynamic (14 DAF)
14 DAF	GmlncRNA05100	Gm11:10964467	Gm11:10886553-11384625	C	T	0.410554	0.0752625	4.9e-08	Distal	0.121082	Dynamic (14 DAF)
14 DAF	GmlncRNA05100	Gm18:2289030	Gm18:2112184-2375999	A	ACTTTT	0.524715	0.0819188	1.5e-10	Distal	0.15194	Dynamic (14 DAF)
14 DAF	GmlncRNA05116	Gm07:1370781	Gm07:1121152-1616767	T	A	0.64982	0.062581	2.94e-25	Local	0.311782	Static
21 DAF	GmlncRNA05116	Gm07:1360453	Gm07:1121152-1616767	*	C	0.526533	0.0566281	1.43e-20	Local	0.274063	Static
14 DAF	GmlncRNA05123	Gm05:32038169	Gm05:31910226-32052486	A	G	0.397604	0.0800313	6.76e-07	Distal	0.101288	Dynamic (14 DAF)
14 DAF	GmlncRNA05123	Gm06:12063873	Gm06:11745638-12190325	G	A	0.556927	0.110703	4.88e-07	Distal	0.0976023	Dynamic (14 DAF)
21 DAF	GmlncRNA05136	Gm02:10302741	Gm02:10059383-10485041	GA	G	0.442373	0.0807822	4.35e-08	Distal	0.120925	Dynamic (21 DAF)
14 DAF	GmlncRNA05138	Gm01:2855922	Gm01:2725788-3041430	T	G	0.361804	0.0739642	1e-06	Distal	0.0934945	Dynamic (14 DAF)
21 DAF	GmlncRNA05141	Gm13:18374707	Gm13:18300119-18550243	C	T	0.381121	0.0767247	6.79e-07	Distal	0.094296	Dynamic (21 DAF)
14 DAF	GmlncRNA05164	Gm09:41970090	Gm09:41916752-42222117	A	T	0.338481	0.0650106	1.92e-07	Distal	0.105026	Dynamic (14 DAF)
14 DAF	GmlncRNA05172	Gm09:45345598	Gm09:45287090-45675337	C	CCCTTT	0.498226	0.0990116	4.85e-07	Distal	0.100752	Dynamic (14 DAF)
14 DAF	GmlncRNA05177	Gm05:1318609	Gm05:1318224-1448205	A	C	0.340782	0.0699904	1.12e-06	Distal	0.090586	Dynamic (14 DAF)
14 DAF	GmlncRNA05188	Gm02:11335935	Gm02:10968872-11459758	C	T	0.381612	0.0771931	7.67e-07	Distal	0.0975854	Dynamic (14 DAF)
14 DAF	GmlncRNA05188	Gm03:6421973	Gm03:6278888-6438921	A	C	0.382163	0.0750056	3.48e-07	Distal	0.0983493	Dynamic (14 DAF)
14 DAF	GmlncRNA05192	Gm05:35291255	Gm05:35288000-35612435	A	T	0.450743	0.0790077	1.16e-08	Distal	0.126868	Static
14 DAF	GmlncRNA05192	Gm07:3573896	Gm07:3511867-3661033	A	T	0.751245	0.106715	1.93e-12	Distal	0.172942	Static
14 DAF	GmlncRNA05192	Gm07:5783862	Gm07:5653346-5845895	T	A	0.490408	0.0544046	1.99e-19	Local	0.270617	Static
14 DAF	GmlncRNA05192	Gm09:3908440	Gm09:3766780-4088689	T	C	0.590784	0.105017	1.85e-08	Distal	0.120037	Dynamic (14 DAF)
14 DAF	GmlncRNA05192	Gm16:37003988	Gm16:36858462-37224209	A	G	0.343255	0.0656743	1.73e-07	Distal	0.111812	Dynamic (14 DAF)
14 DAF	GmlncRNA05192	Gm18:5993855	Gm18:5913602-6231264	A	C	0.525162	0.0997482	1.4e-07	Distal	0.112807	Static
14 DAF	GmlncRNA05192	Gm19:40243166	Gm19:40222880-40372195	A	AT	0.479206	0.0943706	3.82e-07	Distal	0.100026	Dynamic (14 DAF)
14 DAF	GmlncRNA05192	Gm20:43671865	Gm20:43670756-43983479	T	C	0.518517	0.0966653	8.14e-08	Distal	0.109916	Dynamic (14 DAF)
21 DAF	GmlncRNA05192	Gm05:35291255	Gm05:35288000-35612435	A	T	0.465836	0.0714371	6.99e-11	Distal	0.159546	Static
21 DAF	GmlncRNA05192	Gm06:50211692	Gm06:50160222-50212674	T	G	0.396888	0.0770719	2.61e-07	Distal	0.107571	Dynamic (21 DAF)
21 DAF	GmlncRNA05192	Gm07:3571441	Gm07:3511867-3661033	G	A	0.416131	0.0839726	7.21e-07	Distal	0.094979	Static
21 DAF	GmlncRNA05192	Gm07:5783862	Gm07:5653346-5845895	T	A	0.380512	0.0491915	1.03e-14	Local	0.21459	Static
21 DAF	GmlncRNA05192	Gm18:5914191	Gm18:5913602-6231264	A	AATAAATTTTAGGTGTGTTTAAATT	0.639854	0.106722	2.03e-09	Distal	0.135164	Static
14 DAF	GmlncRNA05202	Gm07:5651746	Gm07:5286078-5778999	G	GACAT	-0.422346	0.0888214	1.98e-06	Local	0.0877685	Static
21 DAF	GmlncRNA05202	Gm07:5527524	Gm07:5286078-5778999	T	C	-0.823803	0.107036	1.4e-14	Local	0.2027	Static
21 DAF	GmlncRNA05202	Gm18:53558826	Gm18:53327829-53700679	T	C	0.496319	0.099966	6.87e-07	Distal	0.0999392	Dynamic (21 DAF)
21 DAF	GmlncRNA05199	Gm03:36071859	Gm03:35809834-36212681	GGAGGAAGGAAGAA	G	0.264784	0.0534218	7.18e-07	Distal	0.0961263	Dynamic (21 DAF)
21 DAF	GmlncRNA05199	Gm04:8752702	Gm04:8692745-8824200	T	C	0.453692	0.0837919	6.15e-08	Distal	0.114826	Dynamic (21 DAF)
21 DAF	GmlncRNA05199	Gm06:5581640	Gm06:5285612-5737137	A	G	0.399484	0.0800436	6.01e-07	Distal	0.103394	Dynamic (21 DAF)
21 DAF	GmlncRNA05199	Gm07:1963359	Gm07:1946612-2305172	C	T	0.298313	0.0571134	1.76e-07	Distal	0.107289	Dynamic (21 DAF)
21 DAF	GmlncRNA05199	Gm07:5655084	Gm07:5286078-5778999	A	T	0.421936	0.0596936	1.57e-12	Local	0.184387	Dynamic (21 DAF)
21 DAF	GmlncRNA05199	Gm17:39997554	Gm17:39763979-40261531	T	TCA	0.31355	0.061569	3.53e-07	Distal	0.100941	Dynamic (21 DAF)
14 DAF	GmlncRNA05201	Gm01:55396392	Gm01:55356249-55523578	A	G	0.486709	0.0836215	5.87e-09	Distal	0.126938	Dynamic (14 DAF)
14 DAF	GmlncRNA05201	Gm02:14635691	Gm02:14485501-14770212	T	C	0.471048	0.0804137	4.69e-09	Distal	0.126941	Dynamic (14 DAF)
14 DAF	GmlncRNA05201	Gm02:15938134	Gm02:15683472-15940094	A	C	0.401547	0.0810675	7.3e-07	Distal	0.0956386	Dynamic (14 DAF)
14 DAF	GmlncRNA05201	Gm05:35532660	Gm05:35284183-35600280	G	T	0.455393	0.0857216	1.08e-07	Distal	0.114158	Dynamic (14 DAF)
14 DAF	GmlncRNA05201	Gm07:3579631	Gm07:3511867-3661033	G	C	0.470739	0.0770062	9.78e-10	Distal	0.137705	Dynamic (14 DAF)
14 DAF	GmlncRNA05201	Gm07:5526482	Gm07:5313243-5665165	A	T	0.591553	0.0790269	7.13e-14	Local	0.19938	Dynamic (14 DAF)
14 DAF	GmlncRNA05201	Gm11:16134375	Gm11:15922751-16326109	C	T	0.37355	0.0715918	1.81e-07	Distal	0.111934	Dynamic (14 DAF)
14 DAF	GmlncRNA05201	Gm13:9967526	Gm13:9717882-10214469	C	T	0.430008	0.074696	8.57e-09	Distal	0.129384	Dynamic (14 DAF)
14 DAF	GmlncRNA05201	Gm13:39448634	Gm13:39200343-39506469	T	A	0.514455	0.0872794	3.76e-09	Distal	0.138561	Dynamic (14 DAF)
14 DAF	GmlncRNA05201	Gm14:47035256	Gm14:47022758-47035256	G	A	0.450724	0.0847697	1.05e-07	Distal	0.115264	Dynamic (14 DAF)
14 DAF	GmlncRNA05201	Gm17:37046672	Gm17:37045695-37285118	G	GA	0.479619	0.0781811	8.53e-10	Distal	0.137036	Dynamic (14 DAF)
14 DAF	GmlncRNA05201	Gm18:5993779	Gm18:5913602-6231264	A	G	0.49743	0.082837	1.91e-09	Distal	0.138126	Dynamic (14 DAF)
14 DAF	GmlncRNA05201	Gm19:35333188	Gm19:35261750-35712035	A	G	0.368532	0.0701896	1.52e-07	Distal	0.112721	Dynamic (14 DAF)
14 DAF	GmlncRNA05201	Gm19:37530048	Gm19:37455197-37732120	G	C	0.369245	0.0690246	8.82e-08	Distal	0.107333	Dynamic (14 DAF)
14 DAF	GmlncRNA05201	Gm19:40222940	Gm19:40222880-40372195	T	C	0.371937	0.0678144	4.14e-08	Distal	0.116107	Dynamic (14 DAF)
14 DAF	GmlncRNA05204	Gm04:5835301	Gm04:5695372-5885274	A	T	0.47249	0.0824872	1.02e-08	Distal	0.127761	Dynamic (14 DAF)
14 DAF	GmlncRNA05209	Gm14:663045	Gm14:193264-685056	A	G	0.248901	0.0504225	7.96e-07	Distal	0.0997153	Dynamic (14 DAF)
14 DAF	GmlncRNA05214	Gm07:5895165	Gm07:5656343-6121087	T	TA	0.522287	0.0629079	1.02e-16	Local	0.230589	Static
21 DAF	GmlncRNA05214	Gm07:5897505	Gm07:5636546-6114983	C	T	0.410277	0.0645118	2.02e-10	Local	0.15237	Static
14 DAF	GmlncRNA05230	Gm18:23256830	Gm18:22925054-23313332	A	G	0.477247	0.095288	5.49e-07	Distal	0.0975739	Dynamic (14 DAF)
14 DAF	GmlncRNA05231	Gm02:2430073	Gm02:2245977-2675148	G	A	0.421782	0.0853864	7.82e-07	Distal	0.101499	Dynamic (14 DAF)
14 DAF	GmlncRNA05231	Gm09:4949048	Gm09:4568685-5016287	C	G	0.395203	0.0678827	5.82e-09	Distal	0.135093	Dynamic (14 DAF)
14 DAF	GmlncRNA05231	Gm09:7267604	Gm09:7176323-7456163	T	C	0.427688	0.0790627	6.32e-08	Distal	0.115088	Dynamic (14 DAF)
14 DAF	GmlncRNA05231	Gm17:39185825	Gm17:39032925-39233157	C	T	0.41943	0.0836335	5.3e-07	Distal	0.0981888	Dynamic (14 DAF)
21 DAF	GmlncRNA05231	Gm06:17308707	Gm06:17188427-17456020	T	C	0.574263	0.100961	1.29e-08	Distal	0.119669	Dynamic (21 DAF)
21 DAF	GmlncRNA05231	Gm07:4959749	Gm07:4929706-4959749	A	C	0.438139	0.0913154	1.6e-06	Distal	0.0913478	Dynamic (21 DAF)
21 DAF	GmlncRNA05231	Gm15:41316831	Gm15:41265909-41535228	C	T	0.523081	0.103766	4.63e-07	Distal	0.103546	Dynamic (21 DAF)
14 DAF	GmlncRNA05235	Gm05:833376	Gm05:648159-1000355	T	C	0.529826	0.098257	6.96e-08	Distal	0.114439	Dynamic (14 DAF)
14 DAF	GmlncRNA05244	Gm07:7270332	Gm07:7021995-7490269	C	T	-0.674048	0.0598406	1.97e-29	Local	0.348685	Static
14 DAF	GmlncRNA05244	Gm07:7283470	Gm07:7281971-7420520	A	C	-0.324917	0.057774	1.87e-08	Local	0.120431	Dynamic (14 DAF)
21 DAF	GmlncRNA05244	Gm07:7259735	Gm07:7021995-7490269	T	C	-0.461847	0.0579414	1.57e-15	Local	0.210707	Static
14 DAF	GmlncRNA05251	Gm07:7394552	Gm07:7149768-7634320	TC	T	-0.864166	0.103589	7.29e-17	Local	0.226989	Static
21 DAF	GmlncRNA05251	Gm07:7347547	Gm07:7149768-7634320	T	A	-0.820802	0.104109	3.17e-15	Local	0.207085	Static
21 DAF	GmlncRNA05256	Gm04:8123553	Gm04:8093843-8327001	A	G	0.421076	0.0694672	1.35e-09	Distal	0.140913	Dynamic (21 DAF)
21 DAF	GmlncRNA05256	Gm10:48442737	Gm10:48263785-48462927	G	C	0.459945	0.0847721	5.77e-08	Distal	0.1126	Dynamic (21 DAF)
21 DAF	GmlncRNA05256	Gm13:9637117	Gm13:9464590-9820210	A	G	0.621569	0.104894	3.11e-09	Distal	0.132448	Dynamic (21 DAF)
21 DAF	GmlncRNA05256	Gm13:25475462	Gm13:25473081-25886330	G	A	0.497085	0.0894346	2.73e-08	Distal	0.119788	Dynamic (21 DAF)
21 DAF	GmlncRNA05256	Gm13:36164017	Gm13:35824302-36178581	G	GGAGGGTGGGTTGTTTCAGGCAACAGATTCATGAACTTTTGTACGATGATA	0.367827	0.0726691	4.16e-07	Distal	0.103467	Dynamic (21 DAF)
21 DAF	GmlncRNA05256	Gm13:43250518	Gm13:43075427-43334306	T	C	0.458822	0.0880941	1.91e-07	Distal	0.108887	Dynamic (21 DAF)
21 DAF	GmlncRNA05256	Gm14:3545122	Gm14:3368736-3552272	C	G	0.334168	0.0667801	5.61e-07	Distal	0.0989569	Dynamic (21 DAF)
21 DAF	GmlncRNA05256	Gm16:5013230	Gm16:4975231-5252619	C	G	0.52894	0.089019	2.82e-09	Distal	0.130133	Dynamic (21 DAF)
21 DAF	GmlncRNA05256	Gm16:6614934	Gm16:6407628-6644046	A	G	0.537621	0.0892427	1.7e-09	Distal	0.142717	Dynamic (21 DAF)
21 DAF	GmlncRNA05256	Gm16:30159356	Gm16:29897810-30223535	A	G	0.356817	0.0702332	3.77e-07	Distal	0.107184	Dynamic (21 DAF)
14 DAF	GmlncRNA05258	Gm20:47050762	Gm20:46905995-47088650	A	G	0.455692	0.0929829	9.54e-07	Distal	0.0930865	Dynamic (14 DAF)
21 DAF	GmlncRNA05258	Gm07:7621232	Gm07:7149768-7634320	C	A	-0.315701	0.0614522	2.79e-07	Local	0.104156	Dynamic (21 DAF)
14 DAF	GmlncRNA05264	Gm09:16977148	Gm09:16865213-17362729	A	G	0.248203	0.0489697	4.01e-07	Distal	0.1033	Dynamic (14 DAF)
14 DAF	GmlncRNA05297	Gm12:40846477	Gm12:40774464-41268807	T	A	-0.344472	0.0713756	1.39e-06	Distal	0.0891419	Dynamic (14 DAF)
14 DAF	GmlncRNA05299	Gm07:9017200	Gm07:8767552-9267123	C	T	-0.81367	0.111245	2.59e-13	Local	0.186081	Static
21 DAF	GmlncRNA05299	Gm07:9017158	Gm07:8767552-9267123	G	A	-0.78264	0.11712	2.35e-11	Local	0.160827	Static
14 DAF	GmlncRNA05318	Gm07:9688519	Gm07:9681395-10161553	C	G	-0.433013	0.0802703	6.87e-08	Local	0.108948	Dynamic (14 DAF)
14 DAF	GmlncRNA05322	Gm07:9911583	Gm07:9681395-10161553	T	C	0.604858	0.0682579	7.9e-19	Local	0.250455	Static
14 DAF	GmlncRNA05322	Gm07:10287020	Gm07:10076554-10476854	C	T	-0.471951	0.0754554	3.98e-10	Local	0.141682	Dynamic (14 DAF)
21 DAF	GmlncRNA05322	Gm07:9885350	Gm07:9681395-10161553	T	C	0.577087	0.0685914	3.98e-17	Local	0.231487	Static
14 DAF	GmlncRNA05344	Gm13:30045180	Gm13:29724436-30200812	C	T	0.381354	0.0496	1.49e-14	Distal	0.205177	Static
21 DAF	GmlncRNA05344	Gm13:29974660	Gm13:29724436-30200812	A	T	0.489563	0.0548355	4.34e-19	Distal	0.253272	Static
21 DAF	GmlncRNA05344	Gm18:57240394	Gm18:56907243-57401061	T	C	0.278167	0.0576116	1.38e-06	Distal	0.0895563	Dynamic (21 DAF)
14 DAF	GmlncRNA05371	Gm02:15979380	Gm02:15946730-16103561	A	G	0.694118	0.0576304	2.08e-33	Distal	0.378696	Static
14 DAF	GmlncRNA05371	Gm03:20560903	Gm03:20090022-20570503	C	T	0.363062	0.0699311	2.08e-07	Distal	0.104491	Dynamic (14 DAF)
21 DAF	GmlncRNA05371	Gm02:15979380	Gm02:15946730-16103561	A	G	0.658489	0.0571849	1.11e-30	Distal	0.357793	Static
21 DAF	GmlncRNA05371	Gm08:16682526	Gm08:16522327-16890246	G	A	0.310673	0.0596918	1.94e-07	Distal	0.107455	Dynamic (21 DAF)
21 DAF	GmlncRNA05371	Gm11:16312100	Gm11:15922751-16326109	T	G	0.53502	0.108367	7.93e-07	Distal	0.0936152	Dynamic (21 DAF)
21 DAF	GmlncRNA05371	Gm16:37151593	Gm16:37131788-37504530	A	G	0.603333	0.118894	3.88e-07	Distal	0.101083	Dynamic (21 DAF)
14 DAF	GmlncRNA05376	Gm03:5420373	Gm03:5211696-5460639	A	G	0.543625	0.108931	6.02e-07	Distal	0.0947319	Dynamic (14 DAF)
14 DAF	GmlncRNA05376	Gm07:12867548	Gm07:12664766-13034680	T	TG	0.632274	0.0800143	2.74e-15	Local	0.209226	Static
14 DAF	GmlncRNA05376	Gm11:15133247	Gm11:15019649-15518784	T	C	0.638669	0.106252	1.85e-09	Distal	0.132284	Dynamic (14 DAF)
14 DAF	GmlncRNA05376	Gm11:17316046	Gm11:17153216-17354604	A	G	0.607097	0.102603	3.28e-09	Distal	0.129184	Dynamic (14 DAF)
21 DAF	GmlncRNA05376	Gm07:12255753	Gm07:12210895-12464093	A	G	0.64195	0.0797883	8.58e-16	Local	0.219632	Static
21 DAF	GmlncRNA05376	Gm14:46917738	Gm14:46710523-46923259	T	G	0.486601	0.0823189	3.4e-09	Distal	0.128965	Dynamic (21 DAF)
14 DAF	GmlncRNA05392	Gm17:39230766	Gm17:39032925-39233157	TTC	T	0.566107	0.108892	2.01e-07	Distal	0.105154	Dynamic (14 DAF)
14 DAF	GmlncRNA05397	Gm19:1292595	Gm19:1165143-1514052	T	C	0.477501	0.0932069	3.01e-07	Distal	0.107897	Dynamic (14 DAF)
14 DAF	GmlncRNA05405	Gm19:43336191	Gm19:43295751-43787252	A	G	0.234927	0.048218	1.1e-06	Distal	0.0921019	Dynamic (14 DAF)
21 DAF	GmlncRNA05405	Gm14:6761985	Gm14:6530015-6761999	*	TTA	0.350347	0.075523	3.5e-06	Distal	0.0835656	Dynamic (21 DAF)
14 DAF	GmlncRNA05421	Gm10:5384498	Gm10:5363368-5483752	T	C	0.52774	0.10305	3.04e-07	Distal	0.104395	Dynamic (14 DAF)
21 DAF	GmlncRNA05422	Gm01:4482731	Gm01:4353178-4484363	G	A	0.477567	0.0957483	6.11e-07	Distal	0.0953608	Dynamic (21 DAF)
14 DAF	GmlncRNA05425	Gm08:42537492	Gm08:42462782-42746059	G	A	0.570292	0.0918092	5.24e-10	Distal	0.140522	Dynamic (14 DAF)
14 DAF	GmlncRNA05425	Gm15:5897016	Gm15:5896920-6109208	GT	G	0.467245	0.0931084	5.21e-07	Distal	0.10485	Dynamic (14 DAF)
14 DAF	GmlncRNA05425	Gm16:5013324	Gm16:4975231-5252619	GA	G	0.534025	0.1111	1.53e-06	Distal	0.0891703	Dynamic (14 DAF)
21 DAF	GmlncRNA05425	Gm09:47750950	Gm09:47479674-47874475	C	T	0.484745	0.0963118	4.83e-07	Distal	0.104104	Dynamic (21 DAF)
14 DAF	GmlncRNA05439	Gm05:2377549	Gm05:2305617-2542895	G	A	0.293226	0.058785	6.1e-07	Distal	0.0953738	Dynamic (14 DAF)
14 DAF	GmlncRNA05439	Gm07:15502436	Gm07:15277258-15690134	C	G	-0.321615	0.0672832	1.75e-06	Local	0.0900087	Dynamic (14 DAF)
14 DAF	GmlncRNA05442	Gm06:832986	Gm06:638334-865647	G	GAT	-0.421474	0.0710916	3.06e-09	Distal	0.132561	Static
21 DAF	GmlncRNA05442	Gm06:898376	Gm06:870458-1366594	T	C	0.347386	0.059594	5.57e-09	Distal	0.127274	Static
14 DAF	GmlncRNA05451	Gm07:15885805	Gm07:15636149-16135671	A	G	0.769777	0.0643217	5.25e-33	Local	0.376683	Static
21 DAF	GmlncRNA05451	Gm07:15885835	Gm07:15636149-16135671	C	T	0.715018	0.0592821	1.69e-33	Local	0.379359	Static
14 DAF	GmlncRNA05461	Gm01:852791	Gm01:604602-1014702	G	A	0.227905	0.0473371	1.48e-06	Distal	0.0887494	Dynamic (14 DAF)
14 DAF	GmlncRNA05461	Gm01:52928017	Gm01:52901620-53250137	T	C	0.339538	0.0695425	1.05e-06	Distal	0.0928146	Static
14 DAF	GmlncRNA05461	Gm02:7864524	Gm02:7734862-8114311	CA	C	0.505331	0.0786479	1.32e-10	Distal	0.155036	Dynamic (14 DAF)
14 DAF	GmlncRNA05461	Gm02:15913478	Gm02:15683472-15940094	TAA	TA	0.351367	0.066538	1.29e-07	Distal	0.108553	Dynamic (14 DAF)
14 DAF	GmlncRNA05461	Gm03:37312226	Gm03:37305017-37611417	G	A	0.387841	0.0725562	9.02e-08	Distal	0.111365	Dynamic (14 DAF)
14 DAF	GmlncRNA05461	Gm07:8886993	Gm07:8700600-9156488	T	C	0.352742	0.0617745	1.13e-08	Distal	0.127563	Dynamic (14 DAF)
14 DAF	GmlncRNA05461	Gm07:36086983	Gm07:36008780-36218453	T	C	0.256038	0.050676	4.36e-07	Distal	0.103129	Dynamic (14 DAF)
14 DAF	GmlncRNA05461	Gm09:5064970	Gm09:4828637-5318733	A	T	0.751732	0.0710291	3.56e-26	Distal	0.324656	Static
14 DAF	GmlncRNA05461	Gm10:1152092	Gm10:1002790-1177421	G	A	0.423683	0.0812278	1.83e-07	Distal	0.107025	Static
14 DAF	GmlncRNA05461	Gm10:39001235	Gm10:38843894-39004331	G	A	0.381718	0.0742345	2.72e-07	Distal	0.10351	Dynamic (14 DAF)
14 DAF	GmlncRNA05461	Gm10:49949542	Gm10:49737411-50102643	C	T	0.361178	0.0665116	5.63e-08	Distal	0.120612	Dynamic (14 DAF)
14 DAF	GmlncRNA05461	Gm11:2967821	Gm11:2760672-3059585	A	T	0.378726	0.0652039	6.31e-09	Distal	0.12939	Static
14 DAF	GmlncRNA05461	Gm13:1235693	Gm13:1066171-1386058	C	A	0.36942	0.0628185	4.08e-09	Distal	0.131704	Static
14 DAF	GmlncRNA05461	Gm13:21252545	Gm13:20938031-21259271	T	A	0.381282	0.0656701	6.4e-09	Distal	0.125451	Dynamic (14 DAF)
14 DAF	GmlncRNA05461	Gm13:27539172	Gm13:27412064-27802311	A	G	0.354611	0.0676234	1.57e-07	Distal	0.104757	Static
14 DAF	GmlncRNA05461	Gm14:43538525	Gm14:43281529-43781368	T	G	0.354704	0.0678207	1.69e-07	Distal	0.112401	Dynamic (14 DAF)
14 DAF	GmlncRNA05461	Gm14:46458460	Gm14:46382268-46607946	T	C	0.353283	0.0698892	4.31e-07	Distal	0.0988274	Dynamic (14 DAF)
14 DAF	GmlncRNA05461	Gm18:27949600	Gm18:27781037-28195573	*	C	0.429323	0.0735041	5.2e-09	Distal	0.130153	Dynamic (14 DAF)
14 DAF	GmlncRNA05461	Gm18:46238721	Gm18:46138145-46458041	A	G	0.4152	0.0810817	3.04e-07	Distal	0.09962	Dynamic (14 DAF)
14 DAF	GmlncRNA05461	Gm18:49275491	Gm18:49045235-49513888	TA	T	0.563668	0.0742321	3.12e-14	Distal	0.201844	Static
14 DAF	GmlncRNA05461	Gm18:57973739	Gm18:57729576-58222280	T	G	0.341809	0.0682016	5.39e-07	Distal	0.0969351	Dynamic (14 DAF)
14 DAF	GmlncRNA05461	Gm19:938527	Gm19:819671-1177134	A	G	0.385442	0.0620925	5.38e-10	Distal	0.146776	Static
14 DAF	GmlncRNA05461	Gm19:19046348	Gm19:19046347-19277787	C	T	0.461808	0.0851965	5.94e-08	Distal	0.1103	Dynamic (14 DAF)
14 DAF	GmlncRNA05461	Gm20:36622911	Gm20:36296627-36791569	G	A	0.40903	0.072768	1.9e-08	Distal	0.117633	Dynamic (14 DAF)
21 DAF	GmlncRNA05461	Gm01:52781507	Gm01:52616825-53035464	G	A	0.353943	0.0697501	3.89e-07	Distal	0.0991337	Static
21 DAF	GmlncRNA05461	Gm01:56050547	Gm01:55752510-56186598	C	G	0.468495	0.0892383	1.52e-07	Distal	0.103787	Dynamic (21 DAF)
21 DAF	GmlncRNA05461	Gm03:30697309	Gm03:30480325-30885256	G	A	0.423968	0.0763063	2.76e-08	Distal	0.116992	Dynamic (21 DAF)
21 DAF	GmlncRNA05461	Gm03:46399943	Gm03:46073123-46405274	A	G	0.436859	0.0809748	6.85e-08	Distal	0.110206	Dynamic (21 DAF)
21 DAF	GmlncRNA05461	Gm04:1359071	Gm04:1122771-1531837	A	G	0.44629	0.0738388	1.5e-09	Distal	0.141852	Dynamic (21 DAF)
21 DAF	GmlncRNA05461	Gm05:40352844	Gm05:40165637-40576945	C	G	0.393129	0.0702576	2.2e-08	Distal	0.119819	Dynamic (21 DAF)
21 DAF	GmlncRNA05461	Gm06:7884512	Gm06:7665852-8097111	T	G	0.42143	0.0885015	1.92e-06	Distal	0.0873211	Dynamic (21 DAF)
21 DAF	GmlncRNA05461	Gm07:8069969	Gm07:8066480-8090718	A	C	0.341944	0.0712823	1.61e-06	Distal	0.0946934	Dynamic (21 DAF)
21 DAF	GmlncRNA05461	Gm09:5071105	Gm09:4828637-5318733	G	T	0.830927	0.0734428	1.12e-29	Distal	0.362615	Static
21 DAF	GmlncRNA05461	Gm09:20935359	Gm09:20773440-21168539	A	G	0.487301	0.0832041	4.72e-09	Distal	0.126899	Dynamic (21 DAF)
21 DAF	GmlncRNA05461	Gm10:1145692	Gm10:1002790-1177421	G	T	0.392443	0.079327	7.53e-07	Distal	0.0954261	Static
21 DAF	GmlncRNA05461	Gm11:2966632	Gm11:2760672-3059585	C	A	0.433771	0.0672926	1.15e-10	Distal	0.151343	Static
21 DAF	GmlncRNA05461	Gm13:994229	Gm13:799859-1291267	A	C	0.30549	0.0552917	3.29e-08	Distal	0.114965	Static
21 DAF	GmlncRNA05461	Gm13:27495673	Gm13:27412064-27802311	T	C	0.468094	0.0710745	4.52e-11	Distal	0.167876	Static
21 DAF	GmlncRNA05461	Gm14:7016911	Gm14:6883130-7190414	T	C	0.393761	0.0716769	3.94e-08	Distal	0.122094	Dynamic (21 DAF)
21 DAF	GmlncRNA05461	Gm16:31365636	Gm16:31355050-31852613	C	A	0.337359	0.0653399	2.43e-07	Distal	0.104682	Dynamic (21 DAF)
21 DAF	GmlncRNA05461	Gm17:3107251	Gm17:3103050-3142153	G	A	0.425637	0.0803346	1.17e-07	Distal	0.105505	Dynamic (21 DAF)
21 DAF	GmlncRNA05461	Gm18:40075290	Gm18:39974515-40249928	G	A	0.484976	0.0826458	4.41e-09	Distal	0.126397	Dynamic (21 DAF)
21 DAF	GmlncRNA05461	Gm18:49283668	Gm18:49045235-49513888	T	C	0.482959	0.0728511	3.37e-11	Distal	0.159265	Static
21 DAF	GmlncRNA05461	Gm19:1116045	Gm19:819671-1177134	A	G	0.293956	0.0536125	4.18e-08	Distal	0.119743	Static
21 DAF	GmlncRNA05461	Gm19:5238835	Gm19:5026010-5447019	T	G	0.392148	0.0753152	1.92e-07	Distal	0.109267	Dynamic (21 DAF)
14 DAF	GmlncRNA05510	Gm07:17172437	Gm07:17078739-17320137	A	G	0.501699	0.0525417	1.31e-21	Local	0.280389	Dynamic (14 DAF)
14 DAF	GmlncRNA05516	Gm07:7201529	Gm07:7021995-7490269	G	T	0.198534	0.0402124	7.93e-07	Distal	0.0929024	Dynamic (14 DAF)
14 DAF	GmlncRNA05516	Gm18:5381447	Gm18:5278168-5512395	A	T	0.387682	0.0725484	9.1e-08	Distal	0.109596	Dynamic (14 DAF)
14 DAF	GmlncRNA05530	Gm06:21610512	Gm06:21210997-21708741	T	C	0.540225	0.114455	2.36e-06	Distal	0.0869297	Dynamic (14 DAF)
14 DAF	GmlncRNA05584	Gm12:39198445	Gm12:39050473-39246769	T	G	0.528073	0.0956384	3.36e-08	Distal	0.121713	Static
14 DAF	GmlncRNA05584	Gm15:1198744	Gm15:1080528-1463741	T	C	0.500756	0.105991	2.31e-06	Distal	0.0888148	Dynamic (14 DAF)
21 DAF	GmlncRNA05584	Gm07:19669707	Gm07:19541371-20036501	G	A	0.441201	0.0784725	1.88e-08	Distal	0.121763	Dynamic (21 DAF)
21 DAF	GmlncRNA05584	Gm12:39229507	Gm12:39050473-39246769	A	G	0.55255	0.0937209	3.73e-09	Distal	0.130302	Static
21 DAF	GmlncRNA05584	Gm12:39762211	Gm12:39749663-39850069	A	G	0.314661	0.0656532	1.64e-06	Distal	0.0933879	Dynamic (21 DAF)
14 DAF	GmlncRNA05601	Gm03:4748242	Gm03:4449867-4806392	C	T	0.466652	0.0907403	2.71e-07	Distal	0.105601	Dynamic (14 DAF)
14 DAF	GmlncRNA05601	Gm07:18618530	Gm07:18405302-18674359	ATT	A	0.352498	0.0655196	7.45e-08	Distal	0.1105	Dynamic (14 DAF)
14 DAF	GmlncRNA05601	Gm15:1504328	Gm15:1503495-1759423	G	C	0.27288	0.0558253	1.02e-06	Distal	0.0937394	Dynamic (14 DAF)
21 DAF	GmlncRNA05627	Gm06:7381525	Gm06:7320536-7389126	A	G	0.416175	0.0726556	1.02e-08	Distal	0.132402	Dynamic (21 DAF)
14 DAF	GmlncRNA05632	Gm11:34348317	Gm11:33985005-34418560	T	G	-0.557247	0.0917638	1.26e-09	Distal	0.135141	Dynamic (14 DAF)
14 DAF	GmlncRNA05633	Gm11:11040026	Gm11:10724045-11121672	C	T	0.458367	0.0859924	9.8e-08	Distal	0.108688	Dynamic (14 DAF)
21 DAF	GmlncRNA05642	Gm01:2726108	Gm01:2716720-3075032	T	C	0.534176	0.113178	2.36e-06	Distal	0.0897241	Dynamic (21 DAF)
14 DAF	GmlncRNA05643	Gm03:3544280	Gm03:3335977-3801188	T	TA	0.337825	0.0667994	4.25e-07	Distal	0.106313	Dynamic (14 DAF)
14 DAF	GmlncRNA05683	Gm07:9594639	Gm07:9448925-9629208	T	A	0.641346	0.107173	2.17e-09	Distal	0.131266	Static
14 DAF	GmlncRNA05683	Gm07:22576398	Gm07:22326535-22821854	T	C	0.914212	0.0719149	5.04e-37	Distal	0.405427	Static
14 DAF	GmlncRNA05683	Gm07:36710367	Gm07:36653184-36789963	A	G	0.44092	0.0878482	5.19e-07	Distal	0.101093	Static
21 DAF	GmlncRNA05683	Gm07:9553424	Gm07:9448925-9629208	G	A	0.534787	0.102972	2.06e-07	Distal	0.103354	Static
21 DAF	GmlncRNA05683	Gm07:31483319	Gm07:31239485-31729497	A	G	0.853934	0.0688258	2.39e-35	Distal	0.393766	Static
21 DAF	GmlncRNA05683	Gm07:36785252	Gm07:36653184-36789963	T	C	0.634282	0.102184	5.39e-10	Distal	0.151974	Static
21 DAF	GmlncRNA05683	Gm10:9174001	Gm10:8960198-9272325	AAT	A	0.355684	0.0621312	1.04e-08	Distal	0.128131	Dynamic (21 DAF)
21 DAF	GmlncRNA05683	Gm15:2415128	Gm15:2326927-2415309	T	C	0.310502	0.0571939	5.67e-08	Distal	0.115821	Dynamic (21 DAF)
21 DAF	GmlncRNA05689	Gm01:53083267	Gm01:52901620-53250137	A	G	0.424207	0.0844461	5.08e-07	Distal	0.0965975	Dynamic (21 DAF)
21 DAF	GmlncRNA05689	Gm03:33881654	Gm03:33872014-34166668	C	T	0.383174	0.0761538	4.86e-07	Distal	0.100337	Dynamic (21 DAF)
21 DAF	GmlncRNA05689	Gm08:9054022	Gm08:8985198-9083343	G	T	0.463948	0.0964437	1.51e-06	Distal	0.0896465	Dynamic (21 DAF)
21 DAF	GmlncRNA05689	Gm12:6940873	Gm12:6897010-7166577	A	T	0.308126	0.0581804	1.18e-07	Distal	0.115401	Dynamic (21 DAF)
21 DAF	GmlncRNA05689	Gm16:5018562	Gm16:4975231-5252619	T	TGA	0.554163	0.0980337	1.58e-08	Distal	0.121059	Dynamic (21 DAF)
21 DAF	GmlncRNA05689	Gm20:36380358	Gm20:36296627-36791569	T	C	0.410083	0.0814888	4.84e-07	Distal	0.097657	Dynamic (21 DAF)
21 DAF	GmlncRNA05689	Gm20:43310536	Gm20:43160654-43490884	T	TCTC	0.368109	0.0719795	3.15e-07	Distal	0.100147	Dynamic (21 DAF)
21 DAF	GmlncRNA05714	Gm13:33390477	Gm13:32928537-33393342	T	C	0.5902	0.108715	5.67e-08	Distal	0.119578	Dynamic (21 DAF)
21 DAF	GmlncRNA05721	Gm01:2727296	Gm01:2716720-3075032	A	G	0.422778	0.0831331	3.67e-07	Distal	0.0991436	Dynamic (21 DAF)
21 DAF	GmlncRNA05721	Gm10:4445957	Gm10:4442348-4476738	G	A	0.494278	0.0865456	1.12e-08	Distal	0.125637	Dynamic (21 DAF)
14 DAF	GmlncRNA05729	Gm13:36092139	Gm13:35824302-36178581	T	C	0.460743	0.092292	5.97e-07	Distal	0.0962542	Dynamic (14 DAF)
21 DAF	GmlncRNA05732	Gm05:1571660	Gm05:1113138-1612901	T	C	0.264968	0.0521664	3.79e-07	Distal	0.0996879	Dynamic (21 DAF)
14 DAF	GmlncRNA05743	Gm02:4220115	Gm02:4173711-4670996	G	C	0.261821	0.0521309	5.1e-07	Distal	0.100807	Dynamic (14 DAF)
21 DAF	GmlncRNA05755	Gm16:30605356	Gm16:30574025-30838683	A	G	0.540744	0.0974153	2.84e-08	Distal	0.118141	Dynamic (21 DAF)
21 DAF	GmlncRNA05755	Gm16:32206413	Gm16:32206309-32445944	T	C	0.528588	0.107089	7.98e-07	Distal	0.099703	Dynamic (21 DAF)
21 DAF	GmlncRNA05755	Gm18:45009785	Gm18:44894302-45020421	G	A	0.496736	0.0996773	6.25e-07	Distal	0.0963202	Dynamic (21 DAF)
14 DAF	GmlncRNA05767	Gm07:38233324	Gm07:38147023-38646676	A	G	0.513456	0.103014	6.22e-07	Local	0.0948794	Static
14 DAF	GmlncRNA05767	Gm18:53283724	Gm18:53227588-53287458	C	T	0.719959	0.148395	1.22e-06	Distal	0.0906933	Dynamic (14 DAF)
21 DAF	GmlncRNA05767	Gm07:37952851	Gm07:37726223-38146924	C	T	0.51055	0.0819373	4.64e-10	Local	0.143359	Static
14 DAF	GmlncRNA05792	Gm14:3944242	Gm14:3505403-3968112	A	C	0.416135	0.0803502	2.23e-07	Distal	0.102444	Dynamic (14 DAF)
14 DAF	GmlncRNA05796	Gm18:45715539	Gm18:45708325-46195985	G	T	0.439967	0.0881595	6.02e-07	Distal	0.102957	Dynamic (14 DAF)
14 DAF	GmlncRNA05799	Gm03:35135556	Gm03:34848516-35283834	T	C	0.31381	0.0623463	4.82e-07	Distal	0.0980686	Dynamic (14 DAF)
21 DAF	GmlncRNA05799	Gm02:15774114	Gm02:15683472-15940094	T	TA	0.548301	0.104943	1.74e-07	Distal	0.103677	Dynamic (21 DAF)
21 DAF	GmlncRNA05816	Gm13:35998356	Gm13:35824302-36178581	T	A	0.361882	0.0678229	9.52e-08	Distal	0.113665	Dynamic (21 DAF)
21 DAF	GmlncRNA05816	Gm17:11224019	Gm17:10833229-11224019	A	AC	0.374684	0.0603849	5.47e-10	Distal	0.150689	Dynamic (21 DAF)
14 DAF	GmlncRNA05817	Gm07:39358458	Gm07:39243469-39589838	G	A	0.647769	0.0800625	5.93e-16	Local	0.216428	Static
14 DAF	GmlncRNA05817	Gm07:40138986	Gm07:39944053-40344992	G	GTTTC	0.84155	0.0799159	6.25e-26	Local	0.31967	Static
21 DAF	GmlncRNA05817	Gm04:5349018	Gm04:5081256-5560426	C	A	-0.334846	0.0690203	1.23e-06	Distal	0.0906857	Dynamic (21 DAF)
21 DAF	GmlncRNA05817	Gm07:39358730	Gm07:39243469-39589838	T	A	0.621145	0.0851964	3.08e-13	Local	0.182566	Static
21 DAF	GmlncRNA05817	Gm07:40138986	Gm07:39944053-40344992	G	GTTTC	0.833756	0.085409	1.64e-22	Local	0.287644	Static
21 DAF	GmlncRNA05817	Gm13:35994748	Gm13:35824302-36178581	A	G	0.460763	0.087903	1.59e-07	Distal	0.103887	Dynamic (21 DAF)
14 DAF	GmlncRNA05820	Gm18:40704547	Gm18:40648319-40705360	T	G	0.704044	0.13015	6.32e-08	Distal	0.115542	Dynamic (14 DAF)
14 DAF	GmlncRNA05820	Gm18:45079521	Gm18:45026852-45512118	A	AT	0.580036	0.117753	8.4e-07	Distal	0.0965685	Dynamic (14 DAF)
14 DAF	GmlncRNA05820	Gm18:45515701	Gm18:45514585-45687276	G	T	0.599922	0.111631	7.69e-08	Distal	0.109449	Dynamic (14 DAF)
21 DAF	GmlncRNA05820	Gm14:6146130	Gm14:5822713-6295557	A	G	0.446511	0.0878304	3.7e-07	Distal	0.099847	Dynamic (21 DAF)
21 DAF	GmlncRNA05820	Gm19:47766921	Gm19:47468112-47936296	A	G	0.453439	0.0780362	6.22e-09	Distal	0.132528	Dynamic (21 DAF)
14 DAF	GmlncRNA05819	Gm07:36172638	Gm07:36008780-36218453	G	A	0.36168	0.0723594	5.78e-07	Distal	0.100343	Dynamic (14 DAF)
14 DAF	GmlncRNA05819	Gm08:18055144	Gm08:17891943-18312384	G	T	0.48507	0.097137	5.92e-07	Distal	0.0963043	Dynamic (14 DAF)
14 DAF	GmlncRNA05819	Gm08:42940159	Gm08:42831162-43132753	GT	G	0.553663	0.0969747	1.13e-08	Distal	0.12273	Dynamic (14 DAF)
21 DAF	GmlncRNA05826	Gm13:32957507	Gm13:32704197-33058044	A	G	0.292093	0.0584457	5.8e-07	Distal	0.0960733	Dynamic (21 DAF)
21 DAF	GmlncRNA05826	Gm20:41826408	Gm20:41599680-41875173	G	A	0.474729	0.0959335	7.48e-07	Distal	0.100571	Dynamic (21 DAF)
21 DAF	GmlncRNA05827	Gm05:2160963	Gm05:2160678-2193736	A	G	0.509003	0.102803	7.37e-07	Distal	0.0955689	Dynamic (21 DAF)
14 DAF	GmlncRNA05836	Gm12:40852272	Gm12:40394353-40852290	A	G	0.33495	0.0671629	6.13e-07	Distal	0.0953399	Dynamic (14 DAF)
14 DAF	GmlncRNA05836	Gm18:49323804	Gm18:49045235-49513888	C	T	0.388986	0.0694091	2.09e-08	Distal	0.125426	Dynamic (14 DAF)
21 DAF	GmlncRNA05837	Gm14:43756923	Gm14:43281529-43781368	T	C	0.361736	0.0728577	6.87e-07	Distal	0.0942129	Dynamic (21 DAF)
21 DAF	GmlncRNA05847	Gm19:43667983	Gm19:43295751-43787252	A	T	0.275103	0.0569415	1.36e-06	Distal	0.0947534	Dynamic (21 DAF)
21 DAF	GmlncRNA05849	Gm13:36192591	Gm13:35977667-36309718	G	A	0.461304	0.0906797	3.63e-07	Distal	0.103984	Dynamic (21 DAF)
14 DAF	GmlncRNA05852	Gm04:42921552	Gm04:42609216-43019917	T	C	0.404132	0.0788958	3.02e-07	Distal	0.10743	Dynamic (14 DAF)
14 DAF	GmlncRNA05852	Gm10:38599660	Gm10:38542885-38632980	CA	C	0.418349	0.0808907	2.32e-07	Distal	0.101413	Dynamic (14 DAF)
14 DAF	GmlncRNA05880	Gm10:42272232	Gm10:42262889-42289052	T	C	0.450523	0.0878375	2.91e-07	Distal	0.0999105	Dynamic (14 DAF)
14 DAF	GmlncRNA05930	Gm13:9968124	Gm13:9886834-10218557	C	T	0.358401	0.0705273	3.74e-07	Distal	0.100161	Dynamic (14 DAF)
21 DAF	GmlncRNA05930	Gm12:39455940	Gm12:39250214-39704096	T	TAGAA	0.290691	0.0559656	2.06e-07	Distal	0.110578	Dynamic (21 DAF)
21 DAF	GmlncRNA05930	Gm13:43250517	Gm13:43075427-43334306	C	T	0.466793	0.0950072	8.96e-07	Distal	0.098474	Dynamic (21 DAF)
14 DAF	GmlncRNA05938	Gm07:36123742	Gm07:36008780-36218453	A	C	0.290576	0.0539653	7.26e-08	Distal	0.114148	Dynamic (14 DAF)
14 DAF	GmlncRNA05938	Gm07:36500266	Gm07:36427233-36514591	A	T	0.277172	0.0550735	4.83e-07	Distal	0.100779	Dynamic (14 DAF)
21 DAF	GmlncRNA05947	Gm11:23401532	Gm11:23285578-23659224	G	A	0.489702	0.0898683	5.06e-08	Distal	0.119395	Dynamic (21 DAF)
21 DAF	GmlncRNA05950	Gm03:35929314	Gm03:35809834-36212681	GA	G	0.317946	0.0654379	1.18e-06	Distal	0.092358	Dynamic (21 DAF)
14 DAF	GmlncRNA05975	Gm08:2209624	Gm08:1874006-2267450	GTGTCGT	G	-0.26468	0.0467288	1.48e-08	Local	0.11923	Dynamic (14 DAF)
14 DAF	GmlncRNA05987	Gm08:2915256	Gm08:2746488-3034786	C	T	-0.318051	0.0674999	2.45e-06	Local	0.0887354	Static
21 DAF	GmlncRNA05987	Gm08:2771319	Gm08:2618120-2988215	G	A	0.30012	0.0571337	1.5e-07	Local	0.111898	Static
21 DAF	GmlncRNA05993	Gm12:3910215	Gm12:3910214-4123014	C	A	0.555423	0.0931666	2.5e-09	Distal	0.130405	Dynamic (21 DAF)
14 DAF	GmlncRNA06005	Gm08:3748729	Gm08:3605481-4063842	A	AGAAGGG	0.417915	0.0764087	4.51e-08	Local	0.113351	Dynamic (14 DAF)
14 DAF	GmlncRNA06013	Gm05:3895705	Gm05:3614033-4049444	G	C	0.295743	0.0564883	1.65e-07	Distal	0.105258	Dynamic (14 DAF)
14 DAF	GmlncRNA06016	Gm13:27651900	Gm13:27492726-27922880	T	C	0.238031	0.0446288	9.63e-08	Distal	0.107572	Dynamic (14 DAF)
21 DAF	GmlncRNA06021	Gm15:1080529	Gm15:1080528-1463741	T	C	0.437491	0.0858299	3.45e-07	Distal	0.103519	Dynamic (21 DAF)
21 DAF	GmlncRNA06021	Gm17:38279941	Gm17:38193115-38533759	A	G	0.262361	0.0518129	4.11e-07	Distal	0.0972548	Dynamic (21 DAF)
14 DAF	GmlncRNA06022	Gm03:40474414	Gm03:40037682-40474414	T	C	0.388306	0.0727411	9.39e-08	Distal	0.107332	Dynamic (14 DAF)
14 DAF	GmlncRNA06022	Gm03:40573874	Gm03:40348671-40594900	T	A	0.553478	0.108614	3.47e-07	Distal	0.107763	Dynamic (14 DAF)
14 DAF	GmlncRNA06022	Gm13:30718564	Gm13:30712983-31190052	T	C	0.525766	0.0933824	1.8e-08	Distal	0.119757	Dynamic (14 DAF)
21 DAF	GmlncRNA06053	Gm08:6354983	Gm08:6115494-6426036	A	T	0.739753	0.12358	2.15e-09	Local	0.135815	Dynamic (21 DAF)
14 DAF	GmlncRNA06066	Gm05:460322	Gm05:431818-663143	TG	T	0.334035	0.0564971	3.37e-09	Distal	0.131934	Dynamic (14 DAF)
14 DAF	GmlncRNA06069	Gm08:7931832	Gm08:7694926-8185667	C	T	-0.211009	0.0434365	1.19e-06	Local	0.0905565	Dynamic (14 DAF)
14 DAF	GmlncRNA06069	Gm11:36944018	Gm11:36680360-37019031	C	T	0.387221	0.0740561	1.71e-07	Distal	0.106655	Dynamic (14 DAF)
14 DAF	GmlncRNA06069	Gm13:22043580	Gm13:22008904-22355565	G	A	0.46938	0.0861744	5.13e-08	Distal	0.121259	Dynamic (14 DAF)
14 DAF	GmlncRNA06069	Gm16:6057189	Gm16:5831814-6284260	T	A	0.423177	0.0820128	2.47e-07	Distal	0.101378	Dynamic (14 DAF)
14 DAF	GmlncRNA06074	Gm07:3610021	Gm07:3511867-3661033	A	G	0.539773	0.112551	1.62e-06	Distal	0.0916327	Dynamic (14 DAF)
14 DAF	GmlncRNA06074	Gm13:9430569	Gm13:9349031-9704464	A	G	0.550374	0.115695	1.96e-06	Distal	0.0885268	Dynamic (14 DAF)
21 DAF	GmlncRNA06114	Gm08:9432479	Gm08:9183552-9516462	T	C	0.247985	0.0525999	2.42e-06	Local	0.0867473	Dynamic (21 DAF)
21 DAF	GmlncRNA06114	Gm08:9580957	Gm08:9532623-9946749	T	A	0.348765	0.0662736	1.42e-07	Local	0.109595	Dynamic (21 DAF)
14 DAF	GmlncRNA06115	Gm08:8602559	Gm08:8285098-8608624	T	A	0.317434	0.0630145	4.72e-07	Distal	0.100549	Dynamic (14 DAF)
14 DAF	GmlncRNA06115	Gm08:9859487	Gm08:9734667-10147724	T	C	0.657452	0.0684115	7.24e-22	Local	0.279567	Static
21 DAF	GmlncRNA06115	Gm08:9991757	Gm08:9734667-10147724	G	GCTCGCAGCTTCT	0.416666	0.073422	1.39e-08	Local	0.125212	Static
21 DAF	GmlncRNA06115	Gm14:29460814	Gm14:29113796-29608712	A	G	0.524049	0.108632	1.41e-06	Distal	0.0929858	Dynamic (21 DAF)
14 DAF	GmlncRNA06116	Gm08:9389791	Gm08:9183552-9516462	C	G	0.372029	0.056238	3.71e-11	Local	0.156425	Dynamic (14 DAF)
14 DAF	GmlncRNA06116	Gm08:9974746	Gm08:9734667-10147724	C	G	0.625807	0.057235	7.93e-28	Local	0.339105	Dynamic (14 DAF)
21 DAF	GmlncRNA06122	Gm16:31780389	Gm16:31656610-31964992	G	A	0.459796	0.0895308	2.81e-07	Distal	0.108817	Dynamic (21 DAF)
14 DAF	GmlncRNA06123	Gm05:391001	Gm05:220191-550245	C	T	0.259497	0.0534222	1.19e-06	Distal	0.0964658	Dynamic (14 DAF)
14 DAF	GmlncRNA06134	Gm06:45593008	Gm06:45552708-45885286	A	G	0.476464	0.0817974	5.71e-09	Distal	0.135216	Dynamic (14 DAF)
14 DAF	GmlncRNA06134	Gm10:49980545	Gm10:49980442-49991534	G	A	0.417216	0.0800884	1.89e-07	Distal	0.10981	Dynamic (14 DAF)
14 DAF	GmlncRNA06134	Gm17:7979883	Gm17:7979882-8012116	T	G	0.380997	0.0813716	2.84e-06	Distal	0.0898762	Dynamic (14 DAF)
14 DAF	GmlncRNA06153	Gm03:3637626	Gm03:3272940-3738041	T	C	0.414178	0.0845646	9.69e-07	Distal	0.091562	Dynamic (14 DAF)
21 DAF	GmlncRNA06168	Gm08:12083948	Gm08:11637201-12134185	C	G	0.520655	0.0967324	7.35e-08	Local	0.108924	Dynamic (21 DAF)
21 DAF	GmlncRNA06175	Gm08:11885314	Gm08:11637201-12134185	G	GCCA	0.86728	0.0711128	3.27e-34	Local	0.384597	Dynamic (21 DAF)
21 DAF	GmlncRNA06175	Gm14:48975007	Gm14:48895897-49065884	G	T	0.432164	0.0746134	6.95e-09	Distal	0.132837	Dynamic (21 DAF)
14 DAF	GmlncRNA06188	Gm08:13179863	Gm08:12967504-13465925	G	A	-0.609952	0.0979397	4.73e-10	Local	0.149299	Static
21 DAF	GmlncRNA06188	Gm08:13217334	Gm08:12967504-13465925	G	A	-0.606792	0.0922055	4.68e-11	Local	0.156737	Static
14 DAF	GmlncRNA06194	Gm04:46127971	Gm04:46055940-46134062	T	G	0.44453	0.0935703	2.03e-06	Distal	0.0893603	Dynamic (14 DAF)
14 DAF	GmlncRNA06194	Gm08:13040431	Gm08:12967504-13465925	G	C	0.331333	0.059989	3.33e-08	Local	0.118009	Dynamic (14 DAF)
14 DAF	GmlncRNA06215	Gm10:3719245	Gm10:3466695-3747941	A	G	0.558597	0.109599	3.46e-07	Distal	0.101086	Dynamic (14 DAF)
14 DAF	GmlncRNA06215	Gm20:35455140	Gm20:35328364-35552647	C	T	0.383316	0.0771811	6.82e-07	Distal	0.0964761	Dynamic (14 DAF)
14 DAF	GmlncRNA06216	Gm16:4432772	Gm16:4319509-4782447	T	C	0.505604	0.0878846	8.76e-09	Distal	0.132338	Dynamic (14 DAF)
14 DAF	GmlncRNA06246	Gm02:40993397	Gm02:40977731-41021657	A	T	0.500632	0.0891176	1.94e-08	Distal	0.118391	Dynamic (14 DAF)
14 DAF	GmlncRNA06246	Gm08:42301497	Gm08:42241254-42361805	T	C	0.378213	0.0698126	6.04e-08	Distal	0.112301	Dynamic (14 DAF)
14 DAF	GmlncRNA06246	Gm12:4509615	Gm12:4432397-4669310	G	A	0.353579	0.0693815	3.47e-07	Distal	0.0995162	Dynamic (14 DAF)
14 DAF	GmlncRNA06246	Gm15:50332547	Gm15:50281329-50771680	G	T	0.435904	0.0834856	1.78e-07	Distal	0.104748	Dynamic (14 DAF)
14 DAF	GmlncRNA06246	Gm19:38378310	Gm19:38314714-38490322	G	A	0.321688	0.068056	2.28e-06	Distal	0.0858206	Dynamic (14 DAF)
14 DAF	GmlncRNA06246	Gm20:38308449	Gm20:38276364-38374428	A	AAACAT	0.405688	0.0764811	1.13e-07	Distal	0.110715	Dynamic (14 DAF)
14 DAF	GmlncRNA06273	Gm08:17268188	Gm08:17226488-17518110	C	CATTTTAAATG	0.547698	0.0575887	1.9e-21	Local	0.284926	Dynamic (14 DAF)
14 DAF	GmlncRNA06273	Gm08:42033627	Gm08:41876043-42198447	T	C	0.356595	0.0709674	5.04e-07	Distal	0.0996979	Dynamic (14 DAF)
14 DAF	GmlncRNA06273	Gm11:9491326	Gm11:9294466-9636629	C	CATCCT	0.386577	0.0712983	5.89e-08	Distal	0.10994	Dynamic (14 DAF)
14 DAF	GmlncRNA06276	Gm08:17307717	Gm08:17106885-17518559	T	TCAAATCAAATTATGGCTTCTTTTA	0.511924	0.0652063	4.13e-15	Local	0.222804	Static
14 DAF	GmlncRNA06276	Gm11:18725599	Gm11:18303114-18802003	T	C	0.539299	0.108306	6.38e-07	Distal	0.0961791	Dynamic (14 DAF)
21 DAF	GmlncRNA06276	Gm06:16959899	Gm06:16749660-17181880	A	G	0.53772	0.114373	2.58e-06	Distal	0.0898146	Dynamic (21 DAF)
21 DAF	GmlncRNA06276	Gm08:17187925	Gm08:17106885-17518559	GA	G	0.293733	0.0557079	1.34e-07	Local	0.106194	Static
21 DAF	GmlncRNA06276	Gm14:2649537	Gm14:2625269-2929592	G	GAAAC	0.539253	0.107344	5.07e-07	Distal	0.0966041	Dynamic (21 DAF)
21 DAF	GmlncRNA06276	Gm14:28978650	Gm14:28596818-29095764	A	AATCAAG	0.481088	0.096675	6.48e-07	Distal	0.10159	Dynamic (21 DAF)
14 DAF	GmlncRNA06279	Gm02:10918980	Gm02:10560269-11058609	A	G	0.524919	0.0901825	5.86e-09	Distal	0.136129	Static
14 DAF	GmlncRNA06279	Gm04:9163908	Gm04:8799716-9169203	C	T	0.54812	0.0929022	3.64e-09	Distal	0.128539	Static
14 DAF	GmlncRNA06279	Gm08:8019383	Gm08:7885267-8255349	C	T	0.538351	0.0959424	2.01e-08	Distal	0.125198	Dynamic (14 DAF)
14 DAF	GmlncRNA06279	Gm08:39671389	Gm08:39427807-39682679	C	G	0.603739	0.10173	2.94e-09	Distal	0.129861	Static
14 DAF	GmlncRNA06279	Gm10:6081975	Gm10:6042684-6436145	C	T	0.472436	0.0933885	4.22e-07	Distal	0.0978307	Static
14 DAF	GmlncRNA06279	Gm11:8548854	Gm11:8292355-8638887	T	C	0.439301	0.0872886	4.84e-07	Distal	0.0988126	Dynamic (14 DAF)
14 DAF	GmlncRNA06279	Gm12:8818083	Gm12:8570539-9040267	C	T	0.618353	0.0928319	2.72e-11	Distal	0.1635	Static
21 DAF	GmlncRNA06279	Gm02:10918980	Gm02:10560269-11058609	A	G	0.384053	0.0741733	2.25e-07	Distal	0.11087	Static
21 DAF	GmlncRNA06279	Gm03:33995738	Gm03:33872014-34166668	T	C	0.409966	0.0828675	7.53e-07	Distal	0.100939	Dynamic (21 DAF)
21 DAF	GmlncRNA06279	Gm04:25520385	Gm04:25211274-25690433	T	C	0.454966	0.0849615	8.56e-08	Distal	0.113041	Static
21 DAF	GmlncRNA06279	Gm04:46171442	Gm04:46009094-46250234	G	A	0.481902	0.0781773	7.08e-10	Distal	0.141256	Dynamic (21 DAF)
21 DAF	GmlncRNA06279	Gm06:776710	Gm06:776709-1227897	A	AT	0.463801	0.0939612	7.97e-07	Distal	0.10053	Dynamic (21 DAF)
21 DAF	GmlncRNA06279	Gm08:39447776	Gm08:39427807-39682679	T	TAAGGTGGGAAAC	0.507833	0.0914489	2.81e-08	Distal	0.118681	Static
21 DAF	GmlncRNA06279	Gm08:42537492	Gm08:42462782-42746059	G	A	0.538556	0.0839498	1.41e-10	Distal	0.148491	Dynamic (21 DAF)
21 DAF	GmlncRNA06279	Gm09:10498798	Gm09:10041296-10536266	T	A	0.46264	0.0799751	7.26e-09	Distal	0.130993	Dynamic (21 DAF)
21 DAF	GmlncRNA06279	Gm10:6250799	Gm10:6042684-6436145	*	AGATGT	0.361182	0.0711802	3.89e-07	Distal	0.102275	Static
21 DAF	GmlncRNA06279	Gm10:7662225	Gm10:7662224-7987025	A	G	0.478994	0.0866463	3.24e-08	Distal	0.113794	Dynamic (21 DAF)
21 DAF	GmlncRNA06279	Gm12:6956424	Gm12:6897010-7166577	C	T	0.519808	0.0966689	7.57e-08	Distal	0.109976	Dynamic (21 DAF)
21 DAF	GmlncRNA06279	Gm12:8820515	Gm12:8570539-9040267	T	C	0.678695	0.0809259	5e-17	Distal	0.243936	Static
21 DAF	GmlncRNA06279	Gm13:23287677	Gm13:23278883-23383050	T	A	-0.445699	0.0912518	1.04e-06	Distal	0.0978288	Dynamic (21 DAF)
14 DAF	GmlncRNA06280	Gm03:20403928	Gm03:20090022-20570503	C	T	0.497698	0.102621	1.24e-06	Distal	0.0973877	Dynamic (14 DAF)
21 DAF	GmlncRNA06280	Gm02:32429048	Gm02:32240838-32634626	T	C	0.482831	0.0980722	8.51e-07	Distal	0.0927816	Dynamic (21 DAF)
21 DAF	GmlncRNA06280	Gm10:30792604	Gm10:30792603-30989665	C	CAAT	0.463719	0.0956678	1.25e-06	Distal	0.0916008	Dynamic (21 DAF)
21 DAF	GmlncRNA06280	Gm10:33663305	Gm10:33419138-33843720	A	G	0.484616	0.0965037	5.12e-07	Distal	0.0965394	Dynamic (21 DAF)
21 DAF	GmlncRNA06280	Gm18:55919759	Gm18:55537529-56036919	A	T	0.314847	0.0603892	1.85e-07	Distal	0.102503	Dynamic (21 DAF)
14 DAF	GmlncRNA06299	Gm04:40958746	Gm04:40780239-41209789	C	T	0.358848	0.0730384	8.96e-07	Distal	0.0957367	Dynamic (14 DAF)
14 DAF	GmlncRNA06299	Gm08:19236577	Gm08:19077587-19375941	A	G	0.624504	0.0829948	5.29e-14	Local	0.198931	Static
14 DAF	GmlncRNA06299	Gm08:22083145	Gm08:22032024-22101456	T	A	0.671292	0.105867	2.28e-10	Distal	0.147167	Dynamic (14 DAF)
14 DAF	GmlncRNA06299	Gm08:41065674	Gm08:40856448-41076427	G	T	0.45769	0.090526	4.28e-07	Distal	0.0988624	Dynamic (14 DAF)
14 DAF	GmlncRNA06299	Gm08:44723178	Gm08:44694609-45036625	C	T	0.47816	0.0859474	2.65e-08	Distal	0.124327	Static
14 DAF	GmlncRNA06299	Gm10:3154428	Gm10:3153455-3587903	CTAA	C	0.566841	0.100877	1.92e-08	Distal	0.123544	Dynamic (14 DAF)
14 DAF	GmlncRNA06299	Gm15:8891725	Gm15:8711267-9113282	A	T	0.531053	0.0989494	8.01e-08	Distal	0.109602	Static
14 DAF	GmlncRNA06299	Gm17:4222938	Gm17:4114847-4592584	G	A	0.605728	0.107262	1.63e-08	Distal	0.127618	Dynamic (14 DAF)
14 DAF	GmlncRNA06299	Gm20:37022842	Gm20:36995385-37109750	A	T	0.582794	0.0985831	3.39e-09	Distal	0.129944	Static
21 DAF	GmlncRNA06299	Gm08:19236577	Gm08:19077587-19375941	A	G	0.717887	0.0870978	1.69e-16	Local	0.229562	Static
21 DAF	GmlncRNA06299	Gm08:44788739	Gm08:44694609-45036625	A	C	0.489178	0.0863111	1.45e-08	Distal	0.126403	Static
21 DAF	GmlncRNA06299	Gm09:45821334	Gm09:45753636-46124273	A	G	0.314684	0.0639307	8.55e-07	Distal	0.0941913	Dynamic (21 DAF)
21 DAF	GmlncRNA06299	Gm15:8891725	Gm15:8711267-9113282	A	T	0.673786	0.104187	9.99e-11	Distal	0.15163	Static
21 DAF	GmlncRNA06299	Gm20:37022842	Gm20:36995385-37109750	A	T	0.571797	0.103591	3.39e-08	Distal	0.115204	Static
14 DAF	GmlncRNA06307	Gm08:18829335	Gm08:18712037-19205122	T	C	0.597776	0.0565341	3.95e-26	Local	0.337976	Static
14 DAF	GmlncRNA06307	Gm08:19840536	Gm08:19613327-20031276	C	CAGAG	0.50054	0.0585776	1.29e-17	Distal	0.241761	Dynamic (14 DAF)
21 DAF	GmlncRNA06307	Gm08:18732197	Gm08:18712037-19205122	T	C	0.37592	0.0524142	7.39e-13	Local	0.182124	Static
21 DAF	GmlncRNA06307	Gm09:49070796	Gm09:48998440-49097588	T	TTAATTAATGTTAGAC	0.571194	0.108718	1.49e-07	Distal	0.105921	Dynamic (21 DAF)
14 DAF	GmlncRNA06308	Gm08:18832317	Gm08:18712037-19205122	T	C	-0.296798	0.0522534	1.35e-08	Local	0.123015	Dynamic (14 DAF)
14 DAF	GmlncRNA06308	Gm18:52808508	Gm18:52808507-52808544	A	ACATTGTAGGTTCCCCTCCTCTCTTCTTCTCCCACGG	0.464169	0.0915862	4.02e-07	Distal	0.0989109	Dynamic (14 DAF)
14 DAF	GmlncRNA06309	Gm03:28514511	Gm03:28305034-28531337	T	C	0.462459	0.0963341	1.58e-06	Distal	0.0882816	Dynamic (14 DAF)
14 DAF	GmlncRNA06309	Gm20:34588880	Gm20:34447018-34860313	T	G	0.5072	0.104499	1.21e-06	Distal	0.0967236	Dynamic (14 DAF)
21 DAF	GmlncRNA06314	Gm01:8242477	Gm01:7975429-8475386	G	A	0.419468	0.083918	5.78e-07	Distal	0.095007	Dynamic (21 DAF)
21 DAF	GmlncRNA06314	Gm01:41974080	Gm01:41709864-42207550	T	C	0.272612	0.054013	4.48e-07	Distal	0.105932	Dynamic (21 DAF)
21 DAF	GmlncRNA06314	Gm03:5919058	Gm03:5708619-5952245	T	C	0.291488	0.0566568	2.68e-07	Distal	0.109616	Dynamic (21 DAF)
14 DAF	GmlncRNA06331	Gm06:18226773	Gm06:17771193-18270903	C	T	-0.345278	0.0671844	2.76e-07	Distal	0.108955	Dynamic (14 DAF)
21 DAF	GmlncRNA06331	Gm18:41849172	Gm18:41774533-42247884	C	T	0.514151	0.103889	7.46e-07	Distal	0.0970047	Dynamic (21 DAF)
21 DAF	GmlncRNA06352	Gm06:14509618	Gm06:14431742-14731284	G	A	0.292336	0.0590394	7.36e-07	Distal	0.101515	Dynamic (21 DAF)
21 DAF	GmlncRNA06357	Gm11:9276012	Gm11:9039878-9336016	ATGATATTTAGCTTCAATCTTG	A	0.38306	0.0735167	1.88e-07	Distal	0.104361	Dynamic (21 DAF)
14 DAF	GmlncRNA06371	Gm17:4585298	Gm17:4114847-4592584	G	A	0.4203	0.0860004	1.02e-06	Distal	0.0955825	Dynamic (14 DAF)
14 DAF	GmlncRNA06377	Gm13:15156289	Gm13:15103838-15439072	A	G	0.414736	0.080649	2.71e-07	Distal	0.105173	Dynamic (14 DAF)
14 DAF	GmlncRNA06385	Gm08:22940004	Gm08:22784577-23025502	G	C	0.655248	0.111324	3.96e-09	Local	0.127536	Static
14 DAF	GmlncRNA06385	Gm08:37780258	Gm08:37495118-37931587	G	A	0.395845	0.0721362	4.08e-08	Distal	0.114883	Static
14 DAF	GmlncRNA06385	Gm12:4785637	Gm12:4720322-4934378	T	C	0.594995	0.109785	5.97e-08	Distal	0.115926	Static
21 DAF	GmlncRNA06385	Gm08:22810969	Gm08:22784577-23025502	C	T	0.702645	0.0962113	2.81e-13	Local	0.183074	Static
21 DAF	GmlncRNA06385	Gm08:38137094	Gm08:37912175-38405467	T	C	0.459642	0.0721853	1.92e-10	Distal	0.150421	Static
21 DAF	GmlncRNA06385	Gm12:5937176	Gm12:5693889-6128488	A	G	0.54112	0.0878108	7.17e-10	Distal	0.14551	Static
14 DAF	GmlncRNA06387	Gm03:6173102	Gm03:6170899-6512585	A	T	0.621341	0.0559662	1.23e-28	Distal	0.345976	Static
14 DAF	GmlncRNA06387	Gm09:30357879	Gm09:30070596-30567832	T	TC	0.527241	0.086084	9.08e-10	Distal	0.147389	Dynamic (14 DAF)
21 DAF	GmlncRNA06387	Gm03:6283442	Gm03:6170899-6512585	T	A	0.503877	0.055438	9.99e-20	Distal	0.259283	Static
21 DAF	GmlncRNA06387	Gm11:23401619	Gm11:23285578-23659224	C	A	0.595976	0.0923267	1.08e-10	Distal	0.157435	Dynamic (21 DAF)
21 DAF	GmlncRNA06390	Gm05:34613470	Gm05:34127673-34624577	C	T	0.398634	0.0766272	1.97e-07	Distal	0.106943	Dynamic (21 DAF)
21 DAF	GmlncRNA06390	Gm08:8754694	Gm08:8472168-8954928	T	G	0.474376	0.0851069	2.49e-08	Distal	0.121803	Dynamic (21 DAF)
21 DAF	GmlncRNA06390	Gm09:44431439	Gm09:44226226-44567425	T	C	0.406164	0.0826245	8.84e-07	Distal	0.101039	Dynamic (21 DAF)
21 DAF	GmlncRNA06390	Gm13:24683498	Gm13:24541867-24900929	T	A	0.472723	0.0942662	5.31e-07	Distal	0.104284	Dynamic (21 DAF)
21 DAF	GmlncRNA06390	Gm18:56719828	Gm18:56684819-57152106	A	G	0.290355	0.0607814	1.78e-06	Distal	0.0959552	Dynamic (21 DAF)
14 DAF	GmlncRNA06392	Gm07:42755222	Gm07:42556038-42954320	CGGTGGT	C	0.493092	0.0923299	9.27e-08	Distal	0.107014	Dynamic (14 DAF)
14 DAF	GmlncRNA06392	Gm08:22755854	Gm08:22518072-22830031	C	T	0.385696	0.0615931	3.8e-10	Local	0.143524	Dynamic (14 DAF)
14 DAF	GmlncRNA06392	Gm08:23129841	Gm08:22970329-23293673	T	TA	0.489217	0.0654891	8.01e-14	Local	0.191895	Dynamic (14 DAF)
14 DAF	GmlncRNA06395	Gm08:22219591	Gm08:22196995-22442626	A	G	0.629409	0.0889777	1.51e-12	Distal	0.176168	Static
14 DAF	GmlncRNA06395	Gm08:23369317	Gm08:23194254-23460255	A	G	0.785801	0.083359	4.23e-21	Local	0.274384	Dynamic (14 DAF)
14 DAF	GmlncRNA06395	Gm17:35804692	Gm17:35772454-35865152	A	G	0.703685	0.104711	1.81e-11	Distal	0.159491	Static
21 DAF	GmlncRNA06395	Gm08:22196996	Gm08:22196995-22442626	A	G	0.526913	0.0781147	1.53e-11	Distal	0.160494	Static
21 DAF	GmlncRNA06395	Gm08:25926375	Gm08:25799773-26275861	A	T	0.63983	0.0724633	1.05e-18	Distal	0.247533	Dynamic (21 DAF)
21 DAF	GmlncRNA06395	Gm17:35811522	Gm17:35772454-35865152	T	G	0.578454	0.0906283	1.74e-10	Distal	0.14937	Static
14 DAF	GmlncRNA06402	Gm03:28329165	Gm03:28305034-28531337	A	AC	0.496341	0.087865	1.61e-08	Distal	0.119108	Dynamic (14 DAF)
14 DAF	GmlncRNA06402	Gm04:40435170	Gm04:40075733-40530445	A	G	0.254779	0.0516709	8.19e-07	Distal	0.097912	Dynamic (14 DAF)
14 DAF	GmlncRNA06402	Gm04:46807402	Gm04:46761294-47146228	C	T	0.326306	0.0605657	7.14e-08	Distal	0.113818	Dynamic (14 DAF)
21 DAF	GmlncRNA06405	Gm04:40435742	Gm04:40075733-40530445	G	A	0.291772	0.0592529	8.47e-07	Distal	0.0968943	Dynamic (21 DAF)
21 DAF	GmlncRNA06405	Gm06:41404029	Gm06:41134931-41550781	A	G	0.40982	0.0823439	6.46e-07	Distal	0.0964671	Dynamic (21 DAF)
21 DAF	GmlncRNA06405	Gm17:32242599	Gm17:32084041-32327998	TTTAA	T	0.578746	0.110359	1.57e-07	Distal	0.111117	Dynamic (21 DAF)
14 DAF	GmlncRNA06429	Gm08:34355687	Gm08:34090867-34416464	A	G	0.315365	0.0542593	6.17e-09	Distal	0.125684	Dynamic (14 DAF)
14 DAF	GmlncRNA06453	Gm06:48431490	Gm06:48056299-48431516	CA	C	0.35841	0.0651134	3.7e-08	Distal	0.120089	Dynamic (14 DAF)
21 DAF	GmlncRNA06453	Gm13:13682685	Gm13:13397981-13798908	T	C	0.453317	0.0889736	3.49e-07	Distal	0.100242	Dynamic (21 DAF)
21 DAF	GmlncRNA06463	Gm02:14381395	Gm02:14346661-14835714	*	C	0.622116	0.130012	1.71e-06	Distal	0.0891286	Dynamic (21 DAF)
14 DAF	GmlncRNA06496	Gm08:34669857	Gm08:34501841-34919284	T	C	-0.521474	0.0787373	3.52e-11	Local	0.156174	Static
14 DAF	GmlncRNA06496	Gm12:34970893	Gm12:34701134-35187171	G	A	-0.381393	0.0764808	6.14e-07	Distal	0.100328	Dynamic (14 DAF)
21 DAF	GmlncRNA06496	Gm08:35002886	Gm08:34891023-35265266	T	C	-0.400946	0.0781721	2.91e-07	Local	0.108568	Static
14 DAF	GmlncRNA06503	Gm08:34876674	Gm08:34552941-35052831	C	T	0.363636	0.0523704	3.82e-12	Local	0.17392	Static
21 DAF	GmlncRNA06503	Gm08:12311866	Gm08:12139024-12506822	AAAAAAGATCTAAGCAATAATTTAGTATATGTTGC	A	0.421815	0.0803586	1.53e-07	Distal	0.106158	Dynamic (21 DAF)
21 DAF	GmlncRNA06503	Gm08:35822953	Gm08:35712560-35899626	AAAGTGCATAGAGGCTACGAGAATGAGGATCGAATTACGAT	A	0.360686	0.0537661	1.97e-11	Local	0.160723	Static
14 DAF	GmlncRNA06518	Gm08:36440295	Gm08:36190376-36680243	C	T	-0.589495	0.0624164	3.57e-21	Local	0.276846	Static
21 DAF	GmlncRNA06518	Gm02:48870091	Gm02:48831943-49275052	C	A	0.280498	0.0576159	1.13e-06	Distal	0.0941649	Dynamic (21 DAF)
21 DAF	GmlncRNA06518	Gm08:36177993	Gm08:35900420-36190208	C	T	-0.454795	0.0595687	2.26e-14	Local	0.202896	Static
21 DAF	GmlncRNA06518	Gm08:40185171	Gm08:40012632-40343932	G	C	0.308431	0.0590299	1.74e-07	Distal	0.106935	Dynamic (21 DAF)
14 DAF	GmlncRNA06535	Gm17:20658557	Gm17:20262637-20761718	C	T	0.723402	0.0610889	2.37e-32	Distal	0.372721	Static
21 DAF	GmlncRNA06535	Gm17:21632602	Gm17:21383138-21876394	G	A	0.711385	0.0579426	1.2e-34	Distal	0.390773	Static
14 DAF	GmlncRNA06545	Gm02:30065296	Gm02:29949810-30304029	G	A	0.473775	0.0934907	4.03e-07	Distal	0.100049	Dynamic (14 DAF)
14 DAF	GmlncRNA06549	Gm09:34823267	Gm09:34821057-34904665	A	C	0.466354	0.0774986	1.77e-09	Distal	0.138628	Static
14 DAF	GmlncRNA06549	Gm11:39590135	Gm11:39529733-39606909	A	T	0.435861	0.0792676	3.83e-08	Distal	0.113564	Dynamic (14 DAF)
14 DAF	GmlncRNA06549	Gm15:2138126	Gm15:1890582-2388075	G	A	0.794857	0.0709584	4e-29	Distal	0.35101	Static
14 DAF	GmlncRNA06549	Gm15:8073944	Gm15:7982912-8291704	C	CATAGTACT	0.566558	0.102411	3.16e-08	Distal	0.11699	Dynamic (14 DAF)
14 DAF	GmlncRNA06549	Gm17:40600399	Gm17:40562764-40884361	G	A	0.391475	0.0776251	4.58e-07	Distal	0.103626	Dynamic (14 DAF)
14 DAF	GmlncRNA06549	Gm19:43577914	Gm19:43330316-43668359	C	A	0.51564	0.0936861	3.71e-08	Distal	0.121516	Dynamic (14 DAF)
21 DAF	GmlncRNA06549	Gm09:38179316	Gm09:37901019-38264756	G	A	0.339284	0.0622634	5.06e-08	Distal	0.116585	Static
21 DAF	GmlncRNA06549	Gm15:2153761	Gm15:1890582-2388075	A	C	0.659263	0.070012	4.67e-21	Distal	0.276513	Static
14 DAF	GmlncRNA06552	Gm17:20819431	Gm17:20818708-21315910	C	T	0.472785	0.0516345	5.37e-20	Distal	0.267141	Static
21 DAF	GmlncRNA06552	Gm17:22914895	Gm17:22644242-23139496	C	G	0.471294	0.0513856	4.66e-20	Distal	0.273011	Static
21 DAF	GmlncRNA06552	Gm17:39661696	Gm17:39530554-39862826	G	A	0.413943	0.0693353	2.37e-09	Distal	0.141641	Dynamic (21 DAF)
14 DAF	GmlncRNA06553	Gm15:44594385	Gm15:44591643-44952064	G	A	0.575893	0.103041	2.28e-08	Distal	0.125834	Dynamic (14 DAF)
21 DAF	GmlncRNA06553	Gm13:788967	Gm13:516123-857664	CAT	C	0.438519	0.0914665	1.63e-06	Distal	0.089792	Dynamic (21 DAF)
14 DAF	GmlncRNA06558	Gm04:48054639	Gm04:47683383-48094479	T	G	0.431808	0.0773383	2.36e-08	Distal	0.120282	Dynamic (14 DAF)
14 DAF	GmlncRNA06558	Gm09:42089828	Gm09:41916752-42222117	T	G	0.338073	0.0626715	6.88e-08	Distal	0.111877	Dynamic (14 DAF)
14 DAF	GmlncRNA06558	Gm09:43132502	Gm09:42942673-43374027	CAA	CA	0.317426	0.0556213	1.15e-08	Distal	0.126447	Dynamic (14 DAF)
14 DAF	GmlncRNA06565	Gm08:21049459	Gm08:20854907-21256857	G	A	0.371917	0.072042	2.44e-07	Distal	0.105487	Dynamic (14 DAF)
14 DAF	GmlncRNA06565	Gm08:33354651	Gm08:32917374-33407224	AT	A	0.499996	0.0744903	1.92e-11	Distal	0.166833	Dynamic (14 DAF)
14 DAF	GmlncRNA06571	Gm01:1485191	Gm01:1350019-1512044	A	AAGG	0.3506	0.0660829	1.12e-07	Distal	0.106561	Dynamic (14 DAF)
14 DAF	GmlncRNA06571	Gm01:2876131	Gm01:2622529-3023073	*	A	0.364524	0.0670239	5.37e-08	Distal	0.114393	Dynamic (14 DAF)
14 DAF	GmlncRNA06571	Gm06:5479757	Gm06:5285612-5737137	CAGT	C	0.322399	0.0593511	5.57e-08	Distal	0.120681	Dynamic (14 DAF)
14 DAF	GmlncRNA06571	Gm07:2023137	Gm07:1785355-2065381	G	A	0.586959	0.0879807	2.53e-11	Distal	0.170852	Dynamic (14 DAF)
14 DAF	GmlncRNA06571	Gm07:38845265	Gm07:38547236-38877466	G	A	0.417984	0.0808669	2.36e-07	Distal	0.110528	Dynamic (14 DAF)
14 DAF	GmlncRNA06571	Gm08:38160573	Gm08:37912175-38405467	T	G	0.827222	0.0775849	1.53e-26	Local	0.341713	Dynamic (14 DAF)
14 DAF	GmlncRNA06571	Gm08:41098692	Gm08:40849030-41348186	G	A	0.62364	0.0689401	1.48e-19	Distal	0.265834	Dynamic (14 DAF)
14 DAF	GmlncRNA06571	Gm08:41520782	Gm08:41363977-41862723	CTAGCTAATTATAAACAAATCTAGTAATGTACATTGCTAGCTACTTTTTTATTCCAATGATCA	C	0.492626	0.0716307	6.1e-12	Distal	0.170565	Dynamic (14 DAF)
14 DAF	GmlncRNA06571	Gm09:35130946	Gm09:34955530-35251003	A	G	0.358502	0.0639972	2.12e-08	Distal	0.117363	Dynamic (14 DAF)
14 DAF	GmlncRNA06571	Gm09:45294381	Gm09:45002961-45396946	C	G	0.351321	0.0554589	2.38e-10	Distal	0.153677	Dynamic (14 DAF)
14 DAF	GmlncRNA06571	Gm11:39483265	Gm11:39037388-39524200	A	G	0.366463	0.0652527	1.95e-08	Distal	0.120594	Dynamic (14 DAF)
14 DAF	GmlncRNA06571	Gm14:496332	Gm14:493129-992545	A	C	0.227638	0.0468048	1.15e-06	Distal	0.0939949	Dynamic (14 DAF)
14 DAF	GmlncRNA06571	Gm15:53134307	Gm15:52962842-53446231	A	G	0.353061	0.0684712	2.52e-07	Distal	0.108705	Dynamic (14 DAF)
14 DAF	GmlncRNA06572	Gm07:1928605	Gm07:1785355-2065381	G	A	0.634983	0.127293	6.09e-07	Distal	0.102031	Static
14 DAF	GmlncRNA06572	Gm08:3936647	Gm08:3605481-4063842	T	C	0.604402	0.112924	8.68e-08	Distal	0.107434	Dynamic (14 DAF)
14 DAF	GmlncRNA06572	Gm08:38864659	Gm08:38556724-39055526	A	G	0.932056	0.107949	5.91e-18	Local	0.248873	Static
14 DAF	GmlncRNA06572	Gm08:41092298	Gm08:40849030-41348186	A	G	0.583913	0.101086	7.63e-09	Distal	0.122958	Dynamic (14 DAF)
14 DAF	GmlncRNA06572	Gm08:41705660	Gm08:41363977-41862723	CA	C	0.75278	0.128394	4.54e-09	Distal	0.128566	Static
14 DAF	GmlncRNA06572	Gm11:2604860	Gm11:2538229-2765687	T	C	0.610557	0.121222	4.74e-07	Distal	0.097432	Dynamic (14 DAF)
21 DAF	GmlncRNA06572	Gm01:52811874	Gm01:52650295-53035146	G	C	0.455722	0.0915665	6.46e-07	Distal	0.0953537	Dynamic (21 DAF)
21 DAF	GmlncRNA06572	Gm07:1639755	Gm07:1391285-1763891	G	A	0.459245	0.0855341	7.91e-08	Distal	0.113572	Static
21 DAF	GmlncRNA06572	Gm08:38806441	Gm08:38556724-39055526	G	A	1.05154	0.0941806	6.04e-29	Local	0.362743	Static
21 DAF	GmlncRNA06572	Gm08:41590410	Gm08:41363977-41862723	C	CATACTG	0.59111	0.0962441	8.16e-10	Distal	0.141959	Static
21 DAF	GmlncRNA06572	Gm09:48765508	Gm09:48454578-48844789	A	G	0.430302	0.0806355	9.48e-08	Distal	0.114147	Dynamic (21 DAF)
21 DAF	GmlncRNA06572	Gm20:42872122	Gm20:42807594-43006921	T	C	0.465229	0.0937195	6.9e-07	Distal	0.0991059	Dynamic (21 DAF)
14 DAF	GmlncRNA06576	Gm05:27833800	Gm05:27775416-27860320	C	T	0.687721	0.138307	6.61e-07	Distal	0.102286	Dynamic (14 DAF)
14 DAF	GmlncRNA06578	Gm14:589004	Gm14:131868-590061	GT	G	0.412389	0.0787561	1.64e-07	Distal	0.104884	Dynamic (14 DAF)
21 DAF	GmlncRNA06578	Gm11:3016002	Gm11:2760672-3059585	TTGTTGAAGACTTGTGCAAAA	T	0.361301	0.0768969	2.62e-06	Distal	0.0848829	Dynamic (21 DAF)
21 DAF	GmlncRNA06578	Gm17:37243745	Gm17:37156954-37262966	T	C	0.363981	0.0727984	5.74e-07	Distal	0.0954146	Dynamic (21 DAF)
21 DAF	GmlncRNA06614	Gm14:45315355	Gm14:45284344-45713559	C	G	0.418151	0.0765696	4.73e-08	Distal	0.116577	Dynamic (21 DAF)
14 DAF	GmlncRNA06622	Gm06:779311	Gm06:638334-865647	G	C	0.336248	0.0619348	5.67e-08	Distal	0.117208	Dynamic (14 DAF)
14 DAF	GmlncRNA06626	Gm05:38437380	Gm05:38256211-38463200	T	TTAA	0.426204	0.0825536	2.43e-07	Distal	0.103852	Dynamic (14 DAF)
14 DAF	GmlncRNA06626	Gm08:41367568	Gm08:41296696-41707331	T	C	0.541447	0.0924563	4.73e-09	Local	0.129273	Dynamic (14 DAF)
14 DAF	GmlncRNA06626	Gm13:2324490	Gm13:2245262-2743391	T	G	0.433777	0.0828309	1.63e-07	Distal	0.108646	Dynamic (14 DAF)
14 DAF	GmlncRNA06626	Gm14:46468796	Gm14:46467989-46818131	G	A	0.568443	0.102035	2.53e-08	Distal	0.120748	Dynamic (14 DAF)
21 DAF	GmlncRNA06626	Gm18:52073527	Gm18:52012144-52367718	G	A	0.506749	0.0981477	2.43e-07	Distal	0.108516	Dynamic (21 DAF)
14 DAF	GmlncRNA06627	Gm01:2930622	Gm01:2900736-2938839	*	T	0.419367	0.0832168	4.67e-07	Distal	0.0971555	Dynamic (14 DAF)
14 DAF	GmlncRNA06629	Gm16:31583494	Gm16:31355050-31852613	G	C	0.537479	0.109147	8.46e-07	Distal	0.0942638	Dynamic (14 DAF)
14 DAF	GmlncRNA06629	Gm20:36915573	Gm20:36679196-37119538	A	G	0.568872	0.110002	2.32e-07	Distal	0.108829	Dynamic (14 DAF)
21 DAF	GmlncRNA06629	Gm01:1517032	Gm01:1514082-1806755	G	A	0.506296	0.103519	1e-06	Distal	0.0964843	Dynamic (21 DAF)
21 DAF	GmlncRNA06629	Gm19:37160149	Gm19:37134263-37374516	T	C	0.467121	0.0860226	5.63e-08	Distal	0.120117	Dynamic (21 DAF)
14 DAF	GmlncRNA06631	Gm08:41669571	Gm08:41602763-41928898	C	CTATACG	-0.54553	0.0881644	6.11e-10	Local	0.15116	Dynamic (14 DAF)
14 DAF	GmlncRNA06634	Gm06:19843372	Gm06:19758896-19885041	C	CAG	-0.599603	0.117273	3.17e-07	Distal	0.098968	Static
14 DAF	GmlncRNA06634	Gm08:41797083	Gm08:41602763-41928898	G	A	-0.733069	0.100996	3.92e-13	Local	0.183132	Static
21 DAF	GmlncRNA06634	Gm06:20288948	Gm06:20256326-20629846	G	A	-0.481278	0.0892267	6.9e-08	Distal	0.110584	Static
21 DAF	GmlncRNA06634	Gm08:41797083	Gm08:41602763-41928898	G	A	-0.623888	0.099411	3.48e-10	Local	0.143543	Static
14 DAF	GmlncRNA06638	Gm03:38801912	Gm03:38649149-38964573	T	C	0.235259	0.0499434	2.47e-06	Distal	0.0876378	Dynamic (14 DAF)
21 DAF	GmlncRNA06638	Gm04:44723288	Gm04:44525921-45023257	T	C	0.35567	0.068683	2.24e-07	Distal	0.105652	Dynamic (21 DAF)
14 DAF	GmlncRNA06658	Gm08:43064426	Gm08:42956713-43314102	T	C	0.599592	0.0563386	1.89e-26	Local	0.343995	Dynamic (14 DAF)
14 DAF	GmlncRNA06658	Gm13:32764667	Gm13:32571606-33043864	G	A	0.267733	0.0477672	2.08e-08	Distal	0.12749	Dynamic (14 DAF)
14 DAF	GmlncRNA06658	Gm19:42368056	Gm19:42118246-42443120	T	C	0.468359	0.0761124	7.58e-10	Distal	0.149157	Dynamic (14 DAF)
14 DAF	GmlncRNA06658	Gm19:42592637	Gm19:42508437-42840590	C	CAAT	0.373952	0.0701454	9.76e-08	Distal	0.108302	Dynamic (14 DAF)
14 DAF	GmlncRNA06658	Gm20:37906946	Gm20:37801362-38134397	A	AT	0.317204	0.0605006	1.58e-07	Distal	0.109305	Dynamic (14 DAF)
[truncated: 5,311 more rows]

## Sheet: Table S7
Table S7. List of elncRNA-eQTL hotspots.
Stage	Chromosome	Start	End	# elncRNAs	Hotspot ID	Overlap with known QTLs or genes associated with seed traits
14 DAF	Gm18	55700000	57800000	42	Hot1	GmCHR5
14 DAF	Gm04	46200000	48600000	39	Hot2	Seed weight 50-2
14 DAF	Gm16	4100000	6700000	38	Hot3	Seed weight 2-6
14 DAF	Gm08	41600000	43500000	37	Hot4
14 DAF	Gm18	900000	3000000	35	Hot5	Seed weight 10-8
14 DAF	Gm07	6600000	8500000	29	Hot6	Seed weight 45-4; GA20OX
14 DAF	Gm18	47900000	49800000	27	Hot7	Seed weight 4-2
14 DAF	Gm03	3900000	5700000	26	Hot8
14 DAF	Gm02	14900000	16600000	24	Hot9
14 DAF	Gm01	2200000	3900000	23	Hot10	Seed weight 18-1.2
14 DAF	Gm08	17300000	19000000	23	Hot11	Seed weight 22-1
14 DAF	Gm11	10000000	11600000	22	Hot12	Seed weight 11-1
14 DAF	Gm16	31100000	32500000	22	Hot13
14 DAF	Gm13	21100000	22600000	21	Hot14	Seed weight 3-2
14 DAF	Gm04	6200000	7500000	19	Hot15	Seed weight 38-2
14 DAF	Gm11	8500000	9700000	18	Hot16	Seed weight 25-2
14 DAF	Gm04	900000	1900000	17	Hot17	Seed weight 2-1
14 DAF	Gm06	400000	1400000	17	Hot18
14 DAF	Gm10	38500000	39500000	17	Hot19	Seed weight 12-2
14 DAF	Gm18	5800000	6900000	17	Hot20	Seed weight 15-4
14 DAF	Gm19	39600000	40600000	16	Hot21	Seed_isoflavone 12-15
14 DAF	Gm20	34000000	35000000	16	Hot22	Seed weight 50-13
21 DAF	Gm18	54600000	57500000	41	Hot1	Seed weight 11-4; GmCHR5, GmMaT2, GmMaT4
21 DAF	Gm16	30500000	33000000	36	Hot2
21 DAF	Gm16	4800000	6700000	28	Hot3	Seed weight 2-6
21 DAF	Gm20	33300000	35200000	28	Hot4	Seed weight 50-13
21 DAF	Gm02	5600000	7400000	26	Hot5	Seed weight 51-1
21 DAF	Gm08	41600000	43500000	25	Hot6
21 DAF	Gm04	46900000	48700000	24	Hot7	Seed weight 50-2
21 DAF	Gm07	1100000	2600000	20	Hot8	Seed weight 10-11
21 DAF	Gm08	43600000	45100000	20	Hot9
21 DAF	Gm13	18600000	20200000	19	Hot10	Seed_isoflavone 12-11
21 DAF	Gm16	2300000	4100000	18	Hot11	Seed weight 2-6
21 DAF	Gm10	43900000	45300000	17	Hot12
21 DAF	Gm14	28700000	29800000	16	Hot13
21 DAF	Gm17	40200000	41600000	16	Hot14	Seed_isoflavone 4-4
21 DAF	Gm01	2700000	3700000	15	Hot15
21 DAF	Gm01	52300000	53300000	15	Hot16	Seed weight 29-3
21 DAF	Gm06	48400000	49400000	15	Hot17	Seed weight 49-4
21 DAF	Gm11	8500000	9500000	15	Hot18	Seed weight 25-2
21 DAF	Gm13	29300000	30300000	15	Hot19	Seed weight 49-13
21 DAF	Gm16	33600000	34600000	15	Hot20

## Sheet: Table S8
Table S8. Average pairwise linkage disequilibrium (R2) among eQTLs for each TWAS-significant elncRNA.
Stage	LncRNA ID	eQTLs	Average R2
14 DAF	GmlncRNA07559	Gm03:16212728, Gm20:23102205	0.955037
14 DAF	GmlncRNA02032	Gm03:11369333, Gm20:37012193	0.0666343
14 DAF	GmlncRNA02453	Gm08:3352701, Gm15:37487890	0.0138889
14 DAF	GmlncRNA02213	Gm03:29988253, Gm19:4381894	0.019168
14 DAF	GmlncRNA03773	Gm03:44499492, Gm09:47271888	0.117172
14 DAF	GmlncRNA02233	Gm03:31094103, Gm03:34835087, Gm03:35557414	0.217048
14 DAF	GmlncRNA01642	Gm02:44551943, Gm14:11022561, Gm14:43525696	0.182807
14 DAF	GmlncRNA04118	Gm03:6460670, Gm04:38968685	0.11653
14 DAF	GmlncRNA02954	Gm04:23995553, Gm16:990843, Gm16:1262851	0.21597
14 DAF	GmlncRNA02765	Gm04:7491992, Gm04:8003318, Gm04:8353805	0.227211
14 DAF	GmlncRNA04324	Gm02:15623187, Gm13:21682244	0.232318
14 DAF	GmlncRNA04422	Gm06:13336074, Gm11:39171191	0.0605014
14 DAF	GmlncRNA04572	Gm06:18241019, Gm16:1430367	0.599679
14 DAF	GmlncRNA04842	Gm04:35976289, Gm10:45378379	0.10598
14 DAF	GmlncRNA00625	Gm01:44645328, Gm01:50707729, Gm09:48802756	0.179639
14 DAF	GmlncRNA05006	Gm04:39840123, Gm06:782879	0.218971
14 DAF	GmlncRNA02552	Gm04:46196177, Gm07:109194, Gm18:1960249, Gm18:5573364	0.140382
14 DAF	GmlncRNA05322	Gm07:9911583, Gm07:10287020	0.354215
14 DAF	GmlncRNA04586	Gm04:14940800, Gm05:36288779, Gm16:5391170	0.211851
14 DAF	GmlncRNA05371	Gm02:15979380, Gm03:20560903	0.181349
14 DAF	GmlncRNA05767	Gm07:38233324, Gm18:53283724	0.139876
14 DAF	GmlncRNA05817	Gm07:39358458, Gm07:40138986	0.609841
14 DAF	GmlncRNA01963	Gm02:22342759, Gm06:2606680, Gm09:21009792, Gm13:21644312, Gm15:6631928	0.253589
14 DAF	GmlncRNA00174	Gm08:13507563, Gm11:39317392, Gm14:44597789, Gm14:45358987, Gm20:2464088	0.104694
14 DAF	GmlncRNA02401	Gm02:2888886, Gm02:44805242, Gm07:6038947, Gm13:23278905, Gm14:45483246	0.129953
14 DAF	GmlncRNA05425	Gm08:42537492, Gm15:5897016, Gm16:5013324	0.142182
14 DAF	GmlncRNA06074	Gm07:3610021, Gm13:9430569	0.238206
14 DAF	GmlncRNA06115	Gm08:8602559, Gm08:9859487	0.0877473
14 DAF	GmlncRNA06308	Gm08:18832317, Gm18:52808508	0.00355862
14 DAF	GmlncRNA06629	Gm16:31583494, Gm20:36915573	0.508946
14 DAF	GmlncRNA05819	Gm07:36172638, Gm08:18055144, Gm08:42940159	0.222784
14 DAF	GmlncRNA07380	Gm09:40370065, Gm09:41145642	0.163746
14 DAF	GmlncRNA08048	Gm04:28434438, Gm10:22799278, Gm10:31652860	0.782755
14 DAF	GmlncRNA07017	Gm02:16860875, Gm09:5479961, Gm09:7069033, Gm09:14931746	0.263484
14 DAF	GmlncRNA08476	Gm02:15622756, Gm09:2171720, Gm16:5019568	0.0989219
14 DAF	GmlncRNA08510	Gm03:44737164, Gm10:50594897	0.081297
14 DAF	GmlncRNA08135	Gm05:5403108, Gm06:495244, Gm08:18058497, Gm08:42537492	0.116131
14 DAF	GmlncRNA06549	Gm09:34823267, Gm11:39590135, Gm15:2138126, Gm15:8073944, Gm17:40600399, Gm19:43577914	0.16151
14 DAF	GmlncRNA05192	Gm05:35291255, Gm07:3573896, Gm07:5783862, Gm09:3908440, Gm16:37003988, Gm18:5993855, Gm19:40243166, Gm20:43671865	0.136493
14 DAF	GmlncRNA08826	Gm08:39124322, Gm09:46240274, Gm11:13585249, Gm11:15406073, Gm11:17304856, Gm16:27962389	0.10874
14 DAF	GmlncRNA01067	Gm02:2441878, Gm02:6620653, Gm02:11962211	0.240184
14 DAF	GmlncRNA09475	Gm06:1282015, Gm08:42526612, Gm18:53604523	0.134677
14 DAF	GmlncRNA04924	Gm01:4836059, Gm03:46418224, Gm06:2853637, Gm07:8515328, Gm14:43510559, Gm15:7358941, Gm15:36305215, Gm18:23168609, Gm18:52345860	0.202359
14 DAF	GmlncRNA09765	Gm07:5835232, Gm10:34163572, Gm18:56875164	0.111307
14 DAF	GmlncRNA09941	Gm04:2660490, Gm08:42424051, Gm13:1314376	0.0853834
14 DAF	GmlncRNA08122	Gm06:15730736, Gm07:2102157, Gm07:44632258, Gm10:34968462, Gm13:14289209, Gm14:629589, Gm14:31361795, Gm19:47312695, Gm20:1675499	0.164163
14 DAF	GmlncRNA10198	Gm02:14543007, Gm04:49548461, Gm13:16224976, Gm14:49106957, Gm20:43917496	0.0733013
14 DAF	GmlncRNA10491	Gm01:55529536, Gm13:29699305	0.0781322
14 DAF	GmlncRNA10724	Gm09:2173017, Gm13:21682244, Gm13:25474795	0.370947
14 DAF	GmlncRNA11021	Gm01:12294111, Gm16:5018562	0.313193
14 DAF	GmlncRNA11198	Gm11:6223014, Gm15:45881091	0.171818
14 DAF	GmlncRNA09431	Gm02:15849314, Gm04:1307477, Gm07:2570123, Gm08:18002912, Gm09:49457299, Gm11:9444965, Gm13:31373225, Gm14:7585660, Gm18:12015278	0.164719
14 DAF	GmlncRNA11416	Gm04:46923943, Gm11:594858, Gm14:2646560, Gm14:19165692, Gm14:29384970, Gm14:36450588, Gm19:40322483	0.294392
14 DAF	GmlncRNA11456	Gm14:30842462, Gm14:35407453	0.930332
14 DAF	GmlncRNA10033	Gm01:3065440, Gm03:33999880, Gm03:39375805, Gm06:487587, Gm07:9660573, Gm08:13764017, Gm08:42483385, Gm10:6132560, Gm17:12149466, Gm19:41988385	0.19225
14 DAF	GmlncRNA11612	Gm04:13699805, Gm10:37349504	0.14108
14 DAF	GmlncRNA11420	Gm01:47871917, Gm13:12749371, Gm13:41087734, Gm14:7912318, Gm14:18452504, Gm14:29362626, Gm14:36450588	0.228257
14 DAF	GmlncRNA11909	Gm04:49420925, Gm15:5971248	0.00700128
14 DAF	GmlncRNA12216	Gm02:15877393, Gm13:21682244, Gm13:28423703	0.257169
14 DAF	GmlncRNA11647	Gm14:44508157, Gm14:45112839, Gm14:45482456, Gm15:12242174, Gm19:848616	0.0812185
14 DAF	GmlncRNA12723	Gm15:53597010, Gm17:36574104	0.0136674
14 DAF	GmlncRNA12275	Gm02:15691090, Gm13:21682244, Gm16:31603511	0.20459
14 DAF	GmlncRNA13064	Gm03:6573734, Gm06:1282705	0.0967261
14 DAF	GmlncRNA13272	Gm06:43390015, Gm16:32322937, Gm16:32638252, Gm16:36953736	0.163639
14 DAF	GmlncRNA05201	Gm01:55396392, Gm02:14635691, Gm02:15938134, Gm05:35532660, Gm07:3579631, Gm07:5526482, Gm11:16134375, Gm13:9967526, Gm13:39448634, Gm14:47035256, Gm17:37046672, Gm18:5993779, Gm19:35333188, Gm19:37530048, Gm19:40222940	0.184952
14 DAF	GmlncRNA13340	Gm15:36204036, Gm16:33584340, Gm16:36077418, Gm16:37851538, Gm19:39857961, Gm20:37012193	0.124682
14 DAF	GmlncRNA13519	Gm17:2195869, Gm17:2419843	0.130247
14 DAF	GmlncRNA12858	Gm06:46206878, Gm08:42909005, Gm14:6142239, Gm15:1890529, Gm15:50591352, Gm16:30376561, Gm18:53203558, Gm20:39823860	0.17042
14 DAF	GmlncRNA14180	Gm13:43701958, Gm17:36121060	0.156574
14 DAF	GmlncRNA14088	Gm11:33583216, Gm15:52875510, Gm16:1240201, Gm17:37031323	0.0956942
14 DAF	GmlncRNA13317	Gm01:11099537, Gm02:1700809, Gm09:46539631, Gm11:8763478, Gm14:3329155, Gm14:16710902, Gm16:33596909, Gm19:37007906	0.11027
14 DAF	GmlncRNA14584	Gm17:11758609, Gm18:11998142, Gm18:50572233	0.0856954
14 DAF	GmlncRNA14708	Gm15:17866869, Gm15:17884355	0.857198
14 DAF	GmlncRNA14610	Gm04:1126770, Gm08:42485688, Gm19:44958317	0.282191
14 DAF	GmlncRNA15317	Gm18:54300283, Gm18:56464884	0.41045
14 DAF	GmlncRNA15598	Gm04:18896365, Gm19:13177872	0.0694813
14 DAF	GmlncRNA14796	Gm11:9490039, Gm18:24454321, Gm18:45337949, Gm18:46743381, Gm18:47505932	0.355709
14 DAF	GmlncRNA15969	Gm19:38028221, Gm19:38074145, Gm19:38340939	0.274403
14 DAF	GmlncRNA16038	Gm19:41915296, Gm19:42456650	0.347314
14 DAF	GmlncRNA16213	Gm15:48695360, Gm19:49785480	0.231516
14 DAF	GmlncRNA15805	Gm05:36860765, Gm08:18065558, Gm08:42530864, Gm13:21679912, Gm13:23313740, Gm13:25474795, Gm13:28423703	0.264136
14 DAF	GmlncRNA16218	Gm09:42159593, Gm19:50997206	0.110678
14 DAF	GmlncRNA08945	Gm01:52790600, Gm04:15132471, Gm04:46178195, Gm07:87321, Gm08:18222759, Gm08:42402422, Gm10:38045395, Gm11:593026, Gm11:20665404, Gm14:6554588, Gm15:15828156, Gm17:5396034, Gm17:11782063, Gm18:1825889, Gm18:56618169, Gm19:40276992, Gm19:45431182, Gm20:41723268	0.217149
14 DAF	GmlncRNA16215	Gm01:16550792, Gm02:15618859, Gm06:48903253, Gm07:110526, Gm07:15393727, Gm08:42519703, Gm12:1336685, Gm14:29311706	0.164311
14 DAF	GmlncRNA16452	Gm12:35502004, Gm16:4324724, Gm16:5760609	0.14979
14 DAF	GmlncRNA06662	Gm01:6836999, Gm01:34663583, Gm02:15526872, Gm04:8326896, Gm08:38644974, Gm10:5942798, Gm10:50341136, Gm11:9081325, Gm11:10993341, Gm11:16663174, Gm12:37624484, Gm13:21864550, Gm13:23210674, Gm14:2531156, Gm14:5229693, Gm14:41456771, Gm16:2679426, Gm17:1718715, Gm18:2028506	0.119883
14 DAF	GmlncRNA16541	Gm10:3453374, Gm13:27852615, Gm20:24568963	0.0355959
14 DAF	GmlncRNA16637	Gm01:2743060, Gm01:3527066, Gm01:41953993, Gm07:7937517	0.204425
14 DAF	GmlncRNA05063	Gm06:50074513, Gm16:33017238	0.0143645
14 DAF	GmlncRNA10444	Gm10:38520818, Gm16:37781273, Gm18:48666194	0.162865
14 DAF	GmlncRNA12054	Gm09:767687, Gm10:38955756, Gm13:43137513, Gm16:5018562, Gm18:2535283, Gm19:40227310	0.137964
14 DAF	GmlncRNA12725	Gm13:9812608, Gm15:53325014	0.000883361
14 DAF	GmlncRNA11598	Gm01:4825640, Gm01:47856072, Gm03:39836455, Gm04:9529920, Gm05:2863697, Gm08:42659524, Gm12:40555155, Gm13:20548609, Gm14:1097838, Gm14:6140007, Gm14:12957363, Gm14:29287176, Gm14:43514415, Gm15:24021557, Gm18:940292, Gm18:52106603, Gm19:47394329	0.289276
14 DAF	GmlncRNA02295	Gm01:11244657, Gm02:15622953, Gm08:14783227, Gm08:18058488, Gm08:42526713, Gm10:38215510, Gm10:38457250, Gm12:40620676, Gm13:21680204, Gm13:25474795, Gm13:28850458, Gm13:43246206, Gm16:5019568	0.212741
14 DAF	GmlncRNA14350	Gm03:26111351, Gm03:36352271, Gm03:39848315, Gm04:7160582, Gm04:47611479, Gm04:49910856, Gm05:40418856, Gm10:39483076, Gm11:3035666, Gm11:8801400, Gm13:27802311, Gm13:35075227, Gm14:3529303, Gm18:7658218, Gm18:46238721, Gm19:45335912, Gm20:34151830	0.158616
14 DAF	GmlncRNA05461	Gm01:852791, Gm01:52928017, Gm02:7864524, Gm02:15913478, Gm03:37312226, Gm07:8886993, Gm07:36086983, Gm09:5064970, Gm10:1152092, Gm10:39001235, Gm10:49949542, Gm11:2967821, Gm13:1235693, Gm13:21252545, Gm13:27539172, Gm14:43538525, Gm14:46458460, Gm18:27949600, Gm18:46238721, Gm18:49275491, Gm18:57973739, Gm19:938527, Gm19:19046348, Gm20:36622911	0.171298
14 DAF	GmlncRNA16605	Gm03:25269255, Gm03:36709457, Gm03:37688553, Gm03:46412621, Gm05:27778911, Gm05:35958963, Gm06:13415492, Gm07:8907772, Gm07:35728594, Gm08:44469831, Gm10:37969325, Gm11:16091942, Gm12:8320211, Gm14:25222574, Gm14:45717593, Gm15:1682489, Gm16:5857284, Gm16:29789523, Gm16:32205180, Gm16:32489410, Gm17:8972312, Gm19:3462685, Gm19:3538491, Gm20:42623343	0.186825
14 DAF	GmlncRNA10222	Gm01:5232438, Gm02:1490375, Gm04:902198, Gm04:6602559, Gm04:48643459, Gm05:38088046, Gm06:10356866, Gm06:13887944, Gm08:7751743, Gm08:11052473, Gm10:40222075, Gm13:14207287, Gm13:15337538, Gm13:15607685, Gm13:15715352, Gm13:19816009, Gm13:21812117, Gm13:22706847, Gm14:5236091, Gm14:6228142, Gm14:13080719, Gm14:43510889, Gm15:2390625, Gm15:36396061, Gm16:189877, Gm16:6244298, Gm16:21071186, Gm17:4…	0.202058
14 DAF	GmlncRNA08518	Gm01:5494344, Gm01:55415488, Gm02:6925721, Gm02:15851701, Gm03:46569688, Gm04:39915624, Gm05:34403843, Gm06:10173311, Gm06:19107404, Gm07:2761428, Gm07:7655942, Gm07:17819673, Gm07:38443630, Gm08:13581111, Gm08:16568190, Gm08:42469865, Gm09:4525460, Gm10:3255355, Gm10:10012075, Gm10:47799085, Gm10:51002420, Gm11:8850347, Gm11:10569095, Gm13:21560671, Gm13:21641762, Gm13:22087184, Gm14:5225537, Gm…	0.188984
14 DAF	GmlncRNA16425	Gm01:3536624, Gm01:4615104, Gm01:47923608, Gm01:57221814, Gm02:598871, Gm02:1340742, Gm02:1670213, Gm02:10205573, Gm02:10918980, Gm02:13127438, Gm02:46610965, Gm03:8243245, Gm04:1740344, Gm04:6553497, Gm04:18052774, Gm04:47856553, Gm05:27813435, Gm05:40406432, Gm07:1453072, Gm07:35487865, Gm08:18215380, Gm08:46701422, Gm09:33919536, Gm09:37677009, Gm09:40685329, Gm09:46428001, Gm11:3042756, Gm11:…	0.174675
21 DAF	GmlncRNA03789	Gm05:17811090, Gm05:26947756	0.827765
21 DAF	GmlncRNA02954	Gm04:7551364, Gm04:21598380	0.071985
21 DAF	GmlncRNA02235	Gm03:27936717, Gm04:6790302	0.0371494
21 DAF	GmlncRNA01925	Gm03:6711222, Gm10:13182960	0.251177
21 DAF	GmlncRNA07559	Gm03:10885230, Gm20:23101073	0.910985
21 DAF	GmlncRNA04544	Gm06:19122178, Gm09:2633975	0.12592
21 DAF	GmlncRNA04572	Gm06:18251914, Gm16:1430367	0.602612
21 DAF	GmlncRNA04586	Gm04:1813053, Gm16:5597244	0.0816333
21 DAF	GmlncRNA06115	Gm08:9991757, Gm14:29460814	0.167978
21 DAF	GmlncRNA06549	Gm09:38179316, Gm15:2153761	0.182931
21 DAF	GmlncRNA02765	Gm04:7616134, Gm04:8001536, Gm04:8374432	0.303116
21 DAF	GmlncRNA06629	Gm01:1517032, Gm19:37160149	0.0131268
21 DAF	GmlncRNA07380	Gm09:40347363, Gm09:40885454	0.26885
21 DAF	GmlncRNA02233	Gm03:31094103, Gm03:34791030, Gm03:35603249, Gm11:3601960	0.137831
21 DAF	GmlncRNA07017	Gm02:16860875, Gm09:7070203, Gm09:16893988	0.428109
21 DAF	GmlncRNA05817	Gm04:5349018, Gm07:39358730, Gm07:40138986, Gm13:35994748	0.207448
21 DAF	GmlncRNA05371	Gm02:15979380, Gm08:16682526, Gm11:16312100, Gm16:37151593	0.137938
21 DAF	GmlncRNA05192	Gm05:35291255, Gm06:50211692, Gm07:3571441, Gm07:5783862, Gm18:5914191	0.112393
21 DAF	GmlncRNA08048	Gm04:28434438, Gm10:26063212, Gm10:31652860, Gm20:202648	0.396307
21 DAF	GmlncRNA08510	Gm13:25473883, Gm13:27333405	0.656719
21 DAF	GmlncRNA08238	Gm02:7843454, Gm06:50699095, Gm10:1171438, Gm10:38969669, Gm15:5906418	0.206543
21 DAF	GmlncRNA07715	Gm03:3902019, Gm07:1763891, Gm09:6333928, Gm09:12273423, Gm11:11571857, Gm14:17162900, Gm18:56596161	0.117798
21 DAF	GmlncRNA01067	Gm02:3407921, Gm02:6614514, Gm05:28627625, Gm06:8649659, Gm11:36949502	0.135404
21 DAF	GmlncRNA09941	Gm01:5072358, Gm05:27769113, Gm13:1636060	0.401639
21 DAF	GmlncRNA08826	Gm01:55521709, Gm07:2023137, Gm08:38690324, Gm09:44816560, Gm09:45606038, Gm11:13585249, Gm11:15268810	0.0986654
21 DAF	GmlncRNA10033	Gm01:1967388, Gm01:8393472, Gm06:487534	0.0666846
21 DAF	GmlncRNA08122	Gm01:1691960, Gm04:9774318, Gm05:27729889, Gm07:2111242, Gm10:35776641, Gm14:9186188, Gm14:30911422, Gm19:49018827	0.199972
21 DAF	GmlncRNA10491	Gm08:2322366, Gm13:30093394	0.0923688
21 DAF	GmlncRNA08145	Gm03:33308427, Gm04:11104030, Gm05:35950623, Gm08:14523105, Gm08:43337441, Gm16:31601378, Gm18:729883, Gm20:35983967	0.150014
21 DAF	GmlncRNA01161	Gm02:11031754, Gm04:9409041	0.0212121
21 DAF	GmlncRNA11198	Gm02:819887, Gm02:49551753, Gm15:48581678	0.0765289
21 DAF	GmlncRNA10198	Gm01:3619458, Gm12:40968931, Gm13:16229981, Gm20:46178613	0.0788303
21 DAF	GmlncRNA09431	Gm02:3647805, Gm02:36016669, Gm13:30572694, Gm14:2564063, Gm14:6181969, Gm14:41934285, Gm18:18341176, Gm18:56708249	0.0775971
21 DAF	GmlncRNA11416	Gm04:46148406, Gm04:47105309, Gm06:17292176, Gm13:28906433, Gm14:19380324, Gm14:29298032, Gm14:37720540	0.303889
21 DAF	GmlncRNA11647	Gm14:44451735, Gm14:45108682, Gm14:45501559	0.167962
21 DAF	GmlncRNA11909	Gm06:15722279, Gm15:6028811	0.154649
21 DAF	GmlncRNA11621	Gm01:6713513, Gm05:1068983, Gm14:22480659, Gm17:6577102, Gm17:6609947, Gm18:2392472	0.0964036
21 DAF	GmlncRNA06662	Gm02:42965308, Gm04:902198, Gm04:7618171, Gm08:41752792, Gm10:4255092, Gm12:40016853, Gm14:10468166, Gm14:30892211, Gm14:41981197, Gm16:5806597, Gm19:2541014, Gm19:5100197	0.0576798
21 DAF	GmlncRNA13272	Gm16:32181574, Gm16:32636917, Gm16:37496693	0.361629
21 DAF	GmlncRNA12858	Gm04:48658233, Gm06:3497897, Gm10:6631724, Gm15:1849049, Gm18:48967207	0.0620007
21 DAF	GmlncRNA12431	Gm01:51616918, Gm01:54434184, Gm03:5211806, Gm04:48440889, Gm08:39495137, Gm11:7437716, Gm12:4839784, Gm15:40972609	0.178981
21 DAF	GmlncRNA13519	Gm06:5840088, Gm17:2422208	0.0540243
21 DAF	GmlncRNA01642	Gm01:11167316, Gm09:33801999, Gm12:33823121, Gm13:21590402, Gm13:21893887, Gm14:12619382, Gm14:43746583, Gm14:47711480, Gm17:11207533, Gm18:43707567, Gm18:45120298, Gm18:46378623, Gm19:47135744, Gm20:39595045	0.17896
21 DAF	GmlncRNA14180	Gm13:29114384, Gm13:38025830, Gm17:4590055, Gm17:36143501	0.0411712
21 DAF	GmlncRNA14130	Gm03:43760535, Gm04:50540306, Gm08:21285659, Gm14:7407629, Gm18:49134960	0.217296
21 DAF	GmlncRNA14584	Gm18:12130892, Gm18:50027407	0.0671461
21 DAF	GmlncRNA14530	Gm01:51545220, Gm02:47478916, Gm09:49039447, Gm10:49261986	0.167565
21 DAF	GmlncRNA14642	Gm07:36660662, Gm18:15678378, Gm18:56061748	0.218332
21 DAF	GmlncRNA14610	Gm04:12102047, Gm12:35921763, Gm16:4275992, Gm18:17093412, Gm18:55747996	0.205399
21 DAF	GmlncRNA14811	Gm18:22061808, Gm18:47597978	0.429233
21 DAF	GmlncRNA14796	Gm18:24573975, Gm18:45415354, Gm18:46742321, Gm18:50611797	0.471588
21 DAF	GmlncRNA15317	Gm18:54139325, Gm18:56493320	0.204479
21 DAF	GmlncRNA15318	Gm16:6024466, Gm16:32197012	0.0809812
21 DAF	GmlncRNA15768	Gm14:24839685, Gm15:41168945	0.315198
21 DAF	GmlncRNA16038	Gm08:38953225, Gm19:41978899	0.0178205
21 DAF	GmlncRNA13340	Gm01:3604014, Gm01:4530685, Gm01:38972646, Gm04:18041811, Gm16:31490883, Gm16:33778512, Gm18:826554, Gm18:49229743, Gm20:37113095	0.318338
21 DAF	GmlncRNA15969	Gm12:37201782, Gm19:38074145, Gm19:38340939	0.171677
21 DAF	GmlncRNA11420	Gm01:48436741, Gm04:44594698, Gm07:15740504, Gm11:8186220, Gm13:167937, Gm13:36124790, Gm14:2658068, Gm14:7912318, Gm14:19114399, Gm14:29470688, Gm14:36520523, Gm19:36255647, Gm20:37183256	0.165397
21 DAF	GmlncRNA16541	Gm07:10244650, Gm08:38953225, Gm14:6146043, Gm15:53201369, Gm17:5081078, Gm20:30459099	0.111505
21 DAF	GmlncRNA02498	Gm03:42774698, Gm08:17191505, Gm14:5349091, Gm19:47706737	0.0906075
21 DAF	GmlncRNA08464	Gm10:48859860, Gm17:39716189	0.126944
21 DAF	GmlncRNA04990	Gm01:48360652, Gm04:39947158, Gm05:27805883, Gm05:35673984, Gm06:7875940, Gm06:12000405, Gm08:3886070, Gm11:36394054, Gm12:34200977, Gm14:46468828, Gm15:15884570, Gm17:40858523, Gm18:51756523, Gm19:9155221, Gm19:40458154, Gm19:44524938, Gm20:1676466	0.204669
21 DAF	GmlncRNA08496	Gm02:40324737, Gm02:48260827, Gm06:47939366, Gm10:3279040, Gm10:49888374, Gm11:37856424, Gm20:40978500	0.242582
21 DAF	GmlncRNA10275	Gm02:14369895, Gm16:34510483	0.000519614
21 DAF	GmlncRNA13317	Gm01:5298433, Gm01:39926303, Gm03:39734458, Gm04:5320491, Gm04:5442270, Gm04:17844314, Gm04:47980519, Gm06:18520412, Gm07:18256108, Gm08:46923217, Gm16:33550817, Gm18:2691839, Gm19:40241434, Gm20:44797656	0.25882
21 DAF	GmlncRNA10551	Gm08:46067636, Gm13:31876956	0.0154108
21 DAF	GmlncRNA12228	Gm15:6661455, Gm15:22990526	0.00488355
21 DAF	GmlncRNA08889	Gm01:40928375, Gm04:14924742, Gm06:48703974, Gm07:60261, Gm08:42523718, Gm10:35424521, Gm12:968128, Gm13:40305858	0.152371
21 DAF	GmlncRNA12725	Gm15:5604848, Gm15:53187229	0.123615
21 DAF	GmlncRNA10444	Gm08:44311897, Gm13:25187632, Gm14:45064203, Gm15:8027567, Gm15:51605664	0.0669578
21 DAF	GmlncRNA13650	Gm04:47856666, Gm08:18065558, Gm10:11377396, Gm14:28942167, Gm15:5906864, Gm15:40426893, Gm16:5013230	0.15268
21 DAF	GmlncRNA16637	Gm01:41959895, Gm02:49983495, Gm03:588326, Gm04:50129244, Gm07:1404751, Gm09:3946931, Gm10:39481205, Gm11:3050183, Gm12:9734314, Gm13:15151143, Gm14:629611, Gm16:30913543, Gm18:54863960	0.168054
21 DAF	GmlncRNA05461	Gm01:52781507, Gm01:56050547, Gm03:30697309, Gm03:46399943, Gm04:1359071, Gm05:40352844, Gm06:7884512, Gm07:8069969, Gm09:5071105, Gm09:20935359, Gm10:1145692, Gm11:2966632, Gm13:994229, Gm13:27495673, Gm14:7016911, Gm16:31365636, Gm17:3107251, Gm18:40075290, Gm18:49283668, Gm19:1116045, Gm19:5238835	0.206105
21 DAF	GmlncRNA16605	Gm03:24560699, Gm03:37685438, Gm04:494658, Gm04:6356126, Gm07:8930161, Gm08:44918414, Gm09:5038011, Gm10:35511839, Gm12:4509615, Gm12:8404505, Gm13:9397768, Gm16:4166987, Gm16:32206342, Gm16:32499519, Gm19:41388082, Gm19:45317616	0.175001
21 DAF	GmlncRNA08518	Gm02:7888971, Gm03:40932267, Gm04:50626194, Gm05:20271082, Gm05:25249055, Gm06:6245512, Gm06:10172144, Gm06:23096710, Gm07:43188409, Gm08:13607289, Gm08:39671389, Gm09:4682320, Gm10:39479712, Gm10:51003049, Gm11:9534163, Gm11:14593554, Gm12:8912158, Gm13:32346781, Gm14:6144427, Gm14:9185463, Gm14:28977009, Gm14:43551634, Gm14:46458404, Gm15:45289444, Gm17:33471989, Gm18:49262368, Gm19:35869500, G…	0.199735
21 DAF	GmlncRNA11598	Gm02:46691522, Gm04:11128359, Gm06:4877059, Gm06:10185550, Gm06:47700679, Gm08:9012592, Gm08:15356457, Gm08:42659524, Gm09:50493232, Gm10:43119694, Gm11:8437037, Gm11:8844797, Gm13:20548609, Gm13:29376394, Gm13:39104336, Gm14:7843886, Gm14:9339346, Gm14:29036920, Gm14:43556804, Gm15:1623111, Gm16:32647282, Gm17:12442290, Gm18:4374331, Gm18:23407335, Gm18:54238532, Gm18:54960425, Gm19:45131009, Gm…	0.201756
21 DAF	GmlncRNA10222	Gm01:642241, Gm01:5232438, Gm02:22044396, Gm04:6794049, Gm04:11336967, Gm05:27777499, Gm06:10356866, Gm06:11067015, Gm06:13612893, Gm07:19551187, Gm08:7751743, Gm08:11042186, Gm08:14525015, Gm09:40686439, Gm13:14766984, Gm13:17633592, Gm13:21811661, Gm13:22447557, Gm14:3051500, Gm14:7840867, Gm14:22449793, Gm14:43510889, Gm14:47834570, Gm15:42576146, Gm16:27495922, Gm16:37504814, Gm17:3106768, Gm…	0.158664
21 DAF	GmlncRNA16425	Gm01:6769815, Gm01:48941991, Gm01:51761792, Gm02:1845887, Gm02:36272277, Gm03:36597582, Gm03:37049062, Gm03:37773510, Gm03:39459130, Gm04:4942370, Gm04:47751787, Gm05:27783654, Gm05:40046477, Gm06:9784535, Gm06:49156260, Gm07:1405314, Gm07:18747701, Gm08:42081070, Gm10:7227378, Gm11:2791698, Gm11:38726996, Gm12:4654175, Gm12:6910822, Gm12:41255543, Gm13:13003523, Gm13:22679835, Gm13:24442228, Gm1…	0.210842

## Sheet: Table S9
Table S9. Fraction of superior eQTLs for each rank of lncRNA expression level.
LncRNA ID	Stage	1	2	3	4	5	6	7	8	9	10	11	12	13	14	15	16	17	18	19	20	21	22	23	24	25	26	27	28	29	30	31	32	33	34	35	36	37	38	39	40	41	42	43	44	45	46	47	48
GmlncRNA09765	14 DAF	0	0	0	0	0	0	0	0	0	0	0	0	0	0	0	0	0	0	0	0	0	0	0	0	0	0	0	0	0	0	0	0	0	0	0	0	0	0	0	0	0	0	0	0	0	0	0	0
GmlncRNA09941	14 DAF	0	0	0	0	0	0	0	0	0	0	0	0	0	0	0	0	0	0	0	0	0	0	0	0	0	0	0	0	0	0.166667	0.166667	0.166667	0.333333	0.333333	0.333333	0.333333	0.333333	0.333333	0.333333	0.333333	0.333333	0.333333	0.333333	0.333333	0.333333	0.333333	0.333333	0.333333
GmlncRNA10033	14 DAF	0	0	0	0	0	0	0	0	0	0	0	0	0	0	0	0	0	0	0	0	0	0	0	0	0	0	0	0	0	0	0	0	0	0	0	0	0	0	0	0	0	0	0	0	0	0	0	0
GmlncRNA10198	14 DAF	0	0	0	0	0	0	0	0	0	0	0	0	0	0	0	0	0	0	0	0	0	0	0	0	0	0	0	0	0	0	0	0	0	0	0	0	0	0	0	0	0	0	0	0	0	0	0	0
GmlncRNA10222	14 DAF	0	0	0	0	0	0	0	0	0	0	0	0	0	0	0	0	0	0	0	0	0	0	0	0	0	0	0	0	0	0	0	0	0	0	0	0	0	0	0	0	0	0	0	0	0	0	0	0
GmlncRNA10491	14 DAF	0	0	0	0	0	0	0	0	0	0	0	0	0	0	0	0	0	0	0	0	0	0	0	0	0	0	0	0	0	0	0	0	0	0	0	0	0	0	0	0	0	0	0	0	0	0	0	0
GmlncRNA10724	14 DAF	0	0	0	0	0	0	0	0	0	0	0	0	0	0	0	0	0	0	0	0	0	0	0	0	0	0	0	0	0	0	0	0	0	0	0	0	0	0	0	0	0	0	0	0	0	0	0	0
GmlncRNA11021	14 DAF	0	0	0	0	0	0	0	0	0	0	0	0	0	0	0	0	0	0	0	0	0	0	0	0	0	0	0	0	0	0	0	0	0	0	0	0	0	0	0	0	0	0	0	0	0	0	0	0
GmlncRNA11198	14 DAF	0	0	0	0	0	0	0	0	0	0	0	0	0	0	0	0	0	0	0	0	0	0	0	0	0	0	0	0	0	0	0	0	0	0	0	0	0	0	0	0	0	0	0	0	0	0	0	0
GmlncRNA11416	14 DAF	0	0	0	0	0	0	0	0	0	0	0	0	0	0	0	0	0	0	0	0	0	0	0	0	0	0	0	0	0	0	0	0	0	0	0	0	0	0	0	0	0	0	0	0	0	0	0	0
GmlncRNA02032	14 DAF	0	0	0	0	0	0	0	0	0	0	0	0	0	0	0	0	0	0	0	0	0	0	0	0	0	0	0	0	0	0	0	0	0	0	0	0	0	0	0	0	0	0	0	0	0	0	0	0
GmlncRNA11420	14 DAF	0	0	0	0	0	0	0	0	0	0	0	0	0	0	0	0	0	0	0	0	0	0	0	0	0	0	0	0	0	0	0	0	0	0	0	0	0	0	0	0	0	0	0	0	0	0	0	0
GmlncRNA11456	14 DAF	0	0	0	0	0	0	0	0	0	0	0	0	0	0	0	0	0	0	0	0	0	0	0	0	0	0	0	0.5	0.5	0.5	1	1	1	1	1	1	1	1	1	1	1	1	1	1	1	1	1	1
GmlncRNA11598	14 DAF	0	0	0	0	0	0	0	0	0	0	0	0	0	0	0	0	0	0	0	0	0	0	0	0	0	0	0	0	0	0	0	0	0	0	0	0	0	0	0	0	0	0	0	0	0	0	0	0
GmlncRNA11612	14 DAF	0	0	0	0	0	0	0	0	0	0	0	0	0	0	0	0	0	0	0	0	0	0	0	0	0	0	0	0	0	0	0	0	0	0	0	0	0	0	0	0	0	0	0	0	0	0	0	0
GmlncRNA11647	14 DAF	0	0	0	0	0	0	0	0	0	0	0	0	0	0	0	0	0	0	0	0	0	0	0	0	0	0	0	0	0	0	0	0	0	0	0	0	0	0	0	0	0	0	0	0	0	0	0	0
GmlncRNA11909	14 DAF	0	0	0	0	0	0	0	0	0	0	0	0	0	0	0	0	0	0	0	0	0	0	0	0	0	0	0	0	0	0	0	0	0	0	0	0	0	0	0	0	0	0	0	0	0	0	0	0
GmlncRNA12216	14 DAF	0	0	0	0	0	0	0	0	0	0	0	0	0	0	0	0	0	0	0	0	0	0	0	0	0	0	0	0	0	0	0	0	0	0	0	0	0	0	0	0	0	0	0	0	0	0	0	0
GmlncRNA12275	14 DAF	0	0	0	0	0	0	0	0	0	0	0	0	0	0	0	0	0	0	0	0	0	0	0	0	0	0	0	0	0	0	0	0	0	0	0	0	0	0	0	0	0	0	0	0	0	0	0	0
GmlncRNA12723	14 DAF	0	0	0	0	0	0	0	0	0	0	0	0	0	0	0	0	0	0	0	0	0	0	0	0	0	0	0	0	0	0	0	0	0	0	0	0	0	0	0	0	0	0	0	0	0	0	0	0
GmlncRNA12858	14 DAF	0	0	0	0	0.125	0.125	0.125	0.125	0.125	0.125	0.125	0.125	0.125	0.125	0.125	0.125	0.125	0.125	0.125	0.125	0.125	0.125	0.125	0.125	0.125	0.125	0.125	0.125	0.125	0.125	0.125	0.125	0.125	0.125	0.125	0.125	0.125	0.125	0.125	0.125	0.125	0.125	0.125	0.125	0.125	0.125	0.125	0.125
GmlncRNA02213	14 DAF	0	0	0	0	0	0	0	0	0	0	0	0	0	0	0	0	0.5	0.5	0.5	0.5	0.5	0.5	0.5	0.5	0.5	0.5	0.5	0.5	0.5	0.5	0.5	0.5	0.5	0.5	0.5	0.5	0.5	0.5	0.5	0.5	0.5	0.5	0.5	0.5	0.5	0.5	0.5	0.5
GmlncRNA13064	14 DAF	0	0	0	0	0	0	0	0	0	0	0	0	0	0	0	0	0	0	0	0	0	0	0	0	0	0	0	0	0	0	0	0	0	0	0	0	0	0	0	0	0	0	0	0	0	0	0	0
GmlncRNA13272	14 DAF	0	0	0	0	0	0	0	0	0	0	0	0	0	0	0	0	0	0	0	0	0	0	0	0	0	0	0	0	0	0	0	0	0	0	0	0	0	0	0	0	0	0	0	0	0	0	0	0
GmlncRNA13317	14 DAF	0	0	0	0	0	0	0	0	0.0625	0.125	0.125	0.125	0.125	0.125	0.125	0.125	0.125	0.125	0.125	0.125	0.125	0.125	0.125	0.125	0.125	0.125	0.125	0.125	0.125	0.125	0.125	0.125	0.125	0.125	0.125	0.125	0.125	0.125	0.125	0.125	0.125	0.125	0.125	0.125	0.125	0.125	0.125	0.125
GmlncRNA13340	14 DAF	0	0	0	0	0	0	0	0	0	0	0	0	0	0	0	0	0	0	0	0	0	0	0	0	0	0	0	0	0	0	0	0	0	0	0	0	0	0	0	0	0	0	0	0	0	0	0	0
GmlncRNA13519	14 DAF	0	0	0	0	0	0	0	0	0	0	0	0	0	0	0	0	0	0	0	0	0	0	0	0	0	0	0	0	0	0	0	0	0	0	0	0	0	0	0	0	0	0	0	0	0	0	0	0
GmlncRNA14088	14 DAF	0	0	0	0	0	0	0	0	0	0	0	0	0	0	0	0	0	0	0	0	0	0	0	0	0	0	0	0	0	0	0	0	0	0	0	0	0	0	0	0	0	0	0	0	0	0	0	0
GmlncRNA14180	14 DAF	0	0	0	0	0	0	0	0	0	0	0	0	0	0	0	0	0	0	0	0	0	0	0	0	0	0	0	0	0	0	0	0	0	0	0	0	0	0	0	0	0	0	0	0	0	0	0	0
GmlncRNA14350	14 DAF	0	0	0	0	0	0	0	0	0	0	0	0	0	0	0	0	0	0	0	0	0	0	0	0	0	0	0	0	0	0	0	0	0	0	0	0	0	0	0	0	0	0	0	0	0	0	0	0
GmlncRNA14584	14 DAF	0	0	0	0	0	0	0	0	0	0	0	0	0	0	0	0	0	0	0	0	0	0	0	0	0	0	0	0	0	0	0	0	0	0	0	0	0	0	0	0	0	0	0	0	0	0	0	0
GmlncRNA14610	14 DAF	0	0	0	0	0	0	0	0	0	0	0	0	0	0	0	0	0	0	0	0	0	0	0	0	0	0	0	0	0	0	0	0	0	0	0	0	0	0	0	0	0	0	0	0	0	0	0	0
GmlncRNA02233	14 DAF	0	0	0	0	0	0	0	0	0	0	0	0	0	0	0	0	0	0	0	0	0	0	0	0	0	0	0	0	0	0	0	0	0	0	0	0	0	0	0	0	0	0	0	0	0	0	0	0
GmlncRNA14708	14 DAF	0	0	0	0	0	0	0	0	0	0	0	0	0	0	0	0	0	0	0	0	0	0	0	0	0	0	0	0	0	0	0	0	0	0	0	0.5	1	0	0	0	0	0	0	1	0	0	0	0
GmlncRNA14796	14 DAF	0	0	0	0	0	0	0	0	0	0	0	0	0	0	0	0	0	0	0	0	0	0	0	0	0	0	0	0	0	0	0	0	0	0	0	0	0	0	0	0	0	0	0.2	0.2	0.2	0.2	0.2	0.2
GmlncRNA15317	14 DAF	0	0	0	0	0	0	0	0	0	0	0	0	0	0	0	0	0	0	0	0	0	0	0	0	0	0	0	0	0	0	0	0	0	0	0	0	0	0	0	0	0	0	0	0	0	0	0	0
GmlncRNA15598	14 DAF	0	0	0	0	0	0	0	0	0	0	0	0	0	0	0	0	0	0	0	0	0	0	0	0	0	0	0	0	0	0	0	0	0	0	0	0	0	0	0	0	0	0	0	0	0	0	0	0
GmlncRNA15805	14 DAF	0	0	0	0	0	0	0	0	0	0	0	0	0	0	0	0	0	0	0	0	0	0	0	0	0	0	0	0	0	0	0	0	0	0	0	0	0	0	0	0	0	0	0	0	0	0	0	0
GmlncRNA15969	14 DAF	0	0	0	0	0	0	0	0	0	0	0	0	0	0	0	0	0	0	0.333333	0.333333	0.333333	0.333333	0.333333	0.333333	0.333333	0.333333	0.333333	0.333333	0.333333	0.333333	0.333333	0.333333	0.333333	0.333333	0.333333	0.333333	0.333333	0.333333	0.666667	0.666667	0.666667	0.666667	0.666667	0.666667	0.666667	0.666667	0.666667	0.333333
GmlncRNA16038	14 DAF	0	0	0	0	0	0	0	0	0	0	0	0	0	0	0	0	0	0	0	0	0	0	0	0	0	0	0	0	0	0	0	0	0	0	0	0	0	0	0	0	0	0	0	0	0	0	0	0
GmlncRNA16213	14 DAF	0	0	0	0	0	0	0	0	0	0	0	0	0	0	0	0	0	0	0	0	0	0	0	0	0	0	0	0	0	0	0	0	0	0	0	0	0	0	0	0	0	0	0	0	0	0	0	0
GmlncRNA16215	14 DAF	0	0	0	0	0	0	0	0	0	0	0	0	0	0	0	0	0	0	0	0	0	0	0	0	0	0	0	0	0	0	0	0	0	0	0	0	0	0	0	0	0	0	0	0	0	0	0	0
GmlncRNA16218	14 DAF	0	0	0	0	0	0	0.5	0.5	0	1	1	0	1	1	1	0.5	1	0.5	0.5	1	0.5	1	0.5	0	1	1	0	1	1	1	1	1	1	1	0.5	0.5	1	0.5	0.5	1	1	0.5	1	1	0.5	0.5	1	1
GmlncRNA02401	14 DAF	0	0	0	0	0	0	0	0	0	0	0	0	0	0	0	0	0	0	0	0	0	0	0	0	0	0	0	0	0	0	0	0	0	0	0	0	0	0	0	0	0	0	0	0	0	0	0	0
GmlncRNA16425	14 DAF	0.157407	0.166667	0.166667	0.166667	0.166667	0.185185	0.185185	0.185185	0.185185	0.203704	0.203704	0.203704	0.203704	0.203704	0.203704	0.203704	0.203704	0.203704	0.203704	0.203704	0.203704	0.203704	0.203704	0.203704	0.203704	0.203704	0.203704	0.203704	0.203704	0.222222	0.222222	0.222222	0.222222	0.222222	0.222222	0.222222	0.222222	0.222222	0.222222	0.222222	0.222222	0.222222	0.222222	0.222222	0.222222	0.222222	0.222222	0.222222
GmlncRNA16452	14 DAF	0	0	0	0	0	0	0	0	0	0	0	0	0	0	0	0	0	0	0	0	0	0	0	0	0	0	0	0	0	0	0	0	0	0	0	0	0	0	0	0	0	0	0	0	0	0	0	0
GmlncRNA16541	14 DAF	0	0	0	0	0	0	0	0	0	0	0	0	0	0	0	0	0	0	0	0	0	0	0	0	0	0	0	0	0	0	0	0	0	0	0	0	0	0	0	0	0	0	0	0	0	0	0	0
GmlncRNA16605	14 DAF	0.0416667	0.0833333	0.104167	0.125	0.125	0.125	0.125	0.125	0.125	0.125	0.125	0.145833	0.145833	0.166667	0.166667	0.166667	0.166667	0.166667	0.166667	0.166667	0.166667	0.166667	0.166667	0.166667	0.166667	0.166667	0.166667	0.166667	0.166667	0.166667	0.208333	0.208333	0.208333	0.208333	0.208333	0.208333	0.208333	0.208333	0.208333	0.208333	0.208333	0.208333	0.208333	0.208333	0.208333	0.208333	0.208333	0.208333
GmlncRNA16637	14 DAF	0	0	0	0	0	0	0	0	0	0	0	0	0	0	0	0	0	0	0	0	0	0	0	0	0	0	0	0	0	0	0	0	0	0	0	0	0	0	0	0	0	0	0	0	0	0	0	0
GmlncRNA02295	14 DAF	0	0	0	0	0	0	0	0	0	0	0	0	0	0	0	0	0	0	0	0	0	0	0	0	0	0	0	0	0	0	0	0	0	0	0	0	0	0	0	0	0	0	0	0	0	0	0	0
GmlncRNA05063	14 DAF	0	0	0	0.5	0.5	0.5	0.5	0	0	0	0	0	0.5	0	0	0	0.5	0	0.5	0.5	0	0.5	0.25	0	1	0	0.5	0.5	0.5	0.5	0.5	0.5	0.5	0	0.5	0	0.5	0	0.5	0	0	0	0.5	0.5	0	0.5	0	0
GmlncRNA10444	14 DAF	0	0	0	0	0	0	0	0	0	0	0	0	0	0	0	0	0	0	0	0	0	0	0	0	0	0	0	0	0	0	0	0	0	0	0	0	0	0	0	0	0	0	0	0	0	0	0	0
GmlncRNA12054	14 DAF	0	0	0	0	0	0	0	0	0	0	0	0	0	0	0	0	0	0	0	0	0	0	0	0	0	0	0	0	0	0	0	0	0	0	0	0	0	0	0	0	0	0	0	0	0	0	0	0
GmlncRNA12725	14 DAF	0	0	0	0	0	0	0	0	0	0	0	0	0	0	0	0	0	0	0	0	0	0	0	0	0	0	0	0	0	0	0	0	0	0	0.5	0.5	0.5	0.5	0.5	0.5	0.5	0.5	0.5	0.5	0.5	0.5	0.5	0.5
GmlncRNA02552	14 DAF	0	0	0	0	0	0	0	0	0	0	0	0	0	0	0	0	0	0	0	0	0	0	0	0	0	0	0	0	0	0	0	0	0	0	0	0	0	0	0	0	0	0	0	0	0	0	0	0
GmlncRNA02453	14 DAF	0	0	0.5	0.5	0	0.5	0.5	0	0.5	0	0.5	0.5	0	1	1	0	1	0.5	0.5	0.5	0.5	0	0.5	0.5	1	0.5	0.5	0	0.5	0.5	1	0.5	0.5	0.5	0.5	0.5	0.5	0.5	0	0.5	0.5	0.5	0	1	0.5	0.5	0	0.5
GmlncRNA02765	14 DAF	0	0	0	0	0	0	0	0	0	0	0	0	0	0	0	0	0	0	0	0	0	0	0	0	0	0	0	0	0	0	0	0	0	0	0	0	0	0	0	0	0	0	0	0	0	0	0	0
GmlncRNA02954	14 DAF	0	0	0	0	0	0	0	0	0	0	0	0	0	0	0	0	0	0	0	0	0	0	0	0	0	0	0	0	0	0	0	0	0	0	0	0	0	0	0	0	0	0	0	0	0	0	0	0
GmlncRNA03773	14 DAF	0	0	0	0	0	0	0	0	0	0	0	0	0	0	0	0	0	0	0	0	0	0	0	0	0	0	0	0	0	0	0	0	0	0	0	0	0	0	0	0	0	0	0	0	0	0	0	0
GmlncRNA00625	14 DAF	0	0	0	0	0	0	0	0	0	0	0	0	0	0	0	0	0	0	0	0	0	0	0	0	0	0	0	0	0	0	0	0	0	0	0	0	0	0	0	0	0	0	0	0	0	0	0	0
GmlncRNA04118	14 DAF	0	0	0	0	0	0	0	0	0	0	0	0	0	0	0	0	0	0	0	0	0	0	0	0	0	0	0	0	0	0	0	0	0	0	0	0	0	0	0	0	0	0	0	0	0	0	0	0
GmlncRNA04324	14 DAF	0	0	0	0	0	0	0	0	0	0	0	0	0	0	0	0	0	0	0	0	0	0	0	0	0	0	0	0	0	0	0	0	0	0	0	0	0	0	0	0	0	0	0	0	0	0	0	0
GmlncRNA04422	14 DAF	0	0	0	0	0	0	0	0	0	0	0	0	0	0	0	0	0	0	0	0	0	0	0	0	0	0	0	0	0	0	0	0	0	0	0	0	0	0	0	0	0	0	0	0	0	0	0	0.5
GmlncRNA04572	14 DAF	0	0	0	0	0	0	0	0	0	0	0	0	0	0	0	0	0	0	0	0	0	0	0	0	0	0	0	0	0	0	0	0	0	0	0	0	0	0	0	0	0	0	0	0	0	0	0	0
GmlncRNA04586	14 DAF	0	0	0	0	0	0	0	0	0	0	0	0	0	0	0	0	0	0	0	0	0	0	0	0	0	0	0	0	0	0	0	0	0	0	0	0	0	0	0	0	0	0	0	0	0	0	0	0
GmlncRNA04842	14 DAF	0	0	0	0	0	0	0	0	0	0	0	0	0	0	0	0	0	0	0	0	0	0	0	0	0	0	0	0	0	0	0	0	0	0	0	0	0	0	0	0	0	0	0	0	0	0	0	0
GmlncRNA07559	14 DAF	0	0	0	0	0	0	0	0	0	0	0	0	0	0	0	0	0	0	0	0	0	0	0	0	0	0	0	0	0	0	0	0	0	0	0	0	0	0	0	0	0	0	0	0	0	0	0	0
GmlncRNA04924	14 DAF	0	0	0	0	0	0	0	0	0	0	0	0	0	0	0	0	0	0	0	0	0	0	0	0	0	0	0	0	0	0	0	0	0	0	0	0	0	0	0	0	0	0	0	0	0	0	0	0
GmlncRNA05006	14 DAF	0	0	0	0	0	0	0	0	0	0	0	0	0	0	0	0	0	0	0	0	0	0	0	0	0	0	0	0	0	0	0	0	0	0	0	0	0	0	0	0	0	0	0	0	0	0	0	0
GmlncRNA05192	14 DAF	0	0	0	0	0	0	0	0	0	0	0	0	0	0	0	0	0	0	0	0	0	0	0	0	0	0	0	0	0	0	0	0	0	0	0	0	0	0	0	0	0	0	0	0	0	0	0	0
GmlncRNA05201	14 DAF	0	0	0	0	0	0	0	0	0	0	0	0	0	0	0	0	0	0	0	0	0	0	0	0	0	0	0	0	0	0	0	0	0	0	0	0	0	0	0	0	0	0	0	0	0	0	0	0
GmlncRNA05322	14 DAF	0	0	0	0	0	0	0	0	0	0	0	0.5	0.5	1	0	0	0	0.5	0	0	0.5	0.5	0	0	0.5	0	0	0	0	0.5	0.5	0.5	0	0.5	0.5	0.5	0	1	0	0	0.5	0	0	0	0	0	0.5	0.5
GmlncRNA05371	14 DAF	0	0	0	0	0	0	0	0	0	0	0	0	0	0	0	0	0	0	0	0	0	0	0	0	0	0	0	0	0	0	0	0	0	0	0	0	0	0	0	0	0	0	0	0	0	0	0	0
GmlncRNA05425	14 DAF	0	0	0	0	0	0	0	0	0	0	0	0	0	0	0	0	0	0	0	0	0	0	0	0	0	0	0	0	0	0	0	0	0	0	0	0	0	0	0	0	0	0	0	0	0	0	0	0
GmlncRNA05461	14 DAF	0	0	0	0	0	0	0	0	0	0	0	0	0	0	0	0	0	0	0	0	0	0	0	0	0	0	0	0	0	0	0	0	0	0	0	0	0	0	0	0	0	0	0	0	0	0	0	0
GmlncRNA05767	14 DAF	0	0	0	0	0	0	0	0	0	0	0	0	0	0	0	0	0	0	0	0	0	0	0	0	0	0	0	0	0	0	0	0	0	0	0	0	0	0	0.5	0.5	0.5	0	0	0	0	0	0	0
GmlncRNA05817	14 DAF	0	0	0	0	0	0	0	0	0	0	0	0	0	0	0	0	0	0	0	0	0	0	0	0	0	0	0	0	0	0	0	0	0	0	0	0	0	0	0	0	0	0	0	0	0	0	0	0
GmlncRNA01642	14 DAF	0	0	0	0	0	0	0	0	0	0	0	0	0	0	0	0	0	0	0	0	0	0	0	0	0	0	0	0	0	0	0	0	0	0	0	0	0	0	0	0	0	0	0	0	0	0	0	0
GmlncRNA05819	14 DAF	0	0	0	0	0	0	0	0	0	0	0	0	0	0	0	0	0	0	0	0	0	0	0	0	0	0	0	0	0	0	0	0	0	0	0	0	0	0	0	0	0	0	0	0	0	0	0	0
GmlncRNA06074	14 DAF	0	0	0	0	0	0	0	0	0	0	0	0	0	0	0	0	0	0	0	0	0	0	0	0	0	0	0	0	0	0	0	0	0	0	0	0	0	0	0	0	0	0	0	0	0	0	0	0
GmlncRNA06115	14 DAF	0	0	0	0	0	0	0	0	0	0	0	0	0	0	0	0	0	0	0	0	0	0	0	0	0	0	0	0	0	0	0	0	0	0	0	0	0	0	0	0	0	0	0	0	0	0	0	0
GmlncRNA06308	14 DAF	0	0	0	0	0	0	0	0	0	0	0	0	0	0	0	0	0	0	0	0	0	0	0	0	0	0	0	0	0	0	0	0	0	0	0	0	0	0	0	0	0	0	0	0	0	0	0	0
GmlncRNA06549	14 DAF	0	0	0	0	0	0	0	0	0	0	0	0	0	0	0	0	0	0	0	0	0	0	0	0	0	0	0	0	0	0	0	0	0	0	0	0	0	0	0	0	0	0	0	0	0	0	0	0
GmlncRNA06629	14 DAF	0	0	0	0	0	0	0	0	0	0	0	0	0	0	0	0	0	0	0	0	0	0	0	0	0	0	0	0	0	0	0	0	0	0	0	0	0	0	0	0	0	0	0	0	0	0	0	0
GmlncRNA06662	14 DAF	0	0	0	0	0	0	0	0	0	0	0	0	0	0	0	0	0	0	0	0	0	0	0	0	0	0	0	0	0	0	0	0	0	0	0	0	0	0	0	0	0	0	0	0	0	0	0	0
GmlncRNA07017	14 DAF	0	0	0	0	0	0	0	0	0	0	0	0	0	0	0	0	0	0	0	0	0	0	0	0	0	0	0	0	0	0	0	0	0.25	0.25	0.25	0.25	0.25	0.25	0.5	0.5	0.5	0.5	0.75	0.75	0.75	0.75	0.25	0
GmlncRNA07380	14 DAF	0	0	0	0	0	0	0	0	0	0	0	0	0	0	0	0	0	0	0	0	0	0	0	0	0	0	0	0	0	0	0	0	0.5	0.5	0.5	0.5	0.5	0.5	0.5	0.5	0.5	0.5	0.5	0.5	0.5	0.5	0.5	0.5
GmlncRNA08048	14 DAF	0	0	0	0	0	0	0	0	0	0	0	0	0	0	0	0	0	0	0	0	0	0	0	0	0	0	0	0	0	0	0	0	0	0	0	0	0	0	0	0	0	0	0	0.333333	0.333333	0.333333	0.333333	0.333333
GmlncRNA00174	14 DAF	0	0	0	0	0	0	0	0	0	0	0	0	0	0	0	0	0	0	0	0	0	0	0	0	0	0	0	0	0	0	0	0	0	0	0	0	0	0	0	0	0	0	0	0	0	0	0	0
GmlncRNA08122	14 DAF	0	0	0	0	0	0	0	0	0	0	0	0	0	0	0	0	0	0	0	0	0.0555556	0.111111	0.111111	0.111111	0.111111	0.111111	0.111111	0.111111	0.111111	0.111111	0.111111	0.111111	0.111111	0.111111	0.111111	0.111111	0.111111	0.111111	0.111111	0.111111	0.111111	0.111111	0.111111	0.111111	0.111111	0.111111	0.111111	0.111111
GmlncRNA08135	14 DAF	0	0	0	0	0	0	0	0	0	0	0	0	0	0	0	0	0	0	0	0	0	0.125	0.25	0.25	0	0	0.25	0	0	0	0	0	0.25	0	0	0	0	0	0	0	0	0.25	0	0	0	0	0	0.25
GmlncRNA08476	14 DAF	0	0	0	0	0	0	0	0	0	0	0	0	0	0	0	0	0	0	0	0	0	0	0	0	0	0	0	0	0	0	0	0	0	0	0	0	0	0	0	0	0	0	0	0	0	0	0	0
GmlncRNA08510	14 DAF	0	0	0	0	0	0	0	0	0	0	0	0	0	0	0	0	0	0	0	0	0	0	0	0	0	0	0	0	0	0	0	0	0	0	0	0	0	0	0	0	0	0	0	0	0.25	0.5	0.5	0.5
GmlncRNA08518	14 DAF	0	0	0	0	0.0277778	0.0277778	0.0277778	0.0277778	0.0277778	0.0277778	0.0277778	0.0277778	0.0277778	0.0277778	0.0277778	0.0277778	0.0277778	0.0277778	0.0277778	0.0277778	0.0277778	0.0277778	0.0277778	0.0277778	0.0277778	0.0277778	0.0277778	0.0277778	0.0277778	0.0277778	0.0277778	0.0277778	0.0277778	0.0277778	0.0277778	0.0277778	0.0277778	0.0277778	0.0277778	0.0277778	0.0277778	0.0277778	0.0277778	0.0277778	0.0277778	0.0277778	0.0277778	0.0277778
GmlncRNA08826	14 DAF	0	0	0	0	0	0	0	0	0	0	0	0	0	0	0	0	0	0	0	0	0	0	0	0	0	0	0	0	0	0	0	0	0	0	0	0	0	0	0	0	0	0	0	0	0	0	0	0
GmlncRNA08945	14 DAF	0	0	0	0	0	0	0	0	0	0	0	0	0	0	0	0	0	0	0	0	0	0	0	0	0	0	0	0	0	0	0	0	0	0	0	0	0	0	0	0	0	0	0	0	0	0	0	0
GmlncRNA01067	14 DAF	0	0	0	0	0	0	0	0	0	0	0	0	0	0	0	0	0	0	0	0	0	0	0	0	0	0	0	0	0	0	0	0	0	0	0	0	0	0	0	0	0	0	0	0	0	0	0	0
GmlncRNA09431	14 DAF	0	0	0	0	0	0	0	0	0	0	0	0	0	0	0	0	0	0	0	0	0	0	0	0	0	0	0	0	0	0	0	0	0	0	0	0	0	0	0	0	0	0	0	0	0	0	0	0
GmlncRNA09475	14 DAF	0	0	0	0	0	0	0	0	0	0	0	0	0	0	0	0	0	0	0	0	0	0	0	0	0	0	0	0	0	0	0	0	0	0	0	0	0	0	0	0	0	0	0	0	0	0	0	0
GmlncRNA01963	14 DAF	0	0	0	0	0	0	0	0	0	0	0	0	0	0	0	0	0	0	0	0	0	0	0	0	0	0	0	0	0	0	0	0	0	0	0	0	0	0	0	0	0	0	0	0	0	0	0	0
GmlncRNA13519	21 DAF	0	0	0	0	0	0	0	0	0	0	0	0	0	0	0	0	0	0	0	0	0	0	0	0	0	0	0	0	0	0	0	0	0	0	0	0	0	0	0	0	0	0	0	0	0	0	0	0
GmlncRNA14130	21 DAF	0	0	0	0	0	0	0	0	0	0	0	0	0	0	0	0	0	0	0	0	0	0	0	0	0	0	0	0	0	0	0	0	0	0	0	0	0	0	0	0	0	0	0	0	0	0	0	0
GmlncRNA14180	21 DAF	0	0	0	0	0	0	0	0	0	0.25	0.25	0.25	0.25	0.25	0.25	0.25	0.25	0.25	0.25	0.25	0.25	0.25	0.25	0.25	0.25	0.25	0.25	0.25	0.25	0.25	0.25	0.25	0.25	0.25	0.25	0.25	0.25	0.25	0.25	0.25	0.25	0.25	0.25	0.25	0.25	0.25	0.25	0.25
GmlncRNA14530	21 DAF	0	0	0	0	0	0	0	0	0	0	0	0	0	0	0	0	0	0	0	0	0	0	0	0	0	0	0	0	0	0	0	0	0	0	0	0	0	0	0	0	0	0	0	0	0	0	0	0
GmlncRNA14584	21 DAF	0	0	0	0	0	0	0	0	0	0	0	0	0	0	0	0	0	0	0	0	0	0	0	0	0	0	0	0	0	0	0	0	0	0	0	0	0	0	0	0	0	0	0	0	0	0	0	0
GmlncRNA14610	21 DAF	0	0	0	0	0	0	0	0	0	0	0	0	0	0	0	0	0	0	0	0	0	0	0	0	0	0	0	0	0	0	0	0	0	0	0	0	0	0	0	0	0	0	0	0	0	0	0	0
GmlncRNA14642	21 DAF	0	0	0	0	0	0	0	0	0	0	0	0	0	0	0	0	0	0	0	0	0	0	0	0	0	0	0	0	0	0	0	0	0	0	0	0	0	0	0	0	0	0	0	0	0	0	0	0
GmlncRNA14796	21 DAF	0	0	0	0	0	0	0	0	0	0	0	0	0	0	0	0	0	0	0	0	0	0	0	0	0	0	0	0	0	0	0	0	0	0	0	0	0	0	0	0	0	0	0	0	0	0	0	0
GmlncRNA14811	21 DAF	0	0	0	0	0	0	0	0	0	0	0	0	0	0	0	0	0	0	0	0	0	0	0	0	0	0	0	0	0	0	0	0	0	0	0	0	0	0	0	0	0	0	0	0	0	0	0	0.5
GmlncRNA15317	21 DAF	0	0	0	0	0	0	0	0	0	0	0	0	0	0	0	0	0	0	0	0	0	0	0	0	0	0	0	0	0	0	0	0	0	0	0	0	0	0	0	0	0	0	0	0	0	0	0	0
GmlncRNA02765	21 DAF	0	0	0	0	0	0	0	0	0	0	0	0	0	0	0	0	0	0	0	0	0	0	0	0	0	0	0	0	0	0	0	0	0	0	0	0	0	0	0	0	0	0	0	0	0	0	0	0
GmlncRNA15318	21 DAF	0	0	0	0	0	0	0	0	0	0	0	0	0	0	0	0	0	0	0	0	0	0	0	0	0	0	0	0	0	0	0	0	0	0	0	0	0	0	0	0	0	0	0	0	0	0	0	0
GmlncRNA15768	21 DAF	0	0	0	0	0	0	0	0	0	0	0	0	0	0	0	0	0	0	0	0	0	0	0	0	0	0	0	0	0	0	0	0	0	0	0	0	0	0	0	0	0	0	0	0	0	0	0	0
GmlncRNA15969	21 DAF	0	0	0	0	0	0	0	0	0	0	0	0	0	0	0	0	0	0	0	0	0	0	0	0	0	0	0	0	0	0	0	0	0	0.333333	0.333333	0.333333	0.333333	0.333333	0.333333	0.333333	0.333333	0.666667	0.333333	0	0	0	0	0.333333
GmlncRNA16038	21 DAF	0	0	0	0	0	0	0	0	0	0	0	0	0	0	0	0	0	0	0	0	0	0	0	0	0	0	0	0	0	0	0	0	0	0	0	0	0	0	0	0	0	0	0	0	0	0	0	0
GmlncRNA16425	21 DAF	0.0212766	0.0212766	0.0212766	0.0212766	0.0212766	0.0212766	0.0212766	0.0212766	0.0212766	0.0212766	0.0212766	0.0212766	0.0212766	0.0212766	0.0212766	0.0212766	0.0212766	0.0212766	0.0212766	0.0212766	0.0212766	0.0212766	0.0212766	0.0212766	0.0212766	0.0212766	0.0212766	0.0212766	0.0212766	0.0212766	0.0212766	0.0212766	0.0212766	0.0212766	0.0212766	0.0212766	0.0212766	0.0212766	0.0212766	0.0212766	0.0212766	0.0212766	0.0212766	0.0212766	0.0212766	0.0212766	0.0212766	0.0212766
GmlncRNA16541	21 DAF	0	0	0	0	0	0	0	0	0	0	0	0	0	0	0	0	0	0	0	0	0	0	0	0	0	0	0	0	0	0	0	0	0	0	0	0	0	0	0	0	0	0	0	0	0	0	0	0
GmlncRNA16605	21 DAF	0	0	0.0625	0.0625	0.0625	0.0625	0.0625	0.125	0.125	0.125	0.125	0.125	0.125	0.125	0.125	0.125	0.125	0.125	0.125	0.125	0.125	0.125	0.125	0.125	0.125	0.125	0.125	0.125	0.125	0.125	0.125	0.125	0.125	0.125	0.125	0.125	0.125	0.125	0.125	0.125	0.125	0.125	0.125	0.125	0.125	0.125	0.125	0.125
GmlncRNA16637	21 DAF	0	0	0	0	0	0	0	0	0	0	0	0	0	0	0	0	0	0	0	0	0	0	0	0	0	0	0	0	0	0	0	0	0	0	0	0	0	0	0	0	0	0	0	0	0	0	0	0
GmlncRNA02498	21 DAF	0	0	0	0	0	0	0	0	0	0	0	0.25	0.25	0.25	0.25	0.5	0.5	0.5	0.5	0.5	0.75	0.25	0	0.5	0	0	0	0	0.25	0	0.25	0	0.25	0.25	0	0	0.5	0.5	0.5	0.125	0.25	0.25	0.25	0	0.25	0.25	0.25	0.5
GmlncRNA08464	21 DAF	0	0	0	0	0	0	0	0.5	0.5	0.5	0.5	0.5	1	1	0.5	0.5	0.5	1	0	0.5	1	1	1	1	1	0.5	1	0.5	0.5	0.5	1	1	0	1	1	0	0.5	1	0.5	1	0.5	1	0.5	1	1	0	1	1
GmlncRNA02954	21 DAF	0	0	0	0	0	0	0	0	0	0	0	0	0	0	0	0	0	0	0	0	0	0	0	0	0	0	0	0	0	0	0	0	0	0	0	0	0	0	0	0	0	0	0	0	0	0	0	0
GmlncRNA08496	21 DAF	0	0	0	0	0	0	0	0	0	0	0	0	0	0	0	0	0	0	0	0	0	0	0	0	0	0	0	0	0	0	0	0	0	0	0	0	0	0	0	0	0	0	0	0	0	0	0	0
GmlncRNA08889	21 DAF	0	0	0	0	0	0	0	0	0	0	0	0	0	0	0	0	0	0	0	0	0	0	0	0	0	0	0	0	0	0	0	0	0	0	0	0	0	0	0	0	0	0	0	0	0	0	0	0
GmlncRNA10275	21 DAF	0	0	0	0	0	0	0	0	0	0	0	0	0	0	0	0	0	0	0	0	0	0	0	0	0	0	0	0	0	0	0	0	0	0	0	0	0	0	0	0	0	0	0	0	0	0	0	0
GmlncRNA10444	21 DAF	0	0	0	0	0	0	0	0	0	0	0	0	0	0	0	0	0	0	0	0	0	0	0	0	0	0	0	0	0	0	0	0	0	0	0	0	0	0	0	0	0	0	0	0	0	0	0	0
GmlncRNA10551	21 DAF	0	0	0	0	0	0	0	0	0	0	0	0	0	0	0	0	0	0	0	0	0	0	0	0	0	0.5	0	0	0	0	0	0	0	0	0	0	0	0	0	0	0	0	0	0.5	0	0	0	0
GmlncRNA12228	21 DAF	0	0	0	0	0	0	0	0	0	0	0	0	0	0	0	0	0	0	0	0	0	0	0	0	0	0	0	0	0	0	0	0	0	0	0	0	0	0	0	0	0	0	0	0	0	0	0	0
GmlncRNA12725	21 DAF	0	0	0	0	0	0	0	0	0	0	0	0	0	0	0	0	0	0	0	0	0	0	0	0	0	0	0	0	0	0	0	0	0	0	0.25	0.5	0.5	0.5	0.5	0.5	0.5	0.5	0.5	0.5	0.5	0.5	0.5	0.5
GmlncRNA13650	21 DAF	0	0	0	0	0	0	0	0	0	0	0	0	0	0	0	0	0	0	0	0	0	0	0	0	0	0	0	0	0	0	0	0	0	0	0	0	0	0	0	0	0	0	0	0	0	0	0	0
GmlncRNA03789	21 DAF	0	0	0	0	1	1	1	1	1	0.5	1	0	1	1	0	1	1	1	1	1	0	1	1	1	1	1	1	0	1	1	1	0	1	1	1	1	1	1	0	0	0	0	1	1	1	1	1	0
GmlncRNA04544	21 DAF	0	0	0	0	0	0	0	0	0	0	0	0	0	0	0	0	0	0	0	0	0	0	0	0	0	0	0	0	0	0	0	0	0	0	0	0	0	0	0	0	0	0	0	0	0	0	0	0
GmlncRNA04572	21 DAF	0	0	0	0	0	0	0	0	0	0	0	0	0	0	0	0	0	0	0	0	0	0	0	0	0	0	0	0	0	0	0	0	0	0	0	0	0	0	0	0	0	0	0	0	0	0	0	0
GmlncRNA07559	21 DAF	0	0	0	0	0	0	0	0	0	0	0	0	0	0	0	0	0	0	0	0	0	0	0	0	0	0	0	0	0	0	0	0	0	0	0	0	0	0	0	0	0	0	0	0	0	0	0	0
GmlncRNA04586	21 DAF	0	0	0	0	0	0	0	0	0	0	0	0	0	0	0	0	0	0	0	0	0	0	0	0	0	0	0	0	0	0	0	0	0	0	0	0	0	0	0	0	0	0	0	0	0	0	0	0
GmlncRNA04990	21 DAF	0	0	0	0	0	0	0	0	0	0	0	0	0	0	0	0	0	0	0	0	0	0	0	0	0	0	0	0	0	0	0	0	0	0	0	0	0	0	0	0	0	0	0	0	0	0	0	0
GmlncRNA05192	21 DAF	0	0	0	0	0	0	0	0	0	0	0	0	0	0	0	0	0	0	0	0	0	0	0	0	0	0	0	0	0	0	0	0	0	0	0	0	0	0	0	0	0	0	0	0	0	0	0	0
GmlncRNA05371	21 DAF	0	0	0	0	0	0	0	0	0	0	0	0	0	0	0	0	0	0	0	0	0	0	0	0	0	0	0	0	0	0	0	0	0	0	0	0	0	0	0	0	0	0	0	0	0	0	0	0
GmlncRNA05461	21 DAF	0	0	0	0	0	0	0	0	0	0	0	0	0	0	0	0	0	0	0	0	0	0	0	0	0	0	0	0	0	0	0	0	0	0	0	0	0	0	0	0	0	0	0	0	0	0	0	0
GmlncRNA05817	21 DAF	0	0	0	0	0	0	0	0	0	0	0	0	0	0	0	0	0	0	0	0	0	0	0	0	0	0	0	0	0	0	0	0.125	0.25	0.25	0.25	0.25	0.25	0.25	0.25	0.25	0.25	0.25	0.25	0.25	0.25	0.25	0.25	0.25
GmlncRNA06115	21 DAF	0	0	0	0	0	0	0	0	0	0	0	0	0	0	0	0	0	0	0	0	0	0	0	0	0	0	0	0	0	0	0	0	0	0	0	0	0	0	0	0	0	0	0	0	0	0	0	0.25
GmlncRNA06549	21 DAF	0	0	0	0	0	0	0	0	0	0	0	0	0	0	0	0	0	0	0	0	0	0	0	0	0	0	0	0	0	0	0	0	0	0	0	0	0	0	0	0	0	0	0	0	0	0	0	0
GmlncRNA06629	21 DAF	0	0	0	0	0	0	0	0	0	0	0	0	0	0	0	0	0	0	0	0	0	0	0	0	0	0	0	0	0	0	0	0	0	0	0	0	0	0	0	0	0	0	0	0	0	0	0	0
GmlncRNA06662	21 DAF	0	0	0	0	0	0	0	0	0	0	0	0	0	0	0	0	0	0	0	0	0	0	0	0	0	0	0	0	0	0	0	0	0	0	0	0	0	0	0	0	0	0	0	0	0	0	0	0
GmlncRNA01642	21 DAF	0	0	0	0	0	0	0	0	0	0	0	0	0	0	0	0	0	0	0	0	0	0	0	0	0	0	0	0	0	0	0	0	0	0	0	0	0	0	0	0	0	0	0	0	0	0	0	0
GmlncRNA07017	21 DAF	0	0	0	0	0	0	0	0	0	0	0	0	0	0	0	0	0	0	0	0	0	0	0	0	0	0	0	0	0	0	0.333333	0.333333	0.333333	0.333333	0.333333	0.333333	0.333333	0.666667	0.666667	0.666667	0.666667	0.666667	1	0	0	0.333333	0	0
GmlncRNA07380	21 DAF	0	0	0	0	0	0	0	0	0	0	0	0	0	0	0	0	0	0	0	0	0	0	0	0	0	0	0	0	0	0	0	0	0	0	0	0	0.25	0.5	0.5	0.5	0.5	0.5	0.5	0.5	0.5	0.5	0.5	0.5
GmlncRNA07715	21 DAF	0	0	0	0	0	0	0	0	0	0	0	0	0	0	0	0	0	0	0	0	0	0	0	0	0	0	0	0	0	0	0	0	0	0	0	0	0	0	0	0	0	0	0	0	0	0	0	0
GmlncRNA08048	21 DAF	0	0	0	0	0	0	0	0	0	0	0	0	0	0	0	0	0	0	0	0	0	0	0	0	0	0	0	0	0	0	0	0	0	0	0	0	0	0	0	0	0	0	0	0	0.25	0.25	0.25	0.25
GmlncRNA08122	21 DAF	0	0	0	0	0	0	0	0	0	0	0	0	0	0	0	0	0	0	0	0	0	0	0	0	0	0	0	0	0	0	0	0	0	0	0	0	0	0	0	0	0	0	0	0	0	0	0	0
GmlncRNA08145	21 DAF	0	0	0	0	0	0	0	0	0	0	0	0	0	0	0	0	0	0	0	0	0	0	0	0	0	0	0	0	0	0	0	0	0	0	0	0	0	0	0	0	0	0	0	0	0	0	0	0
GmlncRNA08238	21 DAF	0	0	0	0	0	0	0	0	0	0	0	0	0	0	0	0	0	0	0	0	0	0	0	0	0	0	0	0	0	0	0	0	0	0	0	0	0	0	0	0	0	0	0	0	0	0	0	0
GmlncRNA08510	21 DAF	0	0	0	0	0	0	0	0	0	0	0	0	0	0	0	0	0	0	0	0	0	0	0	0	0	0	0	0	0	0	0	0	0	0	0	0	0	0	0	0	0	0	0	0	0	0	0	0
GmlncRNA08518	21 DAF	0.0357143	0.0714286	0.0714286	0.0714286	0.0714286	0.0714286	0.0714286	0.0714286	0.0714286	0.0714286	0.0714286	0.0714286	0.0714286	0.0714286	0.0714286	0.0714286	0.0714286	0.0714286	0.0714286	0.0714286	0.0714286	0.0714286	0.0714286	0.0714286	0.0714286	0.0714286	0.0714286	0.0714286	0.0714286	0.0714286	0.0714286	0.0714286	0.0714286	0.0714286	0.0714286	0.0714286	0.0714286	0.0714286	0.0714286	0.0714286	0.0714286	0.0714286	0.0714286	0.0714286	0.0714286	0.0714286	0.0714286	0.0714286
GmlncRNA08826	21 DAF	0	0	0	0	0	0	0	0	0	0	0	0	0	0	0	0	0	0	0	0	0	0	0	0	0	0	0	0	0	0	0	0	0	0	0	0	0	0	0	0	0	0	0	0	0	0	0	0
GmlncRNA01925	21 DAF	0	0	0	0	0	0	0	0	0	0	0	0	0	0	0	0	0	0	0	0	0	0	0	0	0	0	0	0	0	0	0	0	0	0	0	0	0	0	0	0	0	0	0	0	0	0	0	0
GmlncRNA01067	21 DAF	0	0	0	0	0	0	0	0	0	0	0	0	0	0	0	0	0	0	0	0	0	0	0	0	0	0	0	0	0	0	0	0	0	0	0	0	0	0	0	0	0	0	0	0	0	0	0	0
GmlncRNA09431	21 DAF	0	0	0	0	0	0	0	0	0	0	0	0	0	0	0	0	0	0	0	0	0	0	0	0	0	0	0	0	0	0	0	0	0	0	0	0	0	0	0	0	0	0	0	0	0	0	0	0
GmlncRNA09941	21 DAF	0	0	0	0	0	0	0	0	0	0	0	0	0	0	0	0	0	0	0	0	0	0	0	0	0	0	0	0	0	0	0	0	0	0	0	0	0	0	0	0	0	0	0	0	0	0	0	0
GmlncRNA10033	21 DAF	0	0	0	0	0	0	0	0	0	0	0	0	0	0	0	0	0	0	0	0	0	0	0	0	0	0	0	0	0	0	0	0	0	0	0	0	0	0	0	0	0	0	0	0	0	0	0	0
GmlncRNA10198	21 DAF	0	0	0	0	0	0	0	0	0	0	0	0	0	0	0	0	0	0	0	0	0	0	0	0	0	0	0	0	0	0	0	0	0	0	0	0	0	0	0	0	0	0	0	0	0	0	0	0
GmlncRNA10222	21 DAF	0.0666667	0.0666667	0.0666667	0.0666667	0.0666667	0.0666667	0.0666667	0.0666667	0.0666667	0.0666667	0.0666667	0.0666667	0.0666667	0.0666667	0.0833333	0.1	0.1	0.1	0.1	0.1	0.1	0.1	0.1	0.1	0.1	0.1	0.1	0.1	0.1	0.1	0.1	0.1	0.1	0.1	0.1	0.1	0.1	0.1	0.1	0.1	0.1	0.1	0.1	0.1	0.1	0.1	0.1	0.1
GmlncRNA10491	21 DAF	0	0	0	0	0	0	0	0	0	0	0	0	0	0	0	0	0	0	0	0	0	0	0	0	0	0	0	0	0	0	0	0	0	0	0	0	0	0	0	0	0	0	0	0	0	0	0	0
GmlncRNA01161	21 DAF	0	0	0	0	0	0	0	0	0	0	0	0	0	0	0	0	0	0	0	0	0	0	0	0	0	0	0	0	0	0	0	0	0.25	0.5	0.5	0.5	0.5	0.5	0.5	0.5	0.5	0.5	0.5	0.5	0.5	0.5	0.5	0.5
GmlncRNA11198	21 DAF	0	0	0	0	0	0	0	0	0	0	0	0	0	0	0	0	0	0	0	0	0	0	0	0	0	0	0	0	0	0	0	0	0	0	0	0	0	0	0	0	0	0	0	0	0	0	0	0
GmlncRNA11416	21 DAF	0	0	0	0	0	0	0	0	0	0	0	0	0	0	0	0	0	0	0	0	0	0	0	0	0	0	0	0	0	0	0	0	0	0	0	0	0	0	0	0	0	0	0	0	0	0	0	0
GmlncRNA02233	21 DAF	0	0	0	0	0	0	0	0	0	0	0	0	0	0	0	0	0	0	0	0	0	0	0	0	0	0	0	0	0	0	0	0	0	0	0	0	0	0	0	0	0	0	0	0	0	0	0	0
GmlncRNA11420	21 DAF	0	0	0.0384615	0.0769231	0.0769231	0.0769231	0.0769231	0.0769231	0.0769231	0.0769231	0.0769231	0.0769231	0.0769231	0.0769231	0.0769231	0.0769231	0.0769231	0.0769231	0.0769231	0.0769231	0.0769231	0.0769231	0.0769231	0.0769231	0.0769231	0.0769231	0.0769231	0.0769231	0.0769231	0.0769231	0.0769231	0.0769231	0.0769231	0.0769231	0.0769231	0.0769231	0.0769231	0.0769231	0.0769231	0.0769231	0.0769231	0.0769231	0.0769231	0.0769231	0.0769231	0.0769231	0.0769231	0.0769231
GmlncRNA11598	21 DAF	0	0	0	0	0	0	0	0	0	0	0.0357143	0.0357143	0.0357143	0.0357143	0.0357143	0.0357143	0.0357143	0.0357143	0.0357143	0.0357143	0.0357143	0.0357143	0.0357143	0.0357143	0.0357143	0.0357143	0.0357143	0.0357143	0.0357143	0.0357143	0.0357143	0.0357143	0.0357143	0.0357143	0.0357143	0.0357143	0.0357143	0.0357143	0.0357143	0.0357143	0.0357143	0.0357143	0.0357143	0.0357143	0.0357143	0.0357143	0.0357143	0.0357143
GmlncRNA11621	21 DAF	0	0	0	0	0	0	0	0	0	0	0	0	0	0	0	0	0	0	0	0	0	0	0	0	0	0	0	0	0	0	0	0	0	0	0	0	0	0	0	0	0	0	0	0	0	0	0	0
GmlncRNA11647	21 DAF	0	0	0	0	0	0	0	0	0	0	0	0	0	0	0	0	0	0	0	0	0	0	0	0	0	0	0	0	0	0	0	0	0	0	0	0	0	0	0	0	0	0	0	0	0	0	0	0
GmlncRNA11909	21 DAF	0	0	0	0	0	0	0	0	0	0	0	0	0	0	0	0	0	0	0	0	0	0	0	0	0	0	0	0	0	0	0	0	0	0	0	0	0	0	0	0	0	0	0	0	0	0	0	0
GmlncRNA12431	21 DAF	0	0	0	0	0	0	0	0	0	0	0	0	0	0	0	0	0	0	0	0	0	0	0	0	0	0	0	0	0	0	0	0	0	0	0	0	0	0	0	0	0	0	0	0	0	0	0	0
GmlncRNA12858	21 DAF	0	0	0	0.2	0.2	0.2	0.2	0.2	0.2	0.2	0.2	0.2	0.2	0.2	0.2	0.2	0.2	0.2	0.2	0.2	0.2	0.3	0.4	0.4	0.4	0.4	0.4	0.4	0.4	0.4	0.4	0.4	0.4	0.4	0.4	0.4	0.4	0.4	0.4	0.4	0.4	0.4	0.4	0.4	0.4	0.4	0.4	0.4
GmlncRNA13272	21 DAF	0	0	0	0	0	0	0	0	0	0	0	0	0	0	0	0	0	0	0	0	0	0	0	0	0	0	0	0	0	0	0	0	0	0	0	0	0	0	0	0	0	0	0	0	0	0	0	0
GmlncRNA13317	21 DAF	0	0	0	0	0	0	0	0	0	0	0	0	0	0	0	0	0	0	0	0	0	0	0	0	0	0	0	0	0	0	0	0	0	0	0	0	0	0	0	0	0	0	0	0	0	0	0	0
GmlncRNA13340	21 DAF	0	0	0	0	0	0	0	0	0	0	0	0	0	0	0	0	0	0	0	0	0	0	0	0	0	0	0	0	0	0	0	0	0	0	0	0	0	0	0	0	0	0	0	0	0	0	0	0
GmlncRNA02235	21 DAF	0	0	0	0	0	0	0	0	0	0	0	0	0	0	0	0	0	0	0	0	0	0	0	0	0	0	0	0	0	0	0	0	0	0	0	0	0	0	0	0	0	0	0	0	0	0	0	0
[truncated: 190 more columns]

## Sheet: Table S10
Table S10. Number of superior eQTLs for each rank of 100-seed weight.
Stage	eQTL	Local/Distal	1	2	3	4	5	6	7	8	9	10	11	12	13	14	15	16	17	18	19	20	21	22	23	24	25	26	27	28	29	30	31	32	33	34	35	36	37	38	39	40	41	42	43	44	45	46	47
14 DAF	Gm01:44645328	Local	0	1	1	1	1	1	1	1	0	0	0	1	0	NA	0	1	1	1	NA	0	1	1	1	0	1	1	0	1	NA	0	1	NA	0	1	1	0	1	0	0	1	0	1	0	0	0	1	1
14 DAF	Gm02:44551943	Local	0	1	0	0	0	1	0	0	1	1	1	1	1	1	0	1	1	0	0	1	NA	1	0	1	1	1	1	1	0	0	0	0	0	0	0	NA	0	1	1	0	1	0	1	1	1	0	0
14 DAF	Gm02:6620653	Local	1	1	1	1	1	1	1	1	0	1	1	0	0	1	1	1	1	1	1	1	1	1	1	1	1	1	1	1	1	1	1	1	1	1	1	0	1	0	1	1	0	1	1	0	0	0	1
14 DAF	Gm03:29988253	Local	0	0	1	1	1	1	0	1	0	0	0	0	0	0	1	1	1	0	1	1	1	1	1	1	1	1	0	1	1	0	0	0	0	0	0	0	0	0	1	0	1	1	1	1	1	0	1
14 DAF	Gm03:31094103	Local	0	1	1	1	1	1	0	1	1	0	0	1	1	1	1	1	1	1	1	1	1	1	1	1	1	1	1	1	1	0	1	0	0	0	1	1	1	1	1	1	1	1	1	1	1	1	1
14 DAF	Gm04:7491992	Local	1	0	0	0	0	0	1	0	0	0	1	0	1	1	0.5	1	0	0	1	1	0	0	1	1	1	1	1	0	0	1	0	0	0	0	1	1	1	0	0	0	0	0	1	1	0	0	1
14 DAF	Gm04:8003318	Local	1	NA	0	1	1	0	1	1	0	0	1	0	1	1	0	0	1	1	1	1	0	0	1	0	1	1	1	0	1	0	1	0	0	0	1	0	1	0	0	0	0	1	1	1	0	0	0
14 DAF	Gm04:8353805	Local	1	1	0	1	1	1	1	1	0	0	0	0	1	1	0.5	0	1	1	1	1	0	0	1	0	1	1	1	0	1	1	1	0	0	0	1	0	1	0	0	0	0	1	1	1	0	0	1
14 DAF	Gm06:13336074	Local	0	1	1	1	1	1	1	1	0	0	0	0	0	0	0.5	1	1	1	0	1	0	0	0	0	0	0	1	0	1	0	1	0	0	0	0	NA	0	0	0	0	0	1	0	0	0	1	0
14 DAF	Gm06:50074513	Local	0	0	1	1	1	0	0	1	0	1	0	0	0	0	0	1	0	0	0	0	0	0	1	1	1	1	1	1	0	0	0	0	0	0	0	0	0	0	0	0	0	1	0	0	0	0	1
14 DAF	Gm07:10287020	Local	0	0	0	1	1	0	0	1	0	1	0	0	0	1	0.5	0	0	0	0	0	1	1	0	0	1	1	0	0	0	0	0	0	0	0	0	0	0	1	1	0	1	0	1	1	1	1	0
14 DAF	Gm07:38233324	Local	1	1	1	1	1	1	0.5	1	0	1	1	1	1	1	1	1	1	1	NA	1	1	1	1	1	1	1	1	1	1	1	1	1	1	1	1	0	1	0	1	1	1	1	0	0	1	1	0.5
14 DAF	Gm07:39358458	Local	1	1	1	1	1	1	1	1	1	1	1	1	1	1	1	1	1	1	1	1	1	1	1	1	1	1	1	1	1	1	1	1	NA	1	0	0	1	0	1	1	1	1	1	1	0	1	1
14 DAF	Gm07:40138986	Local	0	1	1	1	1	1	1	1	1	1	1	1	1	1	1	1	1	1	1	1	1	1	1	1	1	1	NA	1	1	1	1	1	1	1	0	0	1	1	1	1	1	1	1	1	1	1	1
14 DAF	Gm07:5526482	Local	0	NA	0	1	0	0	0	0	0	0	0	0	0	0	0	NA	1	0	0	0	0	0	0	0	0	0	0	0	1	0	0	0	0	0	0	NA	0	0	0	NA	0	0	NA	0	0	0	0
14 DAF	Gm07:5783862	Local	0	0	0	1	0	1	NA	0	0	1	NA	0	1	1	0.5	0	1	0	0	0	NA	1	0	NA	1	1	1	0	1	1	0	0	NA	0	0	0	0	NA	NA	0	1	1	0	NA	1	0	1
14 DAF	Gm07:9911583	Local	1	NA	1	1	1	0	0	1	0	1	0	0	1	1	0	0	1	0	0	0	1	1	0	0	1	1	0	0	0	0	0	1	0	0	0	1	0	1	1	0	NA	0	1	1	1	1	0
14 DAF	Gm08:18832317	Local	1	1	1	1	1	0.5	1	1	0	1	0	0	NA	0	1	1	1	NA	0	0	0	0	1	0	0	0	NA	0	1	0	1	1	0	1	1	1	1	0	0	1	0	1	1	1	0	0	1
14 DAF	Gm08:9859487	Local	0	1	0	1	1	1	1	1	0	0	0	0	0	0	0.5	1	1	0	0	0	1	0	0	1	0	0	0	0	0	0	0	0	0	1	0	0	0	0	0	0	0	1	0	0	0	0	0
14 DAF	Gm09:40370065	Local	NA	1	1	0	1	1	1	1	1	0	0	0	1	0	1	0	0	1	0	0	0	NA	0	0	0	0	0	0	1	1	1	1	1	1	1	1	1	0	1	1	0	1	1	0	1	0	0
14 DAF	Gm09:41145642	Local	1	1	1	1	1	1	NA	1	0	0	0	0	1	1	1	0	1	1	NA	1	0	0	0	0	0	0	1	0	1	1	1	1	1	1	0	1	1	NA	1	1	1	NA	1	0	1	1	1
14 DAF	Gm10:50594897	Local	0	1	1	1	1	1	1	1	1	1	1	1	1	1	1	1	1	1	1	1	1	0	0	1	0	0	1	1	1	1	1	1	1	1	0	0	0	1	1	1	1	1	1	1	1	1	0
14 DAF	Gm10:51002420	Local	0	1	0	0	1	1	0	1	0	0	0	0	1	0	0	0	1	0	0	0	0	0	0	0	0	0	0	0	NA	0	0	0	0	0	0	0	0	0	0	0	0	0	0	0	0	0	0
14 DAF	Gm11:15406073	Local	1	1	1	1	1	1	1	1	1	1	1	1	1	1	1	1	1	1	1	1	1	1	1	1	1	1	1	1	1	1	1	1	NA	1	0	1	0	1	1	1	1	1	1	1	1	1	1
14 DAF	Gm11:20665404	Local	0	1	NA	0	1	0	0	NA	0	0	0	0	0	0	0	0	0	1	0	0	0	0	0	0	0	NA	0	0	1	0	1	0	0	0	0	0	0	0	0	0	0	0	0	0	0	0	0
14 DAF	Gm13:1314376	Local	0	1	0	1	1	0	0	1	0	0	0	0	NA	0	NA	0	1	0	NA	0	0	NA	0	0	0	0	0	0	1	0	1	1	0	0	0	0	0	0	0	0	0	0	0	0	0	0	0
14 DAF	Gm13:16224976	Local	1	1	0	1	1	1	1	1	0	0	0	0	1	NA	0	0	1	1	0	1	0	1	0	0	0	0	1	1	1	0	1	1	0	0	0	0	0	1	0	0	1	0	0	1	1	0	1
14 DAF	Gm13:29699305	Local	1	1	1	1	0	0	0	0	0	0	0	0	0	0	0	1	1	0	0	1	0	0	0	1	0	0	1	0	0	0	0	0	0	0	0	0	1	NA	0	1	1	1	0	0	0	0	0
14 DAF	Gm14:29362626	Local	0	1	0	1	1	0	0	0	0	0	0	0	0	0	0	0	0	1	0	0	0	0	0	NA	0	0	0	0	1	0	0	0	0	0	0	0	0	0	0	0	0	1	0	0	0	0	0
14 DAF	Gm14:29384970	Local	0	1	0	NA	1	0	0	0	0	0	0	0	0	0	0	0	0	1	0	0	0	0	0	0	0	0	0	0	1	0	0	0	0	0	0	0	0	0	0	0	0	1	0	0	0	0	0
14 DAF	Gm14:30842462	Local	0	0	1	0	0	0	0	0	0	0	0	NA	0	1	0	0	1	0	0	0	1	1	0	0	0	0	1	0	0	0	0	0	0	0	0	0	0	1	0	0	1	0	NA	1	0	0	0
14 DAF	Gm14:43514415	Local	0	NA	0	1	1	1	0	1	0	0	0	0	NA	0	0	0	0	1	0	0	0	0	0	NA	0	0	0	0	0	0	0	0	0	0	0	0	0	0	0	0	0	0	0	0	0	0	0
14 DAF	Gm14:44508157	Local	1	1	0	1	1	1	0	1	0.5	1	0	1	0	1	1	1	1	1	0	1	1	1	0	1	0	0	1	1	1	0	1	0	0	0	1	1	0	1	1	1	1	1	1	1	0	1	1
14 DAF	Gm14:45112839	Local	1	1	1	1	1	1	1	1	0	1	1	1	1	1	0.5	0	1	1	1	0	1	1	1	0	1	1	1	0.5	0	NA	1	0	1	0	1	1	0	1	0	0	1	1	1	1	0.5	0	1
14 DAF	Gm14:45482456	Local	1	1	1	1	1	1	1	1	0	1	1	1	1	1	1	1	1	1	1	1	1	1	1	1	1	1	1	1	1	NA	1	0	1	1	1	0	1	1	1	0	1	0	1	1	0	1	1
14 DAF	Gm15:53325014	Local	1	1	1	1	1	1	1	1	1	1	1	1	1	1	0	1	1	1	1	1	1	1	1	1	1	1	1	1	1	0.5	1	1	0	1	1	0	0	1	1	1	1	1	1	1	1	1	1
14 DAF	Gm15:53597010	Local	1	1	0	1	1	0	1	1	0	0	0	1	0	0	0	1	1	1	0	1	0	0	1	NA	0	0	0	0	1	0	0	1	0	0	1	0	0	0	0	0	0	0	1	0	0	1	0
14 DAF	Gm15:5971248	Local	1	1	1	1	1	1	1	1	0	0	0	0	0	0	0	1	1	1	0	0	0	0	1	1	0	0	0	0	1	0	1	0	0	0	1	0	0	1	0	0	0	0	0	0	0	1	1
14 DAF	Gm16:32322937	Local	0	1	0	0.5	1	0	0	1	0	0	0	0	0	0	0	0	1	1	0	0	0	0	0	0	0	0	0	0	1	0	1	0	0	0	0	0	0	0	0	0	0	0	0	0	0	0	0
14 DAF	Gm16:32638252	Local	0	1	0	1	1	0	0	1	1	0	0	1	0	0	0.5	0	1	1	1	0	0	0	1	1	1	1	1	0	1	0	1	0	0	0	1	1	1	0	0	0	0	0	0	0	0	0	0
14 DAF	Gm16:33584340	Local	0	1	0	1	0	0	0	1	0	0	NA	0	0	0	0	0	1	1	NA	0	0	0	0	0	0	0	0	0	0	0	1	0	0	0	0	1	0	0	0	0	0	0	0	0	0	0	0
14 DAF	Gm16:33596909	Local	0	NA	0	1	0	0	0	1	0	0	0	0	0	0	0	0	1	1	0	0	0	0	0	NA	0	0	0	0	0	0	1	0	0	0	0	1	0	0	0	NA	0	0	NA	0	0	0	0
14 DAF	Gm17:2195869	Local	1	NA	0	1	0	0.5	1	0	1	1	1	0	1	1	1	0	0	1	1	1	0	1	0	0	0.5	NA	1	1	1	0	1	1	1	1	0	1	1	1	1	1	1	0	1	0	1	1	1
14 DAF	Gm17:2419843	Local	0	1	0	1	0	0	0	0	0	0	1	0	0	0	0	0	0	1	1	0	0	1	0	0	0	0	0	1	1	0	1	0	0	0	0	0	0	1	1	0.5	1	1	1	0	1	1	0
14 DAF	Gm17:36121060	Local	0	0	0	1	1	1	1	1	0	0	0	0	0	0	1	0	1	1	1	0	0	0	NA	0	1	1	0	0	1	0	1	0	0	0	1	0	1	0	0	0	0	0	0	1	0	0	1
14 DAF	Gm18:11998142	Local	1	1	0	1	1	0.5	1	1	1	1	1	0	1	0	1	1	1	1	1	0	0	0	1	NA	1	1	0	1	1	1	1	1	1	0	1	1	0	0	1	1	1	0	0	0	0	0	0
[truncated: 1,027 more rows]
[truncated: 191 more columns]

[truncated: 6 more sheets: Table S11, Table S12, Table S13, Table S14, Table S15, Table S16]
